# Supplementary material for: Generation of Population-Level Diversity in Anaplasma phagocytophilum msp2/p44 Gene Repertoires Through Recombination
Source: Pathogens. 2025 Feb 27;14(3):233. doi: 10.3390/pathogens14030233 (PMC11946796; doi:10.3390/pathogens14030233)
Supplement: Supplementary file 1 [file pathogens-14-00233-s001.zip › Supplementary Table 1.fasta]

>ApHorse1_CA_1104
AAGGAGTTAGCTTATGATGTTATTACTGGTCAGACTGATAAGCTTTCCGCTGCTCTTGCC
AAGACCTCTGGTAAAGACATCGTTCAGTTTGCTAAGGCGGTGGAGATTTCTTCCCCCAAG
ATCGATAATAAGGTTTGTGCTGGAAGTCATGCTGCGTTGCCGGGAAGCAAGAGTGCTGCG
GTAGATTATTCTAGCGACTGGTCCAGCGACAGCTCAACTAGAACTGCTCAGTGCAGCGGG
TTTAAGACAGGTAGTCCAGATGCCGGATAAGAGGCGGTTGAGTAAGTTTGTTAGCTTGAC
GAGGGTTGGGGATGGTACACACTGGCCAACAGGTCAAGGAGGAAAGAGCAGCAGCGGTCC
CGAAATTGGAGCGCCTAATAGTAATGCCATTGCTATGGCTAAAGACCTAGTAGAGCAACT
CTCCTCCGAAGAAAAAACCATAGTAGCTGGGTTACTAGCTAAGACTATTGAAGGGGGTGA
>ApHorse1_CA_1105
AAGGAGTTAGCTTATGATGTTGTTACTGGGCAGACTGATAACCTTGCCGCTGCTCTTGCT
AAGACCTCGGGTAAAGACTTCGTTCAGTTTGCTAAGGCCGTGGAGATTTCTCATTCTAGT
ATTGATGGGAAGATTTGTAAGACGGAGAGGGGGAGCGGAAGTAACAATCCGTACGGGAAG
TACGCTGGAGAGACGGGAACGGCTAGCTCTAGAGACACAGCATTGTGTGGTGGTGCAGCC
GGCGCGAGCGACAGCACCTCAAGTACAACGCAGCAGGTTTTAAAGGACTTTGTTAGAGAA
ACTCTAAAAGATGGTAGTAAGAACTGGCCAACATCATCAGGAAGTAAAGATAATGCGAGG
GCACCGAAAATTAACGACAACGCCAACGCAGTAGCTAAAGACCTAGTAGCTCTTAATCGT
GACGAAAAAACCATAGTGGCAGGGTTACTAGCTAAAACTATTGAAGGTGGTGAGGTTGTT
>ApHorse1_CA_1106
AAGGAGTTAGCTTATGATGTTGTTACTGGGCAGACTGATAACCTTGCCGCTGCTCTTGCC
AAAACCTCTGGTAAAGACATCGTTCAGTTTGCTAAGGCGGTGGAGATTTCTCATTCCGGT
ATCGGTGAGAAGGTTTGTAAGACGACTAGGAAGAGTAGCAGTGACAAGTATGGTGTATAT
GCAGATTCTACAGGTACTAAGTCTGGTAACGATGATACGTCGTTGTGTGGTGACTCGGGG
CGAACAGGGAGCGGTGGTAGTGATTCGCCGCAGGCTCTCAAAGAGTTTATAGCCGGGACT
CTAAAAGACTATAAGAACTGGCCGACTTCTACGGGAACTGGATCTTCAAATAATGATAAC
GCCAAGGCCGTAGCTAAAGACCTAGTAGCTCTTAATCGTGACGAAAAAACCATAGTAGCA
GGGTTACTAGCTAAAACTATTGAAGGCGGTGAGGTTGTTGAAATAAGGGCGGTTTCTTCT
>ApHorse1_CA_1107
AAGGAGTTAGCTTATGATGTTGTTACTGGGCAGACTGATAACCTTGCTGCTGCTCTTGCC
AAAACCTCCGGTAAAGACTTTGTTCAGTTTGCTAAGGCGGTTGGGGTTTCTCATCCTAAT
ATCGATGGGAAGGTTTGTAAGACTACGCTAGGGCACACGAGTGCGGATAGCTACGGTGTG
TATGGGGAGTTAACAGGCCAGGCGAGTGCGAGTGAGACATCGTTATGTGGTGGTAAGGGT
AAAAATAGTAGTGGTGGTGGAGCTGCTCCCGAAGTTTTAAGGGACTTTGTAAAGAAATCT
CTGAAAGATGGGGGCCAAAACTGGCCAACATCTAGGGCGACCGAGAGTTCACCTAAGACT
AAATCTGAAACTAACGACAATGCCAAAGCTGTCGCTAAAGACCTAGTAGACCTTAATCCT
GAAGAAAAAACCATAGTAGCAGGATTACTAGCCAAAACTATTGAAGGGGGTGAGGTTGTG
>ApHorse1_CA_1108
AAGGAGTTAGCTTATGATGTTGTTACTGGGCAGACTGATAACCTTGCTGCTGCTCTTGCT
AAGACTTCCGGTAAAGATATAGTCCAGTTTGCTAAGGCGGTGGAGATTTCTCATTCCGGT
ATTGGTGAGAAGGTTTGTAAGACGAAGTCGCATAGCGGAGCTAGTAATTATGGTAAGTAC
GAAGAAACAACACATACCACGAGGGACAGCACAAACCATGGTACGTCGTTGTGTGGAGAT
TATGGGGCTTTAAGTAGCCACGGCAATGGCAGCACAGTACCTGAAGTATTGAAGGACTTT
GTAGAGAAAACGCTCTTAAATAATGGTAGTAAGAACTGGCCGACATCCACAGGTGGAAAG
ACGGCACCAAAACAAAACGACAACGCCAAAGCTGTAGCGGGAGACCTAACTAAACTAAGC
GCCGAAGAAAAAACCATAGTAGCTGGGTTACTAGCTAAGACTATTGAAGGGGGTGAGGTT
>ApHorse1_CA_1110
AAGGAGTTAGCTTATGATGTTGTTACTGGGCAGACTGATAAGCTTACTGCTGCTCTTGCC
AAAACCTCTGGTAAAGATATCGTTCAGTTTGCCAATGCTGTTAAAATTTCTAGCCCTACC
ATCGATGGGAAGGTTTGTAGTGGAAAACATGCAGCGTTGCAAGCTAGTCAAGGAACGACG
TATCATGAAAAACCACACCAAACTGATAACAATACTGCGCAATGTAGCGGGTTAGGCAGC
GGAAGCGCGGGAGCAGACCAAAAGTTTTTGAGTAAGTTTGTGAGTGCTGTAGGGTTGTCG
GAGAATAAAAACTGGCCTACTGGTCAGGCTGGGAAGAGCAGTAGTGGTCCTGTGGTGGGT
GCATCTAATAGTAATGCCAACGCAATGGCGACAGACCTAGTAAATCTCAATCGTGACGAA
AAAACCATAGTAGCAGGACTACTAGCTAAAACTATTGAAGGTGGGGAAGTTGTTGAGATC
>ApHorse1_CA_1111
AAGGAGTTAGCTTATGATGTTGTTACTGGACAGACTGATAAGCTTACCGCTGCTCTTGCT
AAGACCTCGGGTAAAGACATCGTTCAGTTTGCTAAGGCGGTGGAGATTTCTGCCCCTAAT
ATTGATAAGAAGGTTTGTGTGACGAAGAGGCAAGACAATGCGAGTAGTGGGAGCACTTTC
GCAAAGTATGGTACTACAACACAGGGGAGTACCACTAGTCACACAGTATCGGTATGTGGT
GGAGAAGGCGTGGCAAGCACAGGGCATAGTAGTTCGCAAGAGTTGAGAGATTTTATTAGA
GAAACTCTAAAAGAAGATGGTAATGGGAATTGGCCTACTTCTAAAGGGACTGAAAGTGTT
AAACCTGCTTCTAAACCTAACGACAACGCGCAAGCGGTAGCCAAAGACCTAGTAGCTCTT
AATAGTGACGAAAAAACCATAGTAGCAGGGTTACTAGCTAAAACTATTGAAGGGGGTGAG
>ApHorse1_CA_1112
AAGGAGTTAGCTTATGATGTTGTTACTGGGCAGACTGATAAGCTTACTGCTGCTCTTGCC
AAAACCTCGGGGAAGGACATCGTTCAGTTTGCTAAGGCCGTGGAGATTTCTAATTCCGAT
ATTGGGAAGAAGGTTTGTAAATTGCCCAGCAGTGCTAAATATGGAGAAGCGGGACATTCA
GGGGTTAATACCTGTGGTGTAGGGAACGCTAGTGGTGCTAAGAGTGAGTCGCTGAATGGG
GCGTTGAAAGAGTTTCGTCAGTATGTGTTGGAAGTTGATAATTATAAGCATTGGCCTATT
ACACAGGGTGCGACGGATAAAGGTGAGAGTAACGCGGCTAAAGTAGCGGGAGACCTAACT
AAGAACCTCACCCATGACGAAAAAACCATAGTAGCCGGGTTACTAGCTAGAACTATTGAA
GGGGGTGAGGTTATAGAAATAAGGGGGCTGTTTCTTCTACTCATGCCATTCTGAGTTTGA
>ApHorse1_CA_1113
AAGGAGTTAGCTTATGATGTTGTTACTGGACAGACTGATAAGCTTACTGCTGCTCTTGCC
AAAACCTCTGGGAAGGACATCGTTCAGTTTGCTAAGGCGGTGGAAATCTCTAGCCCCGCC
ATCGATGGGAAGGTTTGTAAGACTAAGTCTGTTGCGACAGGTGGAAGCGGAGCGGAAACT
TCTAGCTTTGGTACGTATGCGAGTATCACGAATGCGGAAAAAACGACAGGCAGAAAAAAC
GACACGTCGTTGTGTGGTGGTCATGGGTCGACGAAAAGCGCACAAGACAATGGGAGTCCA
AGAGTAGAGACACTCAAGGACTTTGCAAGGAAAACTCTAGCAGGCGGTGGGAATTGGCCC
AAATCGTCAGCAACTACGGACGCGGTACAACAGCCTAAGCCGAACGATAATGCTGAAGCT
GTAGCCACAGACCTAGTAAATCTTAATCGTGACGAAAAAACCATAGTAGCAGGGTTACTA
>ApHorse1_CA_1114
AAGGAGTTAGCTTATGATGTTGTTACTGGGCAGACTGATAAGCTTGCTGCTGCTCTTGCC
AAAACCTCGGGTAAAGATATCGTTCAGTTTGCTAAGGCGGTAGAGATTTCCCACTCCGAT
ATTGATGGGAAGATTTGTAGTGGGGAACATGCTAGAGAGGCGGGTGCGCATAGCACGCAA
AGCGGCTACGGAGCGTCAAGTAGCAGCGGGAACGATACGGAACAGTGTAGCGGGTTGACT
ACATCGCATATAAGGACAAAGAAGTTTAGCGATTTTGTTAAGGGTGCGAAAATAGGTGAG
AAGAACTGGCCTAGGGGACAGCATAGCACTTCGAGCGGTGCGAAGGTTGGTGTGCCTGAT
AGTAATGCCAAAGCCGTAGCTAAAGACCTAATAGATCTTAATCATGACGAAAAAACCATA
GTAGCAGGGTTACTAGCTAAAACTATTGAAGGTGGGGAAGTTGTTGAGATTAGGGCGGTC
>ApHorse1_CA_1115
AAGGAGTTAGCTTATGATGTTGTTACTGGACAGACTGATAACCTTGCTGCTGCTCTTGCC
AAGACTTCCGGTAAAGACATCGTTCAGTTTGCTAAGACTCTTGATATTTCTCACTCTACC
ATTGGTAACAAGGTGTGTGAGACAAAGCGGAAGGATGGTGATACTACGAACAGGTTTGCA
AAGTATATAGTTGGTGCGGGTGATAGTAGCAATGCTGGTACATCATTGTGTGGTGGTAAG
AACCAAAAGAGTTCGGACACAAACACAGGGGTGGAGAAGGCTCAGGCTCTGCATGACTTT
GTTTCTAACACATTGAGTGATGGTACTAAGAACTGGCCTACGTCAAGTGAAACGTCTAAA
TCGAATAACGACAACGCCAAAGCTGTAGCGGGAGACTTAACTAAGAAGCTCACCCCTGAA
GAAAAAACCATAGTAGCAGGGTTACTAGCTAAAACTATTGAAGGGGGTGAGGTTGTTGAG
>ApHorse1_CA_1116
AAGGAGTTAGCTTATGATGTTGTTACTGGACAGACTGATAAACTTACTGCTGCTCTTGCC
AAAACTTCCGGTAAGGACTTTGTTCAGTTTGCTAAGGCGGTGGAGATTTCTCATTCCGAG
ATTGATAAGAAGGTTTGTGTGACGAAGCGGAAGAACCCGAGCAGCGGCCACTATGCTAAG
TATGCGGAGGAAACTAATAACAACAGTAGTAGTTCAAGTAAAGTTGCTGTCTGTAGCGCT
ACGGCGGAATACACATCAGGGGGATCGGAAACAGAAGAGGCTTTGAAAGACTTTGTTAGT
GCGGCGCTAAAAGGAGATGGTAGTAAAAATTGGCCTACATCTACGGCGCATCAGACTGGC
GCTAACAGGAATCCTGAACCTAAAACTAACGACAACGCCAAAGCTGTAGCGGGAGACTTA
ACTAAGAAGCTCACCCCTGAAGAAAAAACCATAGTAGCAGGGTTACTAGCTAAAACTATT
>ApHorse1_CA_1117
AAGGAGTTAGCTTATGATGTTGTTACTGGGCAGACTGATAACCTTGCTGCTGCTCTTGCT
AAGACTTCCGGTAAAGATATAGTCCAGTTTGCTAAGGCGGTGGAGATTTCTAACCCTAAT
ATTGATAAGAAGGTTTGTAGTGGGAGCCATGCGAAGGGGAATAGTGAGACAACAAAAAAT
AATACTGTAGCTAGCTATACTGACAAGCCAACAGCGGCAACAGCAACGGCACAATGTAGT
GGTTTTCCTGATGAGGCTGCAGGAAACAAAGCAGGGGGATTGAATAGGTTTGTAAGCGAA
ACGAAAGTGGAAGAAGGTAAAAACTGGCCTACGGGCAAGATACACAGTGGGAGCAGCACT
AACAACGTGGATGGCACACACAATGGAAACGCCAAAGCCGTAGCCACAGACCTAGTAAAT
CTTAATCGTGACGAAAAAACCATAGTAGCAGGGTTATTAGCTAAAACTATTGAAGGGGGC
>ApHorse1_CA_1118
AAGGAGTTAGCTTATGATGTTGTTACTGGACAGACTGATAACCTTGCCGCTGCTCTGGCC
AAAACCTCGGGGAAGGACATAGCACAATTTGCGAATGCTGTGAAAATTACTAACTCCACT
ATCGATGGGAAGGTTTGTAATGGTAGTAGAGAGAAGGGGAATAGTGCTGGGAACAACAAC
AGTGCTGTGGCTACCTACGCGCAGACTCACACAGCGAATACATCAACGTCACAGTGTAGC
GGTCTAGGGACCACTGTTGTCAAACAAGGTTATGGAAGTTTGAATAAGTTCGTTAGCCTG
ACGGGGGTTGGTGAAGGTAAAAATTGGCCTACAGGTAAGATACACGACGGTAGTAGTGGT
GTCAAAGATGGTGAACAGAACGGGAATGCCATAGCGGTAGCTAAAGACCTAATAGATCTT
AATCGTGACGAAAAAACCATAGTAGCAGGGTTACTAGCTAAAACTATTGAAGGCGGTGAG
>ApHorse1_CA_1119
AAGGAGTTAGCTTATGATGTTGTTACTGGGCAGACTGATAAGCTTACCGCTGCTCTTGCC
AAAACCTCCGGTAAAGATATTGTTCAGTTTGCTAAGGCCGTGGAGATTTCCTCCCCTAAT
ATCGAAAAGAAGGTTTGCAGGACGAAGAAGAATGGGGGTTCTCGTTATAGTAAGTATGCT
TCGGAAACTGCTAATAGCTCGGGTGCAGCGAAAGCGGATGTAGCTGTGTGTAGTGCAGCC
TCCTACGCCAGCAATAGTTCTCATGGGGGCACTGGTGAGGAGACTTTAAAGAACTTTGTA
AGTGCAACGCTAAGTGGTGATGGCAGTGTGAACTGGCCCACGTCGAAAAAGGCGGAAAGC
AATGCAGGCACTCCGGAACCCGTTCAAAACGATAACGCGGCAGCTGTAGCGAAGGACCTA
GTCAAGGAATTAACCCCCGAAGAAAAAACCATAGTAGCAGGGTTACTAGCTAAAACTATT
>ApHorse1_CA_1120
AAGGAGTTAGCTTATGATGTTGTTACTGGACAGACTGATAAGCTTGCTGCTGCTCTTGCT
AAAACCTCTGGTAAAGATATCGTTCAGTTTGCTAAGGCAGTTGAGATTTCGGCTCCTAAG
ATCGATAAGCAAGTTTGTGTGACTAATAAGAATGGGGATAGCGGAACAAGATATGCTAAG
TACCTCGAAGAAGCTGGAACGTCTAGCAATGCTGGCACGTCGTTGTGTGGTGGTAAAAAC
CAAAAGGGTTCGGACACAGACAAAGGGGTGGAGAAGGCTCAGACGCTGCATGACTTTGTT
TCTAACACATTGAGTGATGGTACTAAGAACTGGCCTACGTCGAGTGAAACGTCTAAATCG
AATAACGACAACGCCAAAGCCGTCGCTGGAGACCTAACAAAGCTCACCTCTGACGAAAAA
ACCATAGTAGCAGGGTTGCTAGCTAAAACTATTGAAGGTGGTGAGGTTGTTGAGATTAGG
>ApHorse1_CA_1121
AAGGAGTTAGCTTATGATGTTGTTACTGGACAGACTGATAAGCTTACTGCTGCTCTTGCC
AAAACCTCGGGGAAAGACATCGTTCAGTTTGCTAAGACTCTTGATATTTCTCATGCTACG
ATTGGGGACAAGGTTTGTAAGACGAAGAAGAAGGCGACTTCGGGGACGGGTGGCTTTGGA
GTCTATGCGACTGAGACGAACGCGGATAGTACGAACACGAATAACAATACTTCATTATGT
GGGGGACACGGGACAACGAGTAGTAACGCCTCAGGAAGCGGGGGTGTAAAGGAACAGGTG
CTAAGGGACTTTATTGAGGCTGCTCTGAAGGGAGGTGATAAGAACTGGCCAAAATCGACA
GCGGCTACGGGTGCAGCACAACAGCCTAAAACTAACGACAACGCCGAAGCCGTAGCTAAA
GACCTAGTAGCTCTTAATAGTGACGAAAAAACCATAGTAGCAGGGTTACTAGCTAAAACT
>ApHorse1_CA_1122
AAGGAGTTAGCTTATGATGTTGTTACTGGGCAGACTGATAAGCTTACTGCTGCTCTTGCC
AAGACCTCTGGTAAAGATATTGTTCAGTTTGCGAATGCTGTGAAAATTTCTAGCCCTGAC
ATCGATGGGAAGGTTTGTAGTAAGAATCATACAGTTTTGAACCCGAGACAGGGAACGACT
TATGACTCAGATCCAAAACAGGACCAGACGAAGATTGCTCAATGTAGTGGTTTCGGAGGA
ACTGCTGGAGAAAAACAAGCTCTTTTAAGTACGTTTGCGAGTGCTGTAGGGTTGTCGGAG
AATAAAAACTGGCCTACTGGTCAGGCGGGAAAGACAGAGAGCGGTCCAGTGGTTGGCGCG
CCTAATAGCAACGCCAACGCGGTAGCTAAAGACCTAGTAGCTCTTAATCGTGACGAAAAA
ACCATAGTAGCAGGGTTACTAGCTAAAACTATTGAAGGTGGAGAAGTTGTTGAAATTAGG
>ApHorse1_CA_1123
AAGGAGTTAGCTTATGATGTTGTTACTGGGCAGACTGATAAGCTTACTGCTGCTCTTGCC
AAGACCTCGGGGAAAGACATCGTTCAGTTTGCTAAGGCCGTGGAGATTTCTGCTCCTAAG
ATCGATAAGCAGGTTTGTAAGTTGGATGGAAGTAACAAGTATGGGGAACATACAAGTACG
GGAGTTCTTACGTGTGGTGTTGGTGGCGCTAGTGGGACCGAGAGTAAGTCGCAGGGTGGG
GCGTTGAAAGAGTTTCGTCAGTATGTGCTGGAGAAGAGAGACTACAAGGATTGGCCTACT
ACGCAGGGGGCTAATGATAAGGGAACTGATAACGCGGCTGAAGTAGCTAAAGGCCTCACA
AAACTCACCCATGAAGAAAAAACGATAGTAGCAGGGTTACTAGCTAAAACTATTGAAGGC
GGTGAGGTTGTTGAAATAAGGGCGGTTTCTTCTACTTCTGTGATGGTTAATGCTTGTTAT
>ApHorse1_CA_1124
AAGGAGTTAGCTTATGATGTTGTTACTGGGCAGACTGACAAGCTTACTGCTGCTCTGGCC
AAAACCTCGGGTAAAGACTTTGTTAACTTTGCCAATGCTGTAGAAATCTCTCATTCCGGT
ATTGGTAAGAAGGTTTGTAAGACGAAGAAGGGCACAGGTAGTAGTGGTGCACAGAGTAAG
TATGCAGTATATCGCGAGTCGTCTAATGATGCGAGCGGAAACGGGGAGACATCATTGTGT
GGAGGTAACTCGGGGACTGGGTCGGCTAACAGTGCTAGCACAGCGGCGGCGGAGGTATTG
AAAGACTTTGTCAGTGTTACGTTAAAAGGAGATGGTAGTAAGAATTGGCCGACTTCTACA
GGGGGTACTTACAAAACTAACGACAACGCCGAAGCCGTAGCTAAAGACCTAGTACAAGAG
CTTAATCATGACGAAAAAACCATAGTAGCAGGGTTACTTGCTAAAACTATTGAAGGGGGC
>ApHorse1_CA_1125
AAGGAGTTAGCTTATGATGTTGTTACTGGGCAGACTGATAAGCTTACTGCTGCTCTTGCC
AAAACCTCTGGTAAGGACATCGTTCAGTTTGCTAAAGCGGTTGGGGTTTCTCATCCTGAT
ATTGATAAGAAGGTTTGTGAAAGAGGAAAGAACACGACAGGTGGGGGATTAAATGGTAGC
AAAGCAGGCTCGTGTAATTGGGCGGTGGCGAGTAGTAATGGCACCGCGGAGCAAAGTTTA
ACAGCGGCTTTAGGCGAACAAGGTGCTGAAAAGTGGCCTAAAATTAATAATAATGGGAGC
GGGTCGTTGTCTAGTAGTGCCGGTACAGGTACCCCATACGCTGAAGATGCATCTGCTACG
GTGGCTGGAGACCTAACAAAGCTCACCACTGAAGAAAAAACCATAGTAGCTGGGTTACTA
GCTAAAACTATTGAAGGTGGTGAGGTTGTTGAAATAAGGGCGGTTTCTTCTACTTCTGTG
>ApHorse1_CA_1126
AAGGAGTTAGCTTATGATGTTGTTACTGGACAGACTGATAAGCTTGCTGCTGCTCTGGCC
AAAACCTCTGGTAAGGACATCGTTCAGTTTGCCAATGCTGTTAAAATTTCTAGCCCTGCC
ATTGATGGGAAGGTTTGTAGTGGAAGTCATGCTGACCTAGCGCCTGGTGCGAATGGGGGG
AAAAAGTTTGTTGTGAACCCGGAAGCCAGCGGGAGTACTGATGGGGATACGTCACAGTGT
AGTGGTTTAGGGCATAGTAGTGGTGTTACACAGAATCCGAAGTTATTTAGTGCTTTTGTG
GACACTGTGAAGATTGCTGAGGATAAAAACTGGCCGACGGGCAGGGCAAAATCGAACACA
TCACTGAAGACGGGTGATACTAATAGTAACGCCAACGCCGTAGCTAGAGACCTAGTAGCT
CTTAATAGTGACGAAAAAACCATAGTAGCAGGGTTATTGGCTAAGACTATTGAAGGGGGT
>ApHorse1_CA_1127
AAGGAGTTAGCTTATGATGTTGTTACTGGACAGACTGATAACCTTGCTGCTGCTCTTGCC
AAGACCTCCGGGAAAGACATCGTTCAGTTTGCCAATGCTGTTAAAATTTCTAGCCCTACC
ATCGATGGGAAGGTTTGTAGTGGAAAACATGCAGCGTTGCAAGCTAGTCATGGAAAGACG
TATCATGAAAAACCAGACAAAACTGATGACAATACTGCGCAATGTAGCGGGTTAGGCAGC
GACAGCGCGGGAGCAGACCAAAAGTTTTTGAGTACGTTTGCGAGTGCTGTGAAGTTGGGA
GAGGGTAAAAATTGGCCTACCGGTCAGGCGGGAAAGAACTCGACCGGTCCAGTGGTTGGC
GCGCCTAATAGCAACGCCAACGCGGTAGCTAAAGACCTAGTAGCTCTTAATCGTGACGAA
AAAACCATAGTAGCAGGGTTACTTGCTAAAACTATTGAAGGGGGTGAGGTCGTTGAGATA
>ApHorse1_CA_1128
AAGGAGTTAGCTTATGATGTTGTTACTGGGCAGACTGATAAGCTTACTGCTGCTCTTGCC
AAGACCTCGGGGAAAGACATTGTTCAGTTTGCCAATGCTGTGAAAATTACCAACTCCACT
ATCGATGGGAAGGTTTGTAGTGGGGATCATGCTGCGATTGTTTCGACCAAGGGGAAAGAC
TATAAGGCAGACCCGAAGGAATCCGGCAACAACGGGCATGAGACATCTCAATGTAGTGGT
TTAGGTGATAGTTCAGCCGGGAAAGAACAAAAGTTACTAAGTAAGTTTGTATACCTAACG
AAGATAGGTGAAGATAAAAACTGGCCTACTGGACGTGCTGGAAAGGGTAGTGGAAACGCA
ATAGAAGAAGGCTCGTCTAATAGCAATGCTGACGCTATGGCTAAAGACCTAGTAGCTCTT
AATAGTGACGAAAAAACCATAGTAGCAGGGTTGCTAGCTAAAACTATTGAAGGGGGTGAG
>ApHorse1_CA_1129
AAGGAGTTAGCTTATGATGTTGTTACTGGACAGACTGATAAGCTTGCTGCTGCTCTGGCC
AAAACCTCTGGTAAGGACATCGTTCAGTTTGCTAAGGCGGTGGAGATTTCTGCTCCTATC
ATCGATGGTAAGGTTTGTAAGACGAAGTCTGGAAAAAACCAGAATAATTATGCTAAGTAT
GCTGCAGAATCCGACGTAGTGAACTCCAGTGACAAATTTAACGTGGCACTGTGTGGAGGC
ACAGGTCCTGCAGGTAGCTCGAGTAACAACAGCACCGAACAACAGGTATTGCGAGACTTT
GTTAGAGAAACTCTCTTAGGAAATGAAAGTAAAAACTGGCCTACTTCAAGCGGGACTGGG
TTGAAGACTAACGACAACGCCAAAGCCGTAGCCACGGACCTCACAAAACTCACCACTGAA
GAAAAAACCATAGTCGCAGGATTACTAGCTAGAACTATTGAAGGTGGTGAGGTTGTTGAG
>ApHorse1_CA_1130
AAGGAGTTAGCTTATGATGTTGTTACTGGACAGACTGATAACCTTGCTGCTGCTCTTGCC
AAAACCTCTGGTAAAGATATCGTTCAGTTTGCTAAGGCCGTGGAGATTTCTAATTCCGGT
ATTGATGGAAAGATTTGTAAAGTCGGGAGCAGCAATAAAAAGTATGACCTGACGAATAAG
AGTGGTGGGAGCGCGCGATGTGGTGAGGGAGCTAGTGGCAGTGCCACGGTTCAGTTAAAA
GACTTTAGAGTCGGGGTACTAGAGCAGAACGATGGATGGCCAGGGTCTGGGAAAGCTAGT
GAATCTAGTGATGACAACGCCAAAGCTGTTGCTGGAGACCTAACTAAACTAAGTACCGAA
GAAAAAACCATAGTAGCTGGGCTACTAGCTAAAACTATTGAAGGTGGGGAAGTTGTTGAA
ATAAGGGCGGTTTCTTCTACTTCTGTTATGGTCAATGCTTGTTATGATCTTCTTAGTGAA
>ApHorse1_CA_1131
AAGGAGTTAGCTTATGATGTTGTTACTGGACAGACTGATAACCTTGCTGCTGCTCTGGCC
AAAACCTCTGGTAAGGACATCGTTCAGTTTGCTAAGGTGGTTGGGGTTTCTCATTCCGGC
ATTGGTGAGAAGGTTTGTAAGACGAAGTCGCATAGCGGAGCTAGTAATTATGGTAAGTAC
GAAGAAACAACACATACCACGAGGGACAGCACAAACCATGGTACGTCGTTGTGTGGAGAT
TATGGGGCTTTAAGTAGCCACGGCAATGGCAGCACAGTACCTGAAGTATTGAAGGACTTT
GTAGAGAAAACGCTCTTAAATAATGGTAGTAAGAACTGGCCGACATCCACAGGTGGAAAG
ACGGCACCAAAACAAAACGACAACGCCAAAGCTGTAGCGGGAGACCTAACTAAACTAAGC
GCCGAAGAAAAAACCATAGTAGCTGGGTTACTAGCTAAGACTATTGAAGGGGGTGAGGTT
>ApHorse1_CA_1132
AAGGAGTTAGCTTATGATGTTGTTACTGGGCAGACTGATAACCTTGCTGCTGCTCTTGCT
AAAACCTCTGGTAAAGATATCGTTCAGTTTGCTAAGGCGGTGGAAATCTCTAGCCCCGCC
ATCGATGGGAAGGTTTGTAATGGGACTCGTGGCGGAAAAGGCTCAGGGCAGAGTAGCCCA
TCGACGTTTGCTGCGGAGGCGACAGCCAGTGCAGTGGCACAGTGTAGCGGTTTTGCGGCT
AAAAAAGATGGTTTAACGTTTAGCAAGTTTGTTACGGATGTAAAGATTAGTGAGAAGAAT
TGGCCCACGGGCAGGATATACAACAGTGGGGCCGAAGATGGTACTAAGAATGGTAATGCC
GCAGCCGTAGCCGCAGACCTAACAAATCTCACTTCTGACGAAAAAACCATAGTAGCTGGT
TTGTTAGCTAAAACTATTGAAGGCGGTGAGGTTGTTGAAATCAGGGCGGTTTCTTCTACT
>ApHorse1_CA_1133
AAGGAGTTAGCTTATGATGTTGTTACTGGACAGACTGATAAGCTTACCGCTGCTCTTGCC
AAAACCTCTGGGAGAGATTTTGTTCAGTTTGCTAAGGCCGTTGGAATTTCTCATTCCACT
ATAGATGACAAGATTTGTAAGACGAAGAAGGGAGGTACGCACGCGGATAGCTATGGTAAG
TATGCTGAGGAATCACATAGGGAAGACAGCGGTGGTAAGAAGCATACTATAGCCTTGTGT
GGGGGTGCTGGGAAGAACGATACGGGAGGTGGCTCCTCTCCACAGTTTCTAAAGGACTTT
GTAAAGGAGACACTAAAAGAGGATGGTAATGGGAATTGGCCTACTTCTAGGGCTAAGGAC
AGTACGGGGAAGCCCGACCCAGTACAGAACGACAACGCCACAGCGGTAGCTAAAGACCTA
GTAGCTCTTAATAGTGACGAAAAAACCATAGTAGCAGGGTTACTAGCTAAAACTATTGAA
>ApHorse1_CA_1134
AAGGAGTTAGCTTATGATGTTGTTACTGGACAGACTGATAACCTTGCTGCTGCTCTTGCC
AAGACCTCCGGGAAAGACATCGTTCAGTTTGCCAATGCTGTTAAAATTTCTAGCCCTACC
ATCGATGGGAAGGTTTGTAGTGGAAAACATGCAGCGTTGCAAGCTAGTCATGGAAAGACG
TATCATGAAAAACCAGACAAAACTGATGACAATACTGCGCAATGTAGCGGGTTAGGCAGC
GACAGCGCGGGAGCAGACCAAAAGTTTTTGAGTACGTTTGCGAGTGCTGTGAAGTTGGGA
GAGGGTAAAAATTGGCCTACCGGTCAGGCGGGAAAGAACTCGACCGGTCCAGTGGTTGGC
GCGCCTAATAGCAACGCCAACGCGGTAGCTAAAGACCTAGTAGCTCTTAATCGTGACGAA
AAAACCATAGTAGCAGGGTTACTTGCTAAAACTATTGAAGGGGGTGAGGTCGTTGAGATA
>ApHorse1_CA_1135
AAGGAGTTAGCTTATGATGTTGTTACTGGACAGACTGATAAGCTTACTGCTGCTCTTGCC
AAAACCTCGGGGAAGGACATCGTTCAGTTTGCTAAGACTCTTGGTATTTCTCATTCCGAG
ATTGATAAGAAGGTTTGTAATGGGGAATATATGTCCGGGAGCAGCAATGAAAGTAATATA
GCTTATGCGGCAGACCCGGATAGTGATGCCAAGACGGCGCAGTGTAGTAATTTGAAAGGC
TCGGGCAAGACTGATGGTAATGCGTCTTTTAGTAAGTTTGTGGAGAAAGTGGAGTTACAT
GATAAGAACTGGCCTACGGGGATGATAAATAGCAGTGGTAAAAAGGCCGGTACCACTAAT
GGGAATGCCGAAGCTGTATCGAAAGACCTAACAAAACTCACCCCCGAAGAAAAAACCATA
GTAGCCGGGTTACTAGCTAAAACTATTGAAGGGGGCGAGGTTGTTGAGATCAGGGCGGTT
>ApHorse1_CA_1136
AAGGAGTTAGCTTATGATGTTGTTACTGGACAGACTGATAAGCTTACTGCTGCTCTTGCC
AAAACTTCTGGGAAGGACATCGTTCAGTTTGCTAAGGCCGTGGAGATCTCTAGCCCTGAC
ATCGATGGGAAGGTTTGTAATAACACTCACGGTGATAGAGATAAATCACACCAGACGGGG
ACAGCGACGTTTGGGGATAAGGCGCAGGCTACGGTTGCAGCGCAGTGTAGCGGTTTTGCA
ACTAAGAAGGAAGGATTGACGTTTAGCAAGTTTGCGACGGAAGTAAAGATAGGTGAGAAG
AATTGGCCTACTGGTAGAATATACGACTCGTCAAGTGATAAGGAAGCGTCTCAAAATAGT
AATGCCAAAGCCGTAGCAACAGACCTAACAAAACTCTCCACCGAAGAAAAAAACATAGTA
GCTGGGCTACTAGCTAAAACTATTGAAGGTGGTGAGGTTGTCGAAATAAGGGCGGTTTCT
>ApHorse1_CA_1137
AAGGAGTTAGCTTATGATGTTGTTACTGGGCAGACTGATAAGCTTGCTGCTGCTCTTGCC
AAGACCTCGGGGAGAGATTTTGTTCAGTTTGCTAAGGCCGTTGGAATTTCTCATTCCACT
ATAGATGACAAGATTTGTAAGACGAAAGACCACAGCACTGGCTCTAAACATGGTGTTTAT
GCCGAGGAAACGGAGAAATCTACAAGCACTCATAATACTGCGATTTGTGGAGGAAAGGGT
ACAAGCGCAGGGACCAGTCAGAGTAAACCGGAAGTTTTAAAGCACTTTGTAGAGAAAACG
CTTTTAAATAATGGTAGTAAGAACTGGCCTACTTCTACAGGTGGAGCTACTACGCCAGAG
ACTAACGACAACGCCAAAGCTGTAGCTAAAGACCTAGTAGCTCTTAATAGTGACGAAAAA
ACCATAGTCGCAGGATTACTAGCTAAAACTATTGAAGGTGGGGAAGTTGTTGAAATCAGG
>ApHorse1_CA_Reversed_1138
AAGGAGTTAGCTTATGATGTTGTTACTGATCAGACTGAAAACCTTGCTGCTGCTCTTGCT
AAAACCTCGGGGAAGGACATCGTTCAGTTTGCGAATGCTGTTAAAATTACTAACTCCGCT
ATCGATGGGAAGGTTTGTAATGGGAGTCATGCGAAGGGGAATAGTGCAGTCACCAGGAAT
GAGAATGCGGCTAGCTACATTGATGATCCGAAGACGAATGGGAATGCTACGGCTCAGTGC
AGCGGTTTTAAAAGTGACGGGCCTACTGCTGGAAATGGAGGCTTGAATAAGTTTGTAGAA
CTAACGAAAATAGGTGAAAATAAAAACTGGCCCACGGGGAAGATAAATAATGGTAGCAGC
GCTTCTATAGACGGGGATACTAATGGTAACGCCAACGCCGTAGCTAAAGACCTAGTAGCT
CTTAATCGTGACGAAAAAACCATAGTAGCAGGGTTACTAGCTAAAACTATTGAAGGTGGT
>ApHorse1_CA_Reversed_1139
AAGGAGTTAGCTTATGATGTTGTTACTGGGCAGACTGATAAGCTTACTGCTGCTCTTGCC
AAAACCTCCGGTAAAGACATCGTTCAGTTTGCCAATGCTGTTAAAATTACTAGCTCCACT
ATTGATGGGAAGGTTTGTAGTGGGGATCATGCTGCTATAAAGGCTACGAAGGGAAAAGCA
TACGTTGCGGAATTAACGAGTACATACAGCAATGAGGAGACTACACAGTGTAGCGGTTTA
GGAAACACATCACAGGCAACGGGACCTAAATCTTTGAGTGGGTTTGTCAACACTGTCAAA
GTCGGTGAGGGTAAAAACTGGCCTAGAGGGCGAGCAAGCGACGGCAGCAGCCAGAACATA
GAAGGTGACCCTAATAGCAACGCCAAAGCTGTAGCCACAGACCTCACAAAGCTCACCTCT
GACGAAAAAACCATAGTAGCAGGGTTACTTGCTAAAACTATTGAAGGGGGCGAGGTTGTT
>ApHorse1_CA_Reversed_1140
AAGGAGTTAGCTTATGATGTTGTTACTGGGCAGACTGATAACCTTGCTGCTGCTCTTGCC
AAAACCTCGGGTAAAGACTTTGTTCAGTTTGCTAAGGCGGTTGGGGTTTCTCATCCTAAT
ATTGATAGCAAGGTTTGTGTGACGAAGGATGGGGGGAGTAGCCAGAATAAGTATGGTAAG
TACGCCGAGGAAACTGCGAAGACAACGAGCGCCAGCCATAATACTGCTGTATGTGGAGGG
AAAAGCTTTCATAGTAGTGATACGAACAGTACAAAGCCTGAGGTTTTAAAGCACTTTGTA
GAGAAAACGCTCCTCAATAATGGTAGTAAGAACTGGCCTACTTCTACTGGGGGCGCGAGT
GCGACAAGAGAACCCGTGACTAATGACAACGCCAAAGCTGTCGCTAAAGACCTAGTACAG
GAGCTAACCCCTGAAGAAAAAACCATAGTAGCAGGGTTACTAGCTAAAACTATTGAAGGT
>ApHorse1_CA_Reversed_1141
AAGGAGTTAGCTTATGATGTTGTTACTGGACAGACTGATAACCTTGCTGCTGCTCTGGCC
AAAACCTCTGGTAAGGACATCGTTCAGTTTGCTAAGGCGGTGGAGATTTCTCATTCTGAT
ATTGGTAAGAAGGTTTGTGAGACGAAGAAGGGGAAACAAGCCACCAATAAATGGGCACAG
TATGCGGAAGCTACGGAGGGGGCTGCACTCAGTGCTAATACTTCAGTTTGTGGAGGTGAG
AACTATAAATCCGACGACAACGGCGGTACGGGGCCTGAAGCTCTGAAGGAGTTTGTAGGA
AAAACGCTCCAAAATAATGGTAATAAGAACTGGCCTACATCTACTGGAAGAACTCCCACA
ACTAACGACAACGCCAAAGCTGTAGCGGACGACCTCACTAAGAAACTCACCCCCGAAGAA
AAAACCATAGTAGCTGGGTTATTAGCTAAAACTATTGAAGGGGGTGAAGTTGTTGAGATT
>ApHorse1_CA_Reversed_1142
AAGGAGTTAGCTTATGATGTTGTTACTGGACAGACTGATAACCTTGCTGCTGCTCTTGCC
AAGACCTCGGGGAAAGACATTGTTCAGTTTGCTAAAGCGGTGGAGATTTCTCATTCCGAT
ATTGGGAAAAAGGTGTGTGAGACAAAGCCGCAAGACGGAAGTAGCAGTGGGGGCAAACAC
GGGGTTTATAAGTTGAAGACAGGGGCTGCTAGTGTGAATGATACTTCGGTTTGTGGGGGA
ATAGGCGGAAGTAGCGCGAGCGGTGGTAGCTCACCGCAGTATTTGAAGGAGTTTAGAGAG
GAAACTCTAACTGATGGTAGTAAGAACTGGCCGACATCAACGGAGGGTGCTGATACTGCT
AGAAAATCTGCACCTAACGACAACGCCAAAGCTGTCGCTAAAGACCTAACAAAACTCACT
ACCGAAGAAAAAACCATAGTAGCAGGGTTACTAGCTAAAACTATTGAAGGTGGTGAGGTT
>ApHorse1_CA_Reversed_1143
AAGGAGTTAGCTTATGATGTTGTTACTGGACAGACTGATAAGCTTACCGCTGCTCTTGCC
AAAACCTCTGGGAAAGATATCGTTCAGTTTGCCAATGCTGTGAAAATTTCTAGCCCTGAC
ATCGATGGGAAGGTTTGTACTGGTACTCATGCAAAAGATGCAAGAGATAGCAGTGGTAGC
CCCGCATCATATAAGGAAGAGCCTAGCAGCGGAAACAATGATACAGCGCAGTGTAGTGGT
TTTAGTTCAAAGCAGGAGGATCATCCATTTAGCGAGTTTGCTAGGGTGCTGGGGCTACGA
GAGGGAAAGAATTGGCCTACTGGAAGATATTATGAAAGCGGTGTTAAGGATGGTGCTCCT
AATAGCAATGCCAAAGCTGTAGCGACAGACCTAACAAAACTAACCCCTGAAGAAAAAACC
ATAGTAGCAGGGTTACTAGCTAAAACTATTGAAGGGGGTGAGGTCGTTGAGATAAGGGCG
>ApHorse1_CA_Reversed_1144
AAGGAGTTAGCTTATGATGTTGTTACTGGGCAGACTGATAACCTTGCCGCTGCTCTTGCC
AAGACTTCTGGGAAGGACTTTGTTCAGTTTGCTAAGGCGGTTGGGGTTTCTCATCCTGAT
ATTGATAACAAGGTTTGTAAGACAAGGTCGGAGGGTAATGAATCAGGTAGTAGTAGAGGT
CCGAGGTATGGAACGTACGCTAGTGGTACGGGGGCGAAAGGGACGACTGACAGGAGTACA
GCTCTATGTGGTGACGCGGGTCACAAGGGTGACCATAGCGGTATAACAGGTCACAGTACA
ACGCTGGAGACTCTAAAGGACTTTGCTGAAAAAACTCTGAAAGACGGAAAGAACTGGCCT
ACCTCTACCGAGAAATCCGGAGTCACAGCGTCTCCAAAGCCTGAGACAAACGATAACGCA
CAAAAGGTAGCTAAAGACCTGACAAAACTAACCCCTGAAGAAAAAACCATAGTAGCAGGG
>ApHorse1_CA_Reversed_1145
AAGGAGTTAGCTTATGATGTTGTTACTGGACAGACTGATAAGCTTACCGCTGCTCTTGCT
AAAACCTCTGGGAAAGATATCGTTCAGTTTGCTAAGGCCGTGGAGATTTCTAGCCCTGAA
ATTGATAAGAAGGTTTGTGCTGGGAGTCATGCTGCATTGTCGCAGTCGAAGAGCTCGGCG
ACGACTTATGTAAGTGAATACACAGGAAGTGGAAACGAGAATACTAAAACGTCTCAGTGT
AGTGGTTTTAAAGACCTAACGACCGAGAAAGAGAATAGAGGTTTGTATAAGTTTGCGAGC
ATAACAAAGGTTGGGGAAGGTAAAAACTGGCCGACGGGGAAGGGGGGACATGGCAGTGCT
AGTCCTGAAACCGGTGCTACTAATAGTAATGCTGCAGCCGTAGCCACAGACCTAGTAAAC
CTTAATCGTGACGAAAAAACCATAGTGGCAGGGCTACTTGCTAAAACTATTGAAGGTGGT
>ApHorse1_CA_Reversed_1146
AAGGAGTTAGCTTATGATGTTGTTACTGGGCAGACTGACAAGCTTACTGCTGCTCTGGCC
AAAACCTCGGGTAAAGACTTTGTTAACTTTGCCAATGCTGTAGAAATCTCTCATTCCGGT
ATTGGTAAGAAGGTTTGTAAGACGAAGAAGGGCACAGGTAGTAGTGGTGCACAGAGTAAG
TATGCAGTATATCGCGAGTCGTCTAATGATGCGAGCGGAAACGGGGAGACATCATTGTGT
GGAGGTAACTCGGGGACTGGGTCGGCTAACAGTGCTAGCACAGCGGCGGCGGAGGTATTG
AAAGACTTTGTCAGTGTTACGTTAAAAGGAGATGGTAGTAAGAATTGGCCGACTTCTACA
GGGGGTACTTACAAAACTAACGACAACGCCGAAGCCGTAGCTAAAGACCTAGTACAAGAG
CTTAATCATGACGAAAAAACCATAGTAGCAGGGTTACTAGCTAAAACCATTGAAGGTGGT
>ApHorse1_CA_Reversed_1147
AAGGAGTTAGCTTATGATGTTGTTACTGGGCAGACTGATAACCTTGCTGCTGCTCTTGCT
AAGACCTCCGGTAAAGACATCGTTCAGTTTGCTAAGGCGGTGGAGATTTCTAGCCCTGAA
ATTGATGGGAAGGTTTGTAGGAGGGAAAAGCATGGGAGTCAAGGTTTGACTGGAACCAAA
GCAGGTTCGTGTGATAGTCAGCCACAAACGGCGGGTTTCGATTCCATGAAACAAGGTTTG
ATGGCAGCTTTAGGCGAACAAGGCGCTGAAAAGTGGCCCAAAATTAACAATGGTGGCCAC
GCAACAATTTATAGTAGTAGCGCAGGTCCAGGAAATGCGTATGCTAGAGATGCATCTACT
ACGGTAGCTACAGACCTAACAAAGCTCACTACTGAAGAAAAAACCATAGTAGCAGGGTTA
CTAGCTAGAACTATTGAAGGGGGTGAAGTTGTTGAGATTAGGGCAGTTTCTTCTACTTCT
>ApHorse1_CA_Reversed_1148
AAGGAGTTAGCTTATGATGTTGTTACTGGACAGACTGATAAGCTTACTGCTGCTCTTGCT
AAGACCTCTGGTAAAGACTTTGTTCAGTTTGCTAAGGCTGTGGAGATTTCTGCTCCTAAG
ATTGATGGGCAGGTTTGTGTGACGAAGAAGGGGACTAGCGGGAGTAGCTACGCTGAGTAT
GATCTGGAGACGGATGTGCAAAGTGGTACGAAATTGAAGGTGGCGCTATGTGGAGGTGCC
GGCGCGGGAACGGGCAATGGAGGGGCTTCTGCGCAAGTTCTACATGACTTTGTTTCTAAC
ACGTTGAGTGGTGGTAGTAAGAACTGGCCTACATCCACGGTAGGTAGTGGAAACAGTACT
GGTCCTGTACCGGTGCAAAACGACAATGCCGAAGCCGTAGCTAAAGACCTAACAAAGCTA
ACCACCGAAGAAAAAACCATAGTAGCAGGGTTACTAGCCAAAACCATTGAAGGTGGTGAA
>ApHorse1_CA_Reversed_1149
AAGGAGTTAGCTTATGATGTTGTTACTGGACAGACTGATAAGCTTACTGCCGCTCTTGCT
AAGACCTCGGGGAAAGACATTGTTCAGTTTGCTAAGGCGGTGGAGATTTCTGCCCCTAAT
ATTGATAAGCAGGTTTGTGTGACGAAGCCCCATACAAATAAATATGCACAGTATGCGGGT
AAAACAAATAACAAGAACAGCACGGATAATGATCTAAAGGTAGCTGTCTGCGGTGCGACA
GCAACGTTTGCCGGAAGCAGTGGGCGGAGCACTGCTCACGTTCTGAAGGACTTTGTAAGA
GAGACGCTGAAAGAGGATGGCAATGGGAATTGGCCTACATCTACAGCGGAGACAGATGGA
ACACCGCAGCCCAAAACTAACGACAACGCCAAAGCCGTCGCTGGAGACCTAACAAAGCTC
ACCACTGAAGAAAAAACCATAGTAGCAGGGTTACTAGCTAAAACTATTGAAGGTGGCGAG
>ApHorse1_CA_Reversed_1150
AAGGAGTTAGCTTATGATGTTGTTACTGGGCAGACTGATAACCTTGCTGCTGCTCTTGCT
AAAACCTCTGGTAAAGATATCGTTCAGTTTGCTAAGGCCGTGGAGATCTCTAGCCCTGAC
ATCGATGGGAAGGTTTGTAGTAAGGGATATGCTGCGGTAGGTACAGCGCAGGGAAAGGAG
TACGCAAGAGTACCGGATGATAGTAGCAGCGCGGGGAAAACTGCACAGTGTAGTGGGCTG
AATAAAAGCGATGCGAAAAATGAGCACAAGTTTTTGAGTAAGTTTGTCAGCCTTACAGGC
GTGAACGAAGGGGAAAACTGGCCGACGGGAAGTGGGGCAACGAGTAGTAATACTACGGTT
GTTAAGGGCTCCACTAATAGCAACGCCAAAGCTGTAGCCACAGACCTAGTAGCGCTGAAT
CGTGATGAAAAAACCATAGTAGCTGGTTTGTTAGCTAAAACTATTGAAGGTGGTGAGGTT
>ApHorse1_CA_Reversed_1151
AAGGAGTTAGCTTATGATGTTGTTACTGGACAGACTGATAAGCTTACCGCTGCTCTTGCC
AAAACCTCTGGGAAAGATATCGTTCAGTTTGCTAAGGCCGTGGAGATTTCTAGCCCTGAA
ATTGATAAGAAGGTTTGTGCTGGGAGTCATGCTGCATTGTCGCAGTCGAAGAGCTCGGCG
ACGACTTATGTAAGTGAATACACAGGAAGTGGAAACGAGAATACTAAAACGTCTCAGTGT
AGTGGTTTTAAAGACCTAACGACCGAGAAAGAGAATAGAGGTTTGTATAAGTTTGCGAGC
ATAACAAAGGTTGGGGAAGGTAAAAACTGGCCGACGGGGAAGGGGGGACATGGCAGTGCT
AGTCCTGAAACCGGTGCTACTAATAGTAATGCTGCAGCCGTAGCCACAGACCTAACAAAA
CTAACCCCTGAAGAAAAAACCATAGTAGCAGGGTTACTAGCTAAAACTATTGAAGGGGGT
>ApHorse1_CA_Reversed_1152
AAGGAGTTAGCTTATGATGTTGTTACTGGGCAGACTGATAAGCTTACCGCTGCTCTTGCT
AAAACCTCGGGTAAAGACTTTGTTCAGTTTGCTAAGACTCTTGATATTTCTCATTCCAGT
ATTGGTAAGGAGATTTGTAAGACGAAGTCGGTGGGATCAAAAAGTGGTGGAGCGGCTCAA
TATGCGGTGTATCATGATGAGACAATGACGAAGACCGATAGCGAGGGTAGGACATCCTTA
TGTGGTGATAAAGGACACAACGGGTCCAGCAGCATCACGGGCAAGCATGCAGATGAAGCG
CAGGTTTTAAAGGAGTTTGTGGAGAAAACTCTGTTAGGAAATGAAAGTAAAAACTGGCCA
ACTTCTAGTGGTGTAGGAAAGAAGGATAACGACAATGCCAAAGCTGTAGCCACGGACCTC
ACAAAACTCACCACCGAAGAAAAAAACATAGTAGCAGGGCTACTAGCTAAAACTATTGAA
>ApHorse1_CA_Reversed_1153
AAGGAGTTAGCTTATGATGTTGTTACTGGACAGACTGATAAGCTTACTGCTGCTCTGGCC
AAAACCTCTGGTAAGGACATCGTTCAGTTTGCTAAGGCGGTTGGGGTTTCTCATCCTGAT
ATTGATAAGAAGGTTTGTGAGACGAAGAAGGGGAAACAAGCCACCAATAAATGGGCACAG
TATGCGGAAGCTACGGAGGGGGCTGCACTCAGTGCTAATACTTCAACAAATCTGGATACC
GCGGTTATTATTGGAAGTAAGCTATTATTAGGAAGCGTAATGATGTCGTTAGCTATAGTC
ATGGCTGGGAATGATGTCAGGGCTCATGATGACGTTAGCGCTTTGGATACTGGTGGAGCG
GGATATTTCTATGTTGGCTTGGATTACAGTCCAGCGTTTAGCAAGATAAGAGATTTTAGT
ATAAGGGAGAGTAACGGAGAGACTAAGGCAGTATATCCATACTTAAAGGATGGAAAGAGT
>ApHorse1_CA_Reversed_1154
AAGGAGTTAGCTTATGATGTTGTTACTGGGCAGACTGATAAGCTTACTGCTGCTCTTGCC
AAAACCTCTGGTAAGGACATCGTTCAGTTTGCTAAAGCGGTTGGGGTTTCTCATCCTGAT
ATTGATAAGAAGGTTTGTGAAAGAGGAAAGAACACGACAGGTGGGGGATTAAATGGTAGC
AAAGCAGGCTCGTGTAATTGGGCGGTGGCGAGTAGTAATGGCACCGCGGAGCAAAGTTTA
ACAGCGGCTTTAGGCGAACAAGGTGCTGAAAAGTGGCCTAAAATTAATAATAATGGGAGC
GGGTCGTTGTCTAGTAGTGCCGGTACAGGTACCCCATACGCTGAAGATGCATCTGCTACG
GTGGCTGGAGACCTAACAAAGCTCACCACTGAAGAAAAAACCATAGTAGCTGGGTTACTA
GCTAAAACTATTGAAGGTGGTGAGGTTGTTGAAATAAGGGCGGTTTCTTCTACTTCTGTG
>ApHorse1_CA_Reversed_1155
AAGGAGTTAGCTTATGATGTTGTTACTGGACAGACTGATAAGCTTGCTGCTGCTCTGGCC
AAAACCTCTGGTAAGGACATCGTTCAGTTTGCCAATGCTGTTAAAATTTCTAGCCCTGCC
ATTGATGGGAAGGTTTGTAGTGGAAGTCATGCTGACCTAGCGCCTGGTGCGAATGGGGGG
AAAAAGTTTGTTGTGAACCCGGAAGCCAGCGGGAGTACTGATGGGGATACGTCACAGTGT
AGTGGTTTAGGGCATAGTAGTGGTGTTACACAGAATCCGAAGTTATTTAGTGCTTTTGTG
GACACTGTGAAGATTGCTGAGGATAAAAACTGGCCGACGGGCAGGGCAAAATCGAACACA
TCACTGAAGACGGGTGATACTAATAGTAACGCCAACGCCGTAGCTAGAGACCTAGTAGCT
CTTAATAGTGACGAAAAAACCATAGTAGCAGGGTTATTGGCTAAGACTATTGAAGGGGGT
>ApHorse1_CA_Reversed_1156
AAGGAGTTAGCTTATGATGTTGTTACTGGACAGACTGATAACCTTGCCGCTGCTCTTGCT
AAGACTTCCGGTAAAGATATAGTCCAGTTTGCTAAGGCGGTTGGGGTTTCTCATCCTGAT
ATTGATAAGAAGGTTTGTGAAAGAGGAAAGAACACGACAGATGTGGGATTAAATGGTAGC
AAAGCAGGCTCGTGTAATTGGGCGGTGGCGAGTAGTAATGGCACCGCGGAGCAAAGTTTA
ACAGCGGCTTTAGGCGAACAAGGTGCTGAAAAGTGGCCTAAAATTAATAATAATGGGAGC
GGGTCGTTGTCTAGTAGTGCCGGTACAGGTACCCCATACGCTGAAGATGCATCTGCTACG
GTGGCTGGAGACCTAACAAAGCTAACACGTGACGAGAAGACCATAGTAGCAGGGTTACTA
GCTAAAACTATTGAAGGGGGCGAGGTTGTTGAGATAAGGGCGGTTTCTTCTACTTCGGTG
>ApHorse1_CA_Reversed_1157
AAGGAGTTAGCTTATGATGTTGTTACTGGACAGACTGATAACCTTGCTGCTGCTCTTGCT
AAAACCTCCGGTAAAGATATCGTTCAGTTTGCTAAGGCGGTGGAGATTTCTAACCCTAAT
ATTGATAAGAAGGTTTGTAGTGGGAGCCATGCTGTGGGAAAGACGGGTGGTGATAACAAT
TCTGGGGTGACGGGCTATGCGTATACTTCGTCGGGCAACACGAAGACTGCTCAGTGCAAT
GGTTTAGGGAGCGGTGCAGCTACTTCGGAGAAAGGTTTGAATAAGTTTGTAAACGAAACA
AAGGTTGGCGAAGATAAGAACTGGCCGACGGGGCACATCACTGGTAACAGCAGGCTTGAT
ACGGAGGGTGAGACGAATGGTAACGCACGAGAGGTAGCTAAAGACCTAACAAAGCTCACC
CATGATGAAAAAACCATAGTAGCAGGGTTACTAGCTAAAACTATTGAAGGGGGTGAGGTC
>ApHorse1_CA_Reversed_1158
AAGGAGTTAGCTTATGATGTTGTTACTGGGCAGACTGATAAGCTTACTGCTGCTCTTGCC
AAAACCTCGGGGAAAGACATCGTTCAGTTTGCTAAGACTCTTGATATTTCTCATTCCAAG
ATCGGTAAGGAGATTTGTAAGACTAAGTCGGTCAGCTCAAGCACTGGACAGGGGTTTGGT
GTTTATGGGGAGATAACGAAAGCTGCAGAATCAGGCACAGCGACGGAGAATGGGACATCG
TTGTGTGGTGGACACGGGGCTGGGAACGGCACTGGGAGTGTAAAGGAAGAGTTTCTCAAG
GAATTTGCTGAGAAAACTCTAAAAGATGGTAAGAATTGGCCAAAATCGACAGCGGCTACG
GGTGCAGCACAACAGCCTAAAACTAACGACAACGCCGAAGCCGTAGTTAAAGACCTAGTA
GCTCTTAATAGTGACGAAAAAACCATAGTAGCAGGGCTACTAGCTAAAACTATTGAAGGG
>ApHorse1_CA_Reversed_1159
AAGGAGTTAGCTTATGATGTTGTTACTGGACAGACTGATAACCTTGCTGCTGCTCTTGCC
AAGACCTCCGGGAAAGACATCGTTCAGTTTGCCAATGCTGTTAAAATTTCTAGCCCTACC
ATCGATGGGAAGGTTTGTAGTGGAAAACATGCAGCGTTGCAAGCTAGTCATGGAAAGACG
TATCATGAAAAACCAGACAAAACTGATGACAATACTGCGCAATGTAGCGGGTTAGGCAGC
GACAGCGCGGGAGCAGACCAAAAGTTTTTGAGTACGTTTGCGAGTGCTGTGAAGTTGGGA
GAGGGTAAAAATTGGCCTACCGGTCAGGCGGGAAAGAACTCGACCGGTCCAGTGGTTGGC
GCGCCTAATAGCAACGCCAACGCGGTAGCTAAAGACCTAGTAGCTCTTAATCGTGACGAA
AAAACCATAGTAGCAGGGTTACTTGCTAAAACTATTGAAGGGGGTGAGGTCGTTGAGATA
>ApHorse1_CA_Reversed_1160
AAGGAGTTAGCTTATGATGTTGTTACTGGACAGACTGATAAGCTTACTGCTGCTCTGGCC
AAAACCTCTGGTAAGGACATCGTTCAGTTTGCTAAGGCGGTTGGGGTTTCTCATCCTGAT
ATTGATAAGAAGGTTTGTGAGACGAAGAAGGGGAAACAAGCCACCAATAAATGGGCACAG
TATGCGGAAGCTACGGAGGGGGCTGCACTCAGTGCTAATACTTCAGTTTGTGGAGGTGAG
AACTATAAATCCGACGACAACGGCGGTACGGGGCCTGAAGCTCTGAAGGAGTTTGTAGGA
AAAACGCTCCAAAATAATGGTAATAAGAACTGGCCTACATCTACTGGAAGAACTCCCACA
ACTAACGACAACGCCAAAGCTGTAGCGGACGACCTCACTAAGAAACTCACCCCCGAAGAA
AAAACCATAGTAGCTGGGTTATTAGCTAAAACTATTGAAGGGGGTGAGGTCGTTGAAATC
>ApHorse1_CA_Reversed_1161
AAGGAGTTAGCTTATGATGTTGTTACTGGACAGACTGATAAGCTTACTGCTGCTCTTGCT
AAGACCTCTGGTAAAGACTTTGTTCAGTTTGCTAAGGCTGTGAAAATTACCAACTCCACT
ATCGATGGGAAGGTTTGTAGTGGGGATCATGCTGCGATTGTTTCGACCAAGGGGAAAGAC
TATAAGGCAGACCCGAAGGAATCCGGCAACAACGGGCATGAGACATCTCAATGTAGTGGT
TTAGGTGATAGTTCAGCCGGGAAAGAACAAAAGTTACTAAGTAAGTTTGTATACCTAACG
AAGATAGGTGAAGATAAAAACTGGCCTACTGGACGTGCTGGAAAGGGTAGTGGAAACGCA
ATAGAAGAAGGCTCGTCTAATAGCAATGCTGACGCTATGGCTAAAGACCTAGTAGCTCTT
AATAGTGACGAAAAAACCATAGTAGCAGGGTTGCTAGCTAAAACTATTGAAGGGGGTGAG
>ApHorse1_CA_Reversed_1162
AAGGAGTTAGCTTATGATGTTGTTACTGGGCAGACTGATAAGCTTACTGCTGCTCTTGCC
AAGACCTCGGGGAAAGACATTGTTCAGTTTGCGAATGCTGTGAAAATTTCTAGCCCTACC
ATCGATGGGAAGGTTTGTAGTGGAAGTCGTGATGCAATTGTATCTGCTAAGGGTAGAAGC
TACAATGACGAACCAAAGGATAGCGACACGAATGGGTATAAAACGGCACAGTGCAGTGGT
CTAGCTGATGGTAGTCCGACGGCAGATCATAAGTTACTGAGTAAATTTGTAGAGCTAACG
AAGATAGGTGAAGGTAAAAATTGGCCGACGGGGCGGGCGGCTAGCGGGTCTGAGAGTAAC
AAGATCATTGTAGGAACTTCTAATAGTAATGCCAAAGCGGTAGCCACAGACCTAGTAAAT
CTTAATCGTGACGAAAAAACCATAGTAGCAGGGTTACTAGCTAAAACTATTGAAGGTGGT
>ApHorse1_CA_Reversed_1163
AAGGAGTTAGCTTATGATGTTGTTACTGGGCAGACTGATAACCTTGCTGCTGCTCTTGCC
AAAACCTCCGGTAAAGACATCGTTCAGTTTGCTAAGGCCGTGGAGATTTCTCATTCTACG
ATTGGGGACAAGGTTTGTAGGACGAGATACGATACGGCCAAAAAAGATCATTATGCAAAG
TATGCCAAGACTACTGACAAGGGAAGTGCATCTAAGAATGATACGTCACTTTGTGGGGAC
ATAGGTCACAGTACCGTGACAAGTGGTCATAGTACTACGCCACAGGTTCTAAAAAACTTT
ATTAGTGCAACATTGGGTAATGGTAGTCAGAACTGGCCAACTTCCACAGGAACTGGATCT
TCTACTAACGACAACGCCGAAGCCGTAGCTAAAGACCTAGTAGCTCTTAATAGCGATGAA
AAAACCATAGTAGCAGGGTTACTAGCTAAAACTATTGAAGGGGGTGAAGTTGTTGAAATT
>ApHorse1_CA_Reversed_1164
AAGGAGTTAGCTTATGATGTTGTTACTGGGCAGACTGATAAACTTACTGCTGCTCTTGCT
AAAACCTCCGGTAAAGACATCGTTCAGTTTGCTAAGGCCGTGGAGATCTCTAGCCCTGAC
ATCGATGGGAAGGTTTGTAGGACGAAGAAGCCAAGTAGCGGCAGCAATACATATTTTGGG
AAGTATGGTGAGGAGACGGATAACGGGAGCAGCGGTGAGGGTGTAGTAGCGGTGTGTGGA
GCGATGTCGGAGAACACTAGCACGAACAAGGGGTCGGTCACTGCGCAAACTTTGGGGGAC
TTTGTTAGTGTTACGCTAAAAGGAGATGGTAGTAAGAATTGGCCAACATCGACGACGAAA
AGTAGCAAGGTGCCAGCAGCTGTCACCAACGACAACGCCAAAGCCGTAGCCGGAGACCTA
ACAAAGCTAACCACTGAAGAAAAAACCATAGTAGCAGGGCTACTAGCTAAAACTATTGAA
>ApHorse1_CA_Reversed_1165
AAGGAGTTAGCTTATGATGTTGTTACTGGACAGACTGATAACCTTGCTGCTGCTCTTGCC
AAGACCTCGGGGAAGGACATAGCACAATTTGCGAATGCTGTGAAAATTACTAACTCCACT
ATCGATGGGAAGGTTTGTAATGGTAGTAGAGAGAAGGGGAATAGTGCTGGGAACAACAAC
AGTGCTGTGGCTACCTACGCGCAGACTCACACAGCGAATACATCAACGTCACAGTGTAGC
GGTCTAGGGACCACTGTTGTCAAACAAGGTTATGGAAGTTTGAATAAGTTCGTTAGCCTG
ACGGGGGTTGGTGAAGGTAAAAATTGGCCTACAGGTAAGATACACGACGGTAGTAGTGGT
GTCAAAGATGGTGAACAGAACGGGAATGCCATAGCGGTAGCTAAAGACCTAATAGATCTT
AATCGTGACGAAAAAACCATAGTAGCTGGGTTACTAGCTAAAACCATTGAAGGCGGTGAG
>ApHorse1_CA_Reversed_1166
AAGGAGTTAGCTTATGATGTTGTTACTGGGCAGACTGATAAGCTTACTGCTGCTCTTGCC
AAAACCTCCGGTAAAGACATCGTTCAGTTTGCTAAGGCAGTTGAGATTTCTAGCCCTGAC
ATCGATGGGAAGGTTTGTAATGGGACTCGTGGCGGAAAAGGCTCAGGGCAGGATAGCGCA
TCGACGTTTGCTGCGGAGGCGTCAGCCACTGCGGTGGCACAGTGTAGCGGTTTTGCAACT
AAGAAGGAAGGATTGACGTTTAGCAAGTTTGCGACGGAAGTAAAGATAGGTGAGAAGAAT
TGGCCTACTGGTAGAATATACGACTCGTCAAGTGATAAGGAAGCGTCTCAAAATAGTAAT
GCCAAAGCCGTAGCAACAGACCTAGTAAGTCTTAATCGTGACGAAAAAACCATAGTAGCA
GGGTTATTAGCTAAAACTATTGAAGGGGGTGAAGTTGTTGAAATTAGGGCAGTTTCTTCT
>ApHorse1_CA_Reversed_1167
AAGGAGTTAGCTTATGATGTTGTTACTGGACAGACTGATAACCTTGCTGCTGCTCTTGCC
AAGACCTCCGGGAAAGACATCGTTCAGTTTGCTAAGACTCTTGATATTTCTCATTCCAAG
ATCGGTAAGGAGATTTGTAAGACTAAGTCGGTCAGCTCAAGCACTGGACGGGGGTATGGT
GTTTATGGGGAGATAACGAAAGCTGCAAAATCAGGCACAGCGACGGAGAATGGGACATCG
TTGTGTGGTGGTCACGGGGCTGGGGACGGCACTGGGAGTGAAAAGGAAGAGTTTCTCAAG
GAATTTGCTGAGAAAACTCTAAAAGATGGTAAGAATTGGCCAAAATCGACAGCGGCTACG
GGTGCAGCACAACAGCCTAAAACTAACGACAACGCCGAAGCCATAGCTAAAGACCTAGTA
GCTCTTAATAGTGACGAAAAAACCATAGTAGCAGGGCTACTAGCTAAAACTATTGAAGGG
>ApHorse1_CA_Reversed_1168
AAGGAGTTAGCTTATGATGTTGTTACTGGACAGACTGATAAACTTACTGCTGCTCTTGCC
AAAACTTCCGGTAAGGACTTTGTTCAGTTTGCTAAGGCGGTGGAGATTTCTCATTCCGAG
ATTGATAAGAAGGTTTGTGTGACGAAGCGGAAGAACCCGAGCAGCGGCCACTATGCTAAG
TATGCGGAGGAAACTAATAACAACAGTAGTAGTTCAAGTAAAGTTGCTGTCTGTAGCGCT
ACGGCGGAATACACATCAGGGGGATCGGAAACAGAAGAGGCTTTGAAAGACTTTGTTAGT
GCGGCGCTAAAAGGAGATGGTAGTAAAAATTGGCCTACATCTACGGCGCATCAGACTGGC
GCTAACAGGAATCCTGAACCTAAAACTAACGACAACGCCAAAGCCGTAGCCACGGACCTC
ACAAAACTCACCACTGAAGAAAAAACCATAGTAGCTGGGTTACTAGCTAAAACTATTGAA
>ApHorse1_CA_Reversed_1169
AAGGAGTTAGCTTATGATGTTGTTACTGGGCAGACTGATAAGCTTACCGCTGCTCTTGCC
AAAACCTCTGGTAAAGATATCGTTCAGTTTGCTAAGACTCTTGATATTTCTCACTCTACC
ATTGGTAACAAGGTTTGTGCGACTAAGAGCGGTGGGAGCAGTAGTAAATATGGTGAGTAT
GCTATTGAGACGGACAACAATTCGACAAGTGGAAACGGTAAGGTAGCTGTTTGTGGAGGA
CAAAACGAGAGTAACAGCAACGGAAGCACTAGGCAACAGTTTTTACGTGACTTTGTTAAA
GGATCGCTGGAAGATGGTAGCAAGAACTGGCCAACATCGAAGTATAAGGCTGGTACACCG
GCCTCTGAAACTAACGACAACGCAAAGAATGTAGCCACGGATTTAACAAAACTCACTCCT
GAAGAAAAAACCATAGTAGCTGGGTTACTAGCTAAAACTATTGAAGGGGGTGAGGTTGTT
>ApHorse1_CA_Reversed_1170
AAGGAGTTAGCTTATGATGTTGTTACTGGGCAGACTGATAACCTTGCCGCTGCTCTTGCC
AAAACATCCGGTAAAGACATCGTTCAGTTTGCTAAGGCTGTTGAGATCTCTTACCCTAGT
ATCGATAGTAAGGTTTGTAGTGGAAGTCATGCGAAAGGTTCGGATAGCGGTGCGACAACA
TTTAGTACGAGTCTGACCACCAACACGAATACAGCACAGTGTAGTGGCTTTGATAGTGTA
CAGAAGGCTCAGACATTTGGCAAATTTGCTCGGACTTTGCGCCTGGAAGATGGTACATAC
TGGCCGACAGGTAGCTATGCCGCCACTTCAACGCCAACGCCTAATGAGCAAAATAGTAAC
GCCACAGCTGTAGCGAAAGACCTAGTAGATCTTAATCGTGACGAAAAAACCATAGTAGCA
GGGTTACTAGCTAAAACTATTGAAGGGGGTGAGGTTGTTGAGATTAGGGCAGTTTCTTCT
>ApHorse1_CA_Reversed_1171
AAGGAGTTAGCTTATGATGTTGTTACTGGACAGACTGACAAACTTACCGCTGCTCTTGCC
AAGACTTCCGGGAAGGACATCGTTCAGTTTGCCAATGCTGTTAAAATTTCTCATTCCGAG
ATTGATGGAAAGATTTGTAAGACGAAGTACGGACCTGGTCAATCCACAGAATATGGTCAA
TACGCGGCGACGACAGGAGCAACGAGTGGGAATAGCACGACAGCTTATTGTGGCGGCCAC
GGGAAGACGGATGGCGGCGGTACAAGAAATTCACAGCAGACTTTTAAGGACTTTGTGGAG
AAAACTTTAAAAGACGGAAAGAACTGGCCTATGTCGACGAGGAGTGGGTCCGGAACTCCA
GAGCCTAAACCGAACGACAACGCCGAAGCTGTCGCTAAAGACCTAGTAGCTCTTAATAGT
GACGAAAAAACCATAGTAGCAGGGTTACTAGCTAAAACTATTGAAGGTGGTGAGGTTGTT
>ApHorse1_CA_Reversed_1172
AAGGAGTTAGCTTATGATGTTGTTACTGGACAGACTGACAAACTTACCGCTGCTCTTGCC
AAAACCTCTGGTAAAGATATCGTTCAGTTTGCTAAGGCGGTTGGGGTTTCTCATCCCAGT
ATTGATGGGAAGGTTTGTAATGGGGGCCACTCTGCTATAAAGGCAGGGTCTAATACCGCT
GGAAAGAAATATGCTGCTGAACCCGTCAACGGTACTGACAAGGAAACAGCACAGTGTAGC
GGATTAGGTGAAAGTGGAGAGGAAAAATCGCATAAGTTTCTGAGTAAGTTTGTAGACCTT
ACTAAAATAGGGGAAGGTAAAAACTGGCCTACTGGCCGAGCGGCGCAAGATGGCAGCAGT
AGTGGGTCTGTTAAAATAGTAGAGGGGCCTACTAATAGCAACGCCAAAGCCGTTGCTGGA
GACCTAACAAAGCTCACCACTGAAGAAAAAACCATGGAATGGGCTTTGAATATTAGTGGT
>ApHorse1_CA_Reversed_1173
AAGGAGTTAGCTTATGATGTTGTTACTGGACAGACTGATAAGCTTACTGCTGCTCTTGCC
AAAACCTCGGGGAAAGACATCGTTCAGTTTGCTAAGACTCTTGATATTTCTCATGCTACG
ATTGGGGACAAGGTTTGTAAGACGAAGAAGAAGGCGACTTCGGGGACGGGTGGCTTTGGA
GTCTATGCGACTGAGACGAACGCGGATAGTACGAACACGAATAACAATACTTCATTATGT
GGGGGACACGGGACAACGAGTAGTAACGCCTCAGGAAGCGGGGGTGTAAAGGAACAGGTG
CTAAGGGACTTTATTGAGGCTGCTCTGAAGGGAGGTGATAAGAACTGGCCAAAATCGACA
GCGGCTACGGGTGCAGCACAACAGCCTAAAACTAACGACAACGCCGAAGCCGTAGCTAAA
GACCTAGTAGCTCTTAATAGTGACGAAAAAACCATAGTAGCAGGGTTACTAGCTAAAACT
>ApHorse1_CA_Reversed_1174
AAGGAGTTAGCTTATGATGTTGTTACTGGACAGACTGATAAGCTTGCTGCTGCTCTTGCT
AAAACCTCTGGTAAAGATATCGTTCAGTTTGCTAAGGCAGTTGAGATTTCGGCTCCTAAG
ATCGATAAGCAAGTTTGTGTGACTAATAAGAATGGGGATAGCGGAACAAGATATGCTAAG
TACCTCGAAGAAGCTGGAACGTCTAGCAATGCTGGCACGTCGTTGTGTGGTGGTAAAAAC
CAAAAGGGTTCGGACACAGACAAAGGGGTGGAGAAGGCTCAGACGCTGCATGACTTTGTT
TCTAACACATTGAGTGATGGTACTAAGAACTGGCCTACGTCGAGTGAAACGTCTAAATCG
AATAACGACAACGCCAAAGCCGTCGCTGGAGACCTAACAAAGCTCACCTCTGACGAAAAA
ACCATAGTAGCAGGGTTGCTAGCTAAAACTATTGAAGGTGGTGAGGTTGTTGAGATTAGG
>ApHorse1_CA_Reversed_1175
AAGGAGTTAGCTTATGATGTTGTTACTGGACAGACTGATAAGCTTACTGCTGCTCTTGCT
AAGACCTCCGGTAAAGATATCGTTCAGTTTGCCAATGCTGTTAAAATTTCTAGCCCTGCC
ATTGATGGGAAGGTTTGTAGGACAAAGCAGAAGGTGGATGGAAGTAACAAATATGCGTCC
TACTCGGGAAAAACTGATAATCAATCGGGCAGTGGTAACAATAAGGTAGCAGTTTGCGGG
GCTAGAGCCGGACATGATACTGGAGGTGATAATGCGGCTGAGGCACAGGTGTTGAAGGAC
TTTGTGTCGAAAACTCTAAAAGATGGAAGCCAGAACTGGCCTACGTCAACAATGGAGGGC
AGTGGTAAAATACCGGCGCCTGTCACTAACGACAACGCCAAAGCCGTAGCCACGGACCTA
GTAGCGCTTAATCGTGACGAAAAAACCATAGTAGCTGGGCTACTAGCTAAAACTATTGAA
>ApHorse1_CA_Reversed_1176
AAGGAGTTAGCTTATGATGTTGTTACTGGGCAGACTGATAACCTTGCTGCTGCTCTTGCT
AAGACCTCGGGGAAGGACATCGTTCAGTTTGGTAAGGCGGTGGAGATTTCTAATTCCGGT
ATTGGTAAGAAGGTGTGTGAGACAAAGCGGAAGGATGGTGATACTACGAACAGGTTTGCA
AAGTATATAGTTGGTGCGGGTGATAGTAGCAATGCTGGTACATCATTGTGTGGTGGTAAG
AACCAAAAGGGTTCGGACACAGACACAGGGGTGAAGGAGGCTCAGACTCTGCATGACTTT
GTTTCTAACACATTGAGTGAGGGTACTAAGAACTGGCCTACGTCGAGTGAAACGTCTAAA
TCGAATAACGACAACGCCAAAGCCGTCGCTGGAGACCTAACAAAGCTCACCACTGAAGAA
AAAACCATAGTAGCAGGGTTACTAGCTAAAACTATTGAAGGCGGTGAGGTTGTTGAGATT
>ApHorse1_CA_Reversed_1177
AAGGAGTTAGCTTATGATGTTGTTACTGGGCAGACTGATAACCTTGCTGCTGCTCTTGCT
AAGACCTCTGGGAAAGATATCGTTCAGTTTGCCAATGCTGTAGAAATCTCTCATTCCGGT
ATTGGTAAGAAGGTTTGTAAGACGAAGGACGGTGGAAGTGGAACGAACTATGCTCGGTAT
GCTGTGGAATCTAATGTTACTAATAGCTCTCATAAGGACGTGGCACTATGTGGTGGTACA
GGACCAACATCCGGAGGTGTGGCTAACCCGGAGTATTTCAAGGAGTTTACAGAGAAAACT
CTAAAAGATGATAAAAACTGGCCTACTTCTACCGCTGGTAAGAATAACACAAATGGACCG
ACACCTAAAACTAACGACAACGCCAAAGCCGTAGCCACAGACCTAGTAGCTCTTAATAGT
GATGAAAAAACCATAGTAGCTGGGCTACTAGCTAAACTATTGAAGGGGGTGAGGTTGTTG
>ApHorse1_CA_Reversed_1178
AAGGAGTTAGCTTATGATGTTGTTACTGGACAGACTGATAAGCTTACTGCTGCTCTTGCC
AAAACCTCGGGGAAGGATATTGTTCAGTTTGCTAAAGCCGTGGAGATTTCTGCCCCTAAT
ATTGATAAGAAGGTTTGTAATGGGACTCATGCTAAGGGGGAGGATAATAACAGTCCTACG
GCGTACAGTGCAGACATGAAAACAAGTGCGACGAATAAAACAGCACAGTGCAGTGGTTTA
AATGCCCCTGGGGGACAAAAGTTTAGCTCATTCGTAAAAGGTGTAGGGCTACCTGATAAC
AAGCATTGGCCTACGGGGAGTTATTCGAAGAGTGGCAGTACTCCAACACAGAATGAGCAA
AATAGCAACGCCAAAGCCGTAGCCACAGACCTAACAAAACTAACCCCTGAAGAAAAAACC
ATAGTAGCAGGGTTACTAGCTAAAACTATTGAAGGGGGTGAGGTCGTTGAGATAAGGGCG
>ApHorse1_CA_Reversed_1179
AAGGAGTTAGCTTATGATGTTGTTACTGGGCAGACTGATAACCTTGCCGCTGCTCTTGCC
AAGACCTCGGGGAAAGACTTTGTTAACTTTGCCAATGCTGTTGTTGGAGTTTCTCACCCT
AATATCGGTAACAAGGTTTGTGCGACGAAAGCCCAAAGTTCTGGGAAGTATGGTAAGTAT
GCTGATAAAACCGGTACGAAGAGCAGTGACAACAATACGTCGTTATGTGGTGATGATGGG
GGAAGTCATAACGGTAGTAGTAACAACGCAGAGGTTTTCGAGCATTTTATAAAGAAAACT
CTTTTGGAAAATGGTAGTAAGAATTGGCCAACTTCCACAGGAACTGGATCTTCTACTAAC
GACAACGCCAAAGCCGTCGCTGGAGACCTAACAAAGCTAACCACTGAAGAAAAAACCATA
GTAGCAGGGTTACTAGCTAAAACTATTGAAGGGGGTGAGGTCGTTGAGATAAGGGCGGTT
>ApHorse1_CA_Reversed_1180
AAGGAGTTAGCTTATGATGTTGTTACTGGACAGACTGATAAGCTTACCGCTGCTCTTGCT
AAGACTTCCGGTAAAGACTTTGTTCAGTTTGGTAAGACTCTTGATATTTCTCATGCTACG
ATTGGGGACAAGGTTTGTAAGACGAAGAAGAAGGCGACTTCGGGGACGGGTGGCTTTGGA
GTCTATGCGACTGAGACGAACGCGAATAGTACGGCCACGAATAACAATACTTTATTATGT
GGGGGACACGGGACAACGAATAGTAACGCCTCAACAAACGGGGGTGAAAAGGAACAGGTG
CTAAGGGACTTTATTGAGGCTGCTCTGAAGGGAGGTGATAAGAACTGGCCAAAATCAACC
TCTACTAGCGATGCTGTGGAAAAGTCTAAACAAAACGACAACGCCGAAGCCGTAGCTAAA
GACCTAGTAGCTCTTAATAGCGATGAAAAAACCATAGTGGCAGGGCTACTTGCTAAAACT
>ApHorse1_CA_Reversed_1182
AAGGAGTTAGCTTATGATGTTGTTACTGGACAGACTGATAAGCTTACCGCTGCTCTTGCT
AAGACCTCGGGGAAGGACTTTGTTCAGTTTGCTAAGGCGGTTGGGGTTTCTCATCCCAGT
ATTGATGGGAAGGTTTGTAAGACGAAGTCGGCAGGTAAAGATAGTAGTCAAAAGAGTCAG
TACGCAATGTACAAGGAAAGTACTGATATAAAGAGCACTACACTTGGTGGAACCGCATTA
TGTGGTGATAAAGGGTTCACCACGGGCAGCAATAATATTAGCAATGGACATAGTGAGACA
CCACAGTTTCTGGGACACTTTGTAGCAAAAACTCTAAAAGATGGAAACCTGAATTGGCCT
ACATCAAGTGGAGATGGAAAGAAGGATAACGACAACGCCGAAGCCGTAGCTAAAGACCTA
GTAGAGAAACTCTCCCCTGACGAAAAAACCATAGTAGCAGGGCTACTTGCTAAAACTATT
>ApHorse1_CA_Reversed_1183
AAGGAGTTAGCTTATGATGTTGTTACTGGGCAGACTGATAACCTTACTGCTGCTCTTGCC
AAGACTTCTGGTAAAGACATCGTTCAGTTTGCGAATGCTGTGAAAATTTCTGCCCCTAAG
ATCGATAAGCAGGTTTGTGTGACGAAGCAGCGCAAGGGCGGGACAAAGTTTGGAGAATAT
TCTGGAGAGACTAGCAACTTGAGTACAGAAGGTGTGAACAAGGTTACTGTTTGTGGTATG
CAGGCCCTAGGCAATGCCGACACTACTGGGGCAGCAGCTGCAGAGACTTTGAAGGACTTC
GTAGAGAAAACTCTAAAAGGTGATAAGAACTGGCCTACCTCAACAACAGCAAGTGGAAAG
GATCCTGCTGCGGAAACTAACGACAACGCCGAAGCGCCGTAGCCACGGACCTAGTAGCTC
TTAATCGAGACGAAAAAACCATAGTAGCAGGGTTACTAGCTAAAACTATTGAAAGGGGGT
>ApHorse1_CA_Reversed_1185
AAGGAGTTAGCTTATGATGTTGTTACTGGGCAGACTGATAACCTTGCTGCTGCTCTTGCC
AAGACTTCTGGTAAAGATATTGTTCAGTTTGCGAATGCTGTTGTGATTTCTCATTCCGGC
ATTGGTAACAAGGTTTGTGTGACGAAGAAGGCAAGCTCGGGCGGCGCACATCATAATGCG
GAATACGCTGTGGAAACGGATAACAAAAAAGATGACAAGCGCTCATCGATGAAGGTAGCA
GTGTGTGGAGCCGCGGCCGCGAATTCTGGTAATAGCGGGGGAAAAAAAGTTCCTGAGGTT
TTAAGGGACTTTGTACGTGTAACGCTGAAAGGAGATGGTAGTAAGAACTGGCCGACTTCT
ACTGGAGGAGATACAAAGCCTAATGACAACGCCAAAGCCGTAGCCAAAGACCTAGTAGAG
AAACTCACTCCCGAAGAAAAAACCATAGTAGCAGGATTACTAGCGAAGACTATTGAAGGG
>ApHorse1_CA_Reversed_1186
AAGGAGTTAGCTTATGATGTTGTTACTGGACAGACTGATAACCTTGCTGCTGCTCTTGCC
AAAACTTCGGGTAAAGACTTTGTTCAGTTTGCGAACGCTGTGGAAATCTCTCATTCCGAG
ATTGGTAAGAAGGTTTGTGTGACGAAAGATGGGAATACACAAAAGTCTAGCTATGGTGTG
TATGACTTAGCTACAGCGACTGACAAGAATGCAAAAAGCAATGCGGAAGGTGGGCACACC
TCACTTTGTGGTGATAAGGGTGGTTCAAGTGCACAAAAGGGAGGAACAACTCCTGAGGTT
TTCAAGCACTTTGTAGAAAAAACTCTCAAGGATGGTAGTAAGAACTGGCCAACTTCGTCG
AAGGAAAGTGGGGTAACGTCTGATGATAAGAACGACAACGCCAAAGCTGTCGCTGGTGAC
CTAACAAAGCTCAACTCTGACGAAAAAACCATAGTAGCAGGGTTATTAGCCAAAACTATT
>ApHorse1_CA_Reversed_1187
AAGGAGTTAGCTTATGATGTTGTTACTGGACAGACTGATAACCTTGCCGCTGCTCTTGCC
AAGACCTCCGGTAAAGATATTGTTCAGTTTGCTAAGACTCTTGGAATTTCTCATTCCGGT
ATTGATGGGAAGATTTGTAAGACGAAGGCCCAAAGTGGGAAGAAGTATGGTGAGTATGCG
GAGGAAACTGAGAAGAGTAGTAGTAGTTATAAGACATCTTTATGTGGGGATGATGGAGGT
AGTGAGGCATCAACGACTAACAACGCAGGACAGGCGTTAGGGGATTTTGTTGCCAAAACT
TTGAAAGAGGGTAGTAACGGGAATTGGCCAACCTCTAGGAAAGCGAAGTCGGGGAATACG
AATGGAGAAGATCCTAAACAAAACGACAACGCCAAAGCCGTAGCTAAAGACCTAGTCAAG
GAATTAACCCCCGAAGAAAAAACCATAGTAGCAGGGTTACTAGAATTGTGATAGAAAACT
>ApHorse1_CA_Reversed_1188
AAGGAGTTAGCTTATGATGTTGTTACTGGGCAGACTGATAACCTTGCCGCTGCTCTTGCT
AAGACTTCCGGTAAAGACATCGTTCAGTTTGCTAAGGCGGTGGAGATTTCTCATTCCGGC
ATTGGTAACAAGGTTTGTGTGACGAAGAAGGCAAGCTCGGGCGGCGCACATCATAATGCG
GAATACGCTGTGGAAACGGATAACAAAAAAGATGACGAGCGCTCATCGATGAAGGTAGCA
GTGTGTGGAGCCGCGGCCGCGAATTCTGGTAATAGCGGGGAAAAAAGTTCCTGAGGTTTT
AAGGGACTTTGTACGTGTAACGCTGAAAGGAGATGGTAGTAAGAACTGGCCGACTTCTAC
TGGAGGAGATACAAAGCCTAATGACAACGCCAAAGCCGTAGCCAAAGACCTAGTAGAGAA
ACTCACTCCCGAAGAAAAAACCATAGTAGCAGGATTACTAGCGAAGACTATTGAAGGGGA
>ApHorse1_CA_Reversed_1189
AAGGAGTTAGCTTATGATGTTGTTACTGGACAGACTGATAAACTTACTGCTGCTCTTGCC
AAAACTTCCGGTAAGGACTTTGTTCAGTTTGCTAAGGCGGTGGAGATTTCTCATTCCGAG
ATTGATAAGAAGGTTTGTAATGGGGGCCACTCTGCTATAAAGGCAGGGTCTAATACCGCT
GGAAAGAAATATGCTGCTGAACCCGTCAACGGTACTAACAAGGAAACAGCACAGTGTAGC
GGATTAGGTGAAAGTGGAGAGGAAGAATCGCATAAGTTTCTGAGTAAGTTTGTAGACCTT
ACTAAAATAGGGGAAGGTAAAAACTGGCCTACTGGCCGAGCGGCGCAACATGACAGCAAT
AGTGGGTCTGTTAAAATAGTAGAGGGGCCTACTAATAGCAACGCCAAAGCCGTAGCCACA
GACCTAACAAAGCTCACTGCTGAAGAAAAAACCATAGTAGCAGGGTTACTGGCTAAAACT
>ApHorse1_CA_Reversed_1190
AAGGAGTTAGCTTATGATGTTGTTACTGGACAGACTGATAACCTTGCTGCTGCTCTTGCT
AAGACTTCCGGTAAAGACATCGTTCAGTTTGCTAAGGCGGTGGAGATTTCTCATTCCGGC
ATTGGTAACAAGGTTTGTGTGACGAAGTCGGCGGGAACTGGAAAAAATCCGTGTGATCAT
AGCCAAAAGCCGTGTAGTACGAATGCGTATTATGCGAGGAGAACGCAGAAGAGTAGGAGT
TCGGGAAAAACGTCTTTATGCGGGGACAGTGGGTATAGCGGGCAGGAGCTAATAACGGGT
GGGCATTATAGCAGTACAAGCGTATTCCGGAATTTTGTCAAAGACACACTACAAGGAAAT
GGTAGTGAGAACTGGCCTACATCTACTGGAGAAGGAAGTGAGAGTAACGACAACGCCATA
GCCGTTGCTAAGGACCTAGTAAATGAACTTACTCCTGAAGAACGAACCATAGTGGCTGGG
>ApHorse1_CA_Reversed_1191
AAGGAGTTAGCTTATGATGTTGTTACTGGACAGACTGATAACCTTGCTGCTGCTCTTGCC
AAAACTTCGGGTAAAGACTTTGTTCAGTTTGCTAAGACTCTTGATATTTCTCACTCTACC
ATTGGTAACAAGGTGTGTGAGACAAAGCGGAAGGATGGTGATACTACGAACAGGTTTGCA
AAGTATATAGTTGGTGCGGGTGATAGTAACAATGCTGGTACATCATTGTGTGGTGGTAAG
AACCAAAAGAGTACGGACTCAACCACAGGGGTGGAGAAGGCTCAGACGCTGCATGACTTT
GTTTCTAACACATTGAGTGATGGTACTAAGAACTGGCCTACGTCGAGTGAAACGTCTAAA
TCGAATAACGACAACGCCAAAGCCGTCGCTGGAGACCTAACAAAGCTCACCTCTGACGAA
AAAACCATAGTAGCAGGGTTGCTAGCTAAAACTATTGAAGGTGGTGAGGTTGTTGAGATT
>ApHorse1_CA_Reversed_1192
AAGGAGTTAGCTTATGATGTTGTTACTGGACAGACTGATAAGCTTGCTGCTGCTCTTGCT
AAAACCTCTGGTAAAGATATCGTTCAGTTTGCTAAGGCAGTTGAGATTTCGGCTCCTAAG
ATCGATAAGCAAGTTTGTGTGACTAATAAGAATGGGGATAGCGGAACAAGATATGCTAAG
TACCTCGAAGAAGCTGGAACGTCTAGCAATGCTGGCACGTCGTTGTGTGGTGGTAAAAAC
CTAAAGACGACTGACTCCAACACAGGAGTAGAGAAAGGACAGGTGTTACATGACTTTGTT
TCTGGAACGTTGAGTGGTGGTACTAAGAACTGGCCGACATCTAGTGAAAGTACTAAAGAA
AATAACGACAACGCCAAAGCCGTCGCTGGAGACCTAACAAAGCTCACCACTGAAGAAAAA
ACCATAGTAGCAGGGCTACTAGCTAAAACTATTGAAGGGGGTGAGGTTGTTGAAATCAGG
>ApHorse1_CA_Reversed_1193
AAGGAGTTAGCTTATGATGTTGTTACTGGACAGACTGATAAGCTTACCGCTGCTCTTGCC
AAAACCTCTGGGAAAGATATCGTTCAGTTTGCCAATGCTGTGAAAATTTCTAGCCCTGAC
ATCGATGGGAAGGTTTGTACTGGTACTCATGCAAAAGATGCAAGAGATAGCAGTGGTAGC
CCCGCATCATATAAGGAAGAGCCTAGCAGCGGAAACAATGATACAGCGCAGTGTAGTGGT
TTTAGTTCAAAGCAGGAGGATCATCCATTTAGCGAGTTTGCTAGGGTGCTGGGGCTACGA
GAGGGAAAGAATTGGCCTACGTCTACCGCAAAGAGCGGCACGGGGCAGCCGACTCCTAAA
CCTAACGACAATGCCGAAGCCGTAGCTAAAGACCTAGTACAAGAGCTTAATCATGATGAA
AAAACCATAGTAGCAGGGCTACTAGCTAAAACTATTGAAGGTGGTGAGGTTGTTGAAATT
>ApHorse1_MN_1225
AAGGAGTTAGCTTATGATGTTGTTACTGGTCAGACTGATAACCTTGCCGCTGCTCTTGCC
AAAACCTCCGGTAAGGATATTGTTCAGTTTGCTAAGGCGGTGGAGATTTCTCATTCCGAG
ATTGATGGCAAGGTTTGTAAGACGAAGTCGGCGGGAACTGGAAAAAATCCGTGTGATCAT
AGCCAAAAGCCGTGTAGTACGAATGCGTATTATGCGAGGAGAACGCAGAAGAGTAGGAGT
TCGGGAAAAACGTCTTTATGCGGGGACAGTGGGTATAGCGGGCAGGAGCTAATAACGGGT
GGGCATTATAGCAGTCCAAGCGTATTCCGGAATTTTGTCAAAGACACACTACAAGGAAAT
GGTAGTGAGAACTGGCCTACATCTACTGGAGAAGGAAGTGAGAGTAACGACAACGCCATA
GCCGTTGCTAAGGACCTAGTAAATGAACTTACTCCTGAAGAACGAACCATAGTGGCTGGG
>ApHorse1_MN_1226
AAGGAGTTAGCTTATGATGTTGTTACTGGACAGACTGATAACCTTGCTGCTGCTCTTGCC
AAAACTTCGGGTAAAGACTTTGTTCAGTTTGCGAACGCTGTGGAAATCTCTCATTCCGAG
ATTGGTAAGAAGGTTTGTGTGACGAAGAATTACGACAGTGGGAGCAACTTTGCGAAGTAC
GGGACAGAATCGAATGGACAAAGTACCACAAGTCACAGGGTTGCTTTGTGTGGTGGAAAG
GGTGTAGCAAGCACAGGTTTCGGAACGGCAGAGGTTTTAAGAGACTTTGTTAGAGAAACG
CTACTGAGTAATGGTAGTAAGAACTGGCCAACATCTACAGGAACCGGATCTTCTAGCAAC
GATAATGCCACAGCTGTAGCGGGAGACCTAACAAAACTGACTCCTGAGGAAAAAACCATA
GTAGCAGGGTTGCTAGCTAAAACTATTGAAGGTGGTGAGGTTGTTGAGATTAGGGCGGTT
>ApHorse1_MN_1227
AAGGAGTTAGCTTATGATGTTGTTACTGGACAGACTGATAAGCTTGCTGCTGCTCTTGCC
AAGACCTCCGGGAAAGATATCGTTCAGTTTGCTAAGGCAGTTGAGATTTCGGCTCCTAAG
ATCGATAAGCAAGTTTGTGTGACTAATAAGAATGGGGATAGCGGAACAAGATATGCTAAG
TACCTCGAAGAAGCTGGAACGTCTAGCAATGCTGGCACGTCGTTGTGTGGTGGTAAAAAC
CTAAAGACGACTGACTCCAACACAGGAGTAGAGAAAGGACAGGTGTTACATGACTTTGTT
TCTGGAACGTTGAGTGGGGGTACTAAGAACTGGCCTACATCTAGTGAAAGTACTAAAGAA
AATAACAACAACGCAGGGAAGGTAGCTAAAGACCTGACAAAACTAACCCCTGAAGAAAAA
ACCATAGTAGCAGGGTTACTAGCTAAGACTATTGAAGGGGGTGAAGTTGTTGAGATCAGG
>ApHorse1_MN_1228
AAGGAGTTAGCTTATGATGTTGTTACTGGGCAGACTGATAACCTTGCCGCTGCTCTTGCC
AAAACCTCCGGTAAAGACATCGTTCAGTTTGCTAAGGCGGTTGGGGTTTCCCACCCTAGC
ATTGATGGGAAGGTTTGTAGGACGAGATCAGGTAGCAGCGCCAGCGGGACGTATGGGGTG
TATGCTGGTAAGACGGAAAACAAAAGTAGTGGAACAAAAGGGAACAAGGTAGCGGTATGT
GGGGCTGAAGGTCTAGAAAACACTAGTAGCGCGACGAGCCCACAGGTATTAAGGGACTTT
GTACGTGCAACACTGGGAGAGAATGGTAATGGGAATTGGCCGACGTCCACGGCAGATGGT
AGTGGGTTACCACGACCTGTGACGAACGATAACGCCAAAGCTGTAGCTACAGACCTAACA
AAACTCTCCTCTGATGAAAAAACCATAGTAGCAGGGCTACTAGCTAAAACTATTGAAGGT
>ApHorse1_MN_1229
AAGGAGTTAGCTTATGATGTTGTTACTGGGCAGACTGATAACCTTGCCGCTGCTCTTGCC
AAGACCTCGGGGAAAGACATCGTTCAGTTTGCGAATGCTCTTGGAATTTCTCATTCCGGT
ATTGATGGGAAGGTTTGTAAGACGAAGTCGCATAGCGGAGCTAGTAATTATGGTAAGTAC
GAAGAAACAACACATACCACGAGGGACAGCACAAACCATGGTACGTCGTTGTGTGGAGAT
TATGGGGCTTTAAGTAGCCACGGCAATGGCAGCACAGTACCTGAAGTATTGAAGGACTTT
GTAGAGAAAACGCTCTTAAATAATGGTAGTAAGAACTGGCCGACATCCACAGGTGGAAAG
ACGGCACCAAAACAAAACGACAACGCCAAAGCCGTAGCTAAAGATCTAGTAGCTCTTAAT
AGTGATGAAAAAACCATAGTAGCAGGGTTATTAGCTAAAACTATTGAAGGTGGGGAGGTT
>ApHorse1_MN_1231
AAGGAGTTAGCTTATGATGTTGTTACTGGGCAGACTGATAAACTTACCGCTGCTCTTGCC
AAAACCTCTGGTAAAGATATCGTTCAGTTTGCTAAGGCGGTGGAGATTTCTGCCCCTAAT
ATTGATAAGAAGGTTTGTGTGACGAAGAGGCAAGACAATGCGAGTAGTGGGAGCACTTTC
GCAAAGTATGGTACTACAACACAGGGGAGTACCACTAGTCACACAGTATCGGTATGTGGT
GGAGAAGGCGTGGCAAGCACAGGGCATAGTAGTTCGCAAGAGTTGAGAGATTTTATTAGA
GAAACTCTAAAAGAAGATGGTAATGGGAATTGGCCTACTTCTAAAGGGACTGAAAGTGTT
AAACCTGCTTCTAAACCTAACGACAACGCGCAAGCGGTAGCCAAAGACCTAGTAGCTCTT
AATAGTGACGAAAAAACCATAGTAGCAGGGTTACTAGCTAAAACTATTGAAGGCGGTGAG
>ApHorse1_MN_1232
AAGGAGTTAGCTTATGATGTTGTTACTGGACAGACTGATAAGCTTACTGCTGCTCTTGCC
AAAACCTCCGGTAAAGACATCGTTCAGTTTGCTAAGGCCGTGGAGATTTCTAATTCCGAT
ATTGGGAAGAAGGTTTGTAAATTGCCCAGCAGTGCTAAATATGGAGAAGCGGGACATTCA
GGGGTTAATACCTGTGGTGTAGGGAACGCTAGTGGCGCTAAGAGTGAGTCGCTGAATGGG
GCGTTGAAAGAGTTTCGTCAGTATGTGTTGGAAGTTGATAATTATAAGCATTGGCCTATT
ACACAGGGTGCGACGGATAAAGGTGAGAGTAACGCGGCTAAAGTAGCGGGAGACCTAACT
AAGAACCTCACCCATGACGAAAAAACCATAGTAGCCGGGTTACTAGCTAGAACTATTGAA
GGGGGTGAGGTTATAGAAATAAGGGGGCTGTTTCTTCTACTCATGCCATTCTGAGTTTGA
>ApHorse1_MN_1233
AAGGAGTTAGCTTATGATGTTGTTACTGGACAGACTGATAACCTTGCTGCTGCTCTTGCC
AAAACCTCCGGTAAAGACATCGTTCAGTTTGCTAAGGCGGTTGGGGTTTCCCACCCTAGC
ATTGATGGGAAGGTTTGTAAGATAAATACAGGAAGTAATAAATACGGCACTGGAACAAAT
TCTGGAGAACTCACTTGTGGAGTTGGCCACGCGAGCGGATCTCTAGGAGCGGCGAACGGA
GCCTTTAAGGATTTTCGACAGCATGTGTTAGAAGTTGAAAGTCATAAACATTGGCCTACT
ACGCAGGGTTCTAGTGATAAAGGTAGTAATAACGCAACAAAGGTAGCCGGAGAACTAACA
AAGCTCACCACAGAAGAAAAAACCATAGTAGCAGGGTTACTAGCTAAAACTATTGAAGGC
GGTGAGGTTGTTGAAATCAGGGCGGTTTCTTCTACCTTTGTAAGCATCTGATACGGCTTG
>ApHorse1_MN_1234
AAGGAGTTAGCTTATGATGTTGTTACTGGACAGACTGATAACCTTGCCGCTGCTCTTGCT
AAAACCTCGGGGAAAGACTTTGTTCAGTTTGCTAAGGCCGTGGAGATTTCTAATTCTACG
ATTGGGGACAAGGTTTGTAGGACGAGATACGATACGGCCAAAAAAGATCATTATGCAAAG
TATGCCAAGACTACTGACAAGGGAAGTGCATCTAAGAATGATACGTCACTTTGTGGGGAC
ATAGGTCACAGTACCGTGACAAGTGGTCATAGTACTACGCCACAGGTTCTAAAAAACTTT
ATTAGTGCAACATTGGGTAATGGTAGTCAGAACTGGCCAACTTCCACAGGAACTGGATCT
TCTACTAACGACAACGCCGAAGCTGTCGCTAAAGACCTCACAAAGCTTACCACTGAAGAA
AAAACCATAGTAGCAGGGTTACTAGCTAAAACTATTGAAGGTGGAGAAGTTGTTGAAATT
>ApHorse1_MN_1235
AAGGAGTTAGCTTATGATGTTGTTACTGGGCAGACTGATAAGCTTACTGCCGCTCTTGCC
AGAACCTCCGGTAAAGACATCGTTCAGTTTGCGAATGCTCTTGGAATTTCTCATTCCGGT
ATTGATGGGAAGATTTGTAAGACGAAGGCCCAAAGTGGGAAGAAGTATGGTGAGTATGCG
GAGGAAACTGAGAAGAGTAGTAGTAGTTATAAAACATCTTTATGTGGGGATGATGGAGGT
AGTGAGGCATCAACGACTAACAACGCAGGACAGGCGTTAGGGGATTTTGTTGCCAAAACT
TTGAAAGAGGGTAGTAACGGGAATTGGCCAACCTCTAGGAAAGCGAAGTCGGGGAATACG
AATGGAGAAGATCCTAAACAAAACGACAACGCCAAAGCCGTAGCTAAAGACCTAGTCAAG
GAATTAACCCCCGAAGAAAAAACCATAGTAGCAGGGTTACTAGCTAAAACTATTGAAGGC
>ApHorse1_MN_1236
AAGGAGTTAGCTTATGATGTTGTTACTGGACAGACTGATAAGCTTACCGCTGCTCTTGCC
AAGACCTCCGGTAAAGATATCGTTCAGTTTGCTGAGGCCGTGGAGATTTCCTCCCCTAAT
ATCGAAAAGAAGGTTTGCAGGACGAAGAAGAATGGGGGTTCTCGTTATAGTAAGTATGCT
TCGGAAACTGCTAATAGCTCGGGTGCAGCGAAAGCGGATGTAGCTGTGTGTAGTGCAGCC
TCCTACGCCAGCAATAGTTCTCATGGGGGCACTGGTGAGGAGACTTTAAAGAACTTTGTC
AGTGCAACGCTAAGTGGTGATGGCAGTGTGAACTGGCCCACGTCGAAAAAGGCGGAAAGC
AATGCAGGCACTCCGGAACCCGTTCAAAACGATAACGCGGCAGCTGTAGCGAAGGACCTA
GTCAAGGAATTAACCCCCGAAGAAAAAACCATAGTGGCAGGGTTACTAGCTAAAACTATT
>ApHorse1_MN_1237
AAGGAGTTAGCTTATGATGTTGTTACTGGGCAGACTGATAACCTTGCTGCTGCTCTTGCC
AAAACCTCGGGGAAGGACATCGTTCAGTTTGCTAAGGCCGTGGAGATTTCTCATTCCGAG
ATTGATAAGAAAGTTTGCGTGACATCCGGCGGTAAGAAGTATGGAGGCTCGACAAGCAGT
GATGGGACTGAGAAACATTGTGGGGAAGGAACCTCAAGCAGTGGCGTAGGAGATGGGCAG
CTCAAGGGTTTTAGGGCTGCCGTGTTGGAGCTAGGAAAAGGGTGGCCTGGTTCGGGGAAG
GCGAGTGCTGATCATGACGACAACGCGAAGAAGGTATCTTCGGACCTCGTAGCTCTTAAT
AGTGACGAAAAAACCATAGTAGCAGGGCTACTAGCTAAAACTATTGAAGGGGGAGAAGTT
GTTGAAATCAGAGCGGTTTCTTCTATCTTCATAAGAATATGAGATGAGTGACGATCACCT
>ApHorse1_MN_1238
AAGGAGTTAGCTTATGATGTTGTTACTGGGCAGAAAACTTTTCGTAGGTTTGTAACATGA
TCCTTCTAATGTCACGCTCAGAGATCTCATGAACATTTGACAATACTTCGTTAGAGATGT
TGGATGATTTTACCCCGCAGCCTGATACAGTGACGTATACTTGACTTATAGTTTGTGCTG
AAACTTGTTCCGCAAGATCAATACTAGACAGCACCGAGCATCCTGCGCTTTGTTTATTAA
CTATTGCACCGCCGTTAATGCCTTCCGAAGGCTTGTAGCCCACTCCTATAACTTCTGGTA
CACCTTCGTCGTTTACTTTGACCGCAAGACACACTACCTTCGTGCTTCCCATGTCGAGAA
AACTGGCACACAGCCCGTAAGAATCATGCTTGTCTTCAAAAAATGAGCACTACACGCTCG
CTACTCACATTATCAAGAGCTCTGACGTGGAATAATAAGGAAAAAACTCTCACTTTTTTA
>ApHorse1_MN_1239
AAGGAGTTAGCTTATGATGTTGTTACTGGTCAGACTGATAACCTTGCCGCTGCTCTTGCC
AAAACCTCTGGTAACCAGTTTTTACCTTCACCGACTTTCACAGTATTAACAAAACCACTC
AACGTCTTTGGTCCTGTCGCCCCCGTCGTATTTCCCAAACCGCTACACTGTGTTGTCTCC
TCGTTGCTGTGTGTCGTCGACAACTCCGCAACATACTTCTTCCCCTTAGCCTTAGTTATA
GCAGCATGATCCCCACTACAAACCTTGCTATCAATATTAGGATGAGAGATCTCCACCGCC
TTAGCAAACTGAACGATGTCCTTACCTGAGGTTTTGGCCAGAGCAGCAGCAAGGTTATCA
GTCTGCCCAGAAACAACATCATAAGCTAACTCCTTAGCTAGTAGATATACTGTATCAGCT
TCATCTTCCTTACTACCACTATCTCTAATACCCTTGGTCTTGAAGCGCTCGTAACCAATC
>ApHorse1_MN_1240
AAGGAGTTAGCTTATGATGTTGTTACTGGGCAGACTGATAAGCTTGCAGGGCTCATGATG
ACGTTAGCGCTTTGGAGACTGGTGGTGCGGGATATTTCTATGTTGGTTTGGATTACAGTC
CAGCGTTTAGCAAGATAAGAGATTTTAGTATAAGGGAGAGTAACGGAGAGACAAAGGCAG
TATATCCATACTTAAAGGATGGAAAGAGTGTAAAGCTAGAGTCACACAAGTTTGACTGGA
ACACACCTGATCCTCGGATTGGGTTTAAGGACAACATGCTTGTAGCTATGGAAGGCAGTG
TTGGTTATGGTATTGGTGGTGCCAGGGTTGAGCTTGAGATTGGTTACGAGCGCTTCAAGA
CCAAGGGTATTAGAGATAGTGGTAGTAAGGAAGATGAAGCTGATACAGTATATCTACTAG
CTAAGGAGTTAGCTTATGATGTTGTTACTGGACAGACTGATAACCTTGCTGCTGCTCTTG
>ApHorse1_MN_1241
AAGGAGTTAGCTTATGATGTTGTTACTGGGCAGACTGATAACCTTGCTGCTGCTCTTGCC
AGAACCTCCGGTAAAGATATCGTTCAGTTTGCTAAGGCAGTTGAGATTTCTGCCCCTACC
ATCGATGGTAAGGTTTGTAATGGGACTCGTGGCGGAAAAGGCTCAGGGCAGAGTAGCCCA
TCGACGTTTGCTGCGGAGGCTACAGCCAGTGCAGTGGCACAGTGTAGCGGTTTTGCGGCT
AAAAAAGATGGTTTAACGTTTAGCAAGTTTGTTACGGATGTAAAGATTAGTGAGAAGAAT
TGGCCCACGGGCAGGATATACAACAGTGGGGCCGAAGATGGTACTAAGAATGGTAATGCC
GCAGCCGTAGCCGCAGACCTAACAAATCTCACTTCTGACGAAAAAACCATAGTAGCAGGG
TTACTAGCTAAAACTATTGAAGGTGGTGAGGTTGTTGAGATTAGGGCGGTTTCTTCTACT
>ApHorse1_MN_1242
AAGGAGTTAGCTTATGATGTTGTTACTGGACAGACTGATAACCTTGCTGCTGCTCTTGCC
AAGACCTCTGGAAAAGATATCGTTCAGTTTGCGAATGCTGTGAAAATTTCCAGCCCTGAA
ATTGATGGGAAGGTTTGTAATGGGGATCATGCTGCTATAAAGGCTACGAAGGGAAAAGCA
TACGTTGCGGAATTAACGAGTACATACAGCAATGAAGAGACTACACAGTGTAGCGGTTTA
GGAAACACATCACAGGCAACGGGACCTAAATCTTTGAGTGGGTTTGTCAACACTGTCAAA
GTCGGTGAGGGTAAAAACTGGCCTAGAGGGCGAGCAAGCGACGGCAGCAGCAAGAACATA
GAAGGTGACCCTAATAGCAACGCCAAAGCTGTAGCCACAGACCTCACAAAGCTCACCTCT
GACGAAAAAACCATAGTAGCAGGGTTACTAACTAAAACTATTGAAGGTGGTGAGGTTGTT
>ApHorse1_MN_1243
AAGGAGTTAGCTTATGATGTTGTTACTGGGCAGACTGATAACCTTGCCGCTGCTCTTGCC
AAAACTTCTGGTAAAGATATCGTTCAGTTTGCCAATGCTGTTAAAATTTCTAGCCCTGCC
ATTGATGGGAAGGTTTGTACTGGAAAGCATGCTGACCTAGCGCCTGGTGCGAATGGGGGG
AAAAAGTTTGTTGAGGATACAGGAGGCGATTTAAGCACAGACGGGGATACGACACAGTGT
AGTGGTTTAGGACATAGTACTACAGGTAGTATAACGGGGCCGAAGTTACTTAGTGCTTAT
GTCGACACTGTGAAGATTGCTGAAGGTAAAGGCTGGCCAACAGGCAGAGCAAATTCGAAC
AGTACACAGAAGAAGGGTGCTCCTAATAGCAACGCCAACGCTATGGCTAGAGACTTGGTA
GATCTTAATCGAGACGAAAAAACCATAGTAGCAGGGTTGCTAGCTAAAACTATTGAAGGT
>ApHorse1_MN_1244
AAGGAGTTAGCTTATGATGTTGTTACTGGGCAGACTGATAACCTTGCCGCTGCTCTGGCC
AAAACCTCCGGTAAAGACATCGTTCAGTTTGCTAAGGCCGTGGAGATTTCTGCTCCTAAG
ATCGATGAGAAGGTTTGTAGGACGAAGGCCCAAAGTGGGAAGAAGTATGGAGCATACACG
GACAAGGGGAGTGCGAAGAGTAGTGATAATAACACGGCGTTGTGTGGTGACGACGGAGGG
AGTACACATACGAGTGGTGGCAATGATAGTCCTCAGGTTTTTCGGGATTTTGTTTCTAAA
ACGCTGCTAGGTGATGGTAGTAAGAATTGGCCAACATCTATTAAAGGTGGAAGTGCGGCT
GAGCCTAAACAAAACGACAATGCCAAAGCTGTAGCGGGAGACCTAACAAAGCTCACCCCT
GAAGAAAAAACCATAGTAGCAGGGTTACTAGCTAAAACTATTGAAGGTGGGGAAGTTGTA
>ApHorse1_MN_1245
AAGGAGTTAGCTTATGATGTTGTTACTGGACAGACTGATAAGCTTACCGCTGCTCTTGCC
AAAACCTCTGGTAAAGATATCGTTCAGTTTGCTAAGGCGGTTGGGATTACCAATTCCACT
ATCGATGGGAAGGTTTGCGTGACAAAGAAGGGAAACGATACTCATGCGAAAAGTCATGGA
GTATATGCAGATAAGACGGATCGGACAGCCGACACGAAGAATAAAACGGCACTCTGTGGA
GGTAAAGGAGGTGCGGTTAGTGGTGGCAGCGGCTACGACAAAGACCAGACAACACCTCAG
GTTTTAATGGACTTTGTGGCCAATACACTAAAAGATGGTAGCCAGAATTGGCCTACATCT
AGTGCAAGTGACACAGGCACGCACAAACCAGCGCCTGAAACTAATGACAACGCCAAAGCC
GTAGCTAAAGACCTAGTAGCTCTTAATAGTGACGAAAAAACCATAGTAGCAGGGTTACTA
>ApHorse1_MN_1246
AAGGAGTTAGCTTATGATGTTGTTACTGGGCAGACTGATAACCTTGCCGCTGCTCTGGCC
AAAACCTCAGGTAAGGACATCGTTCAGTTTGCTAAGGCTGTTGGAATTTCCCACCCTACC
ATTGATGGGAAGGTTTGTACCAAGAGTCATATGAAGGGGACGGATAGTGCTACTAAATTC
GACACAAACCTTACGTCCAGCGCTGATGCTAATACTACACAGTGCAGTGGATTAGCTAGT
CCGGGGGAAAACAAGTTTAGTACCTTTGTTGAAGCTGTAAAACTACAAGATGGGACACAT
TGGCCTACGGGGAGTTATTCTACCGGAAGTGCTGGTGTTGCAAACTCACAAAATAGCAAC
GCCAAAGCCGTAGCTACAGACCTAGTAGCGCTTAATCCTGAAGAAAAAACGATAGTAGCA
GGGTTACTAGCTAAGACTATTGAAGGGGGTGAAGTTGTTGAGATCAGGGCGGTTTCTTCT
>ApHorse1_MN_1247
AAGGAGTTAGCTTATGATGTTGTTACTGGGCAGACTGATAACCTTGCCGCTGCTCTTGCC
AAGACCTCGGGGAAAGACATCGTTCAGTTTGCCAATGCTGTGAAAATTTCTAGCCCTGAC
ATCGATGGGAAGGTTTGTAATGGGAGTCATGCGACTGGCACTAGTAACGCTACAGCAGGG
TATCAAGCTGAGCCTAGTGGTACAACTTACACGGCACAGTGTAGCAATTTGAAAAGTGGG
GCTCTGGGGCAAAAGTCTTTTAGTGTATTCGTTAAGGATGTAGATCTACATAACAAGAAT
TGGCCTACGGGAAGAATATATGATAGTAGTGCCAAAGACGGTACACCGAATGGTAACGCC
AAAGCCGTAGCTAAAGACCTAGTACAGGAGCTAACCCCTGAAGAAAAAACCATAGTAGCT
GGGTTACTAGCTAAAACTATTGAAGGTGGCGAGGTTTGTGATTGTAGTTTTCTAAGACAT
>ApHorse1_MN_1248
AAGGAGTTAGCTTATGATGTTGTTACTGGGCAGACTGATAACCTTGCTGCTGCTCTTGCC
AAAACCTCTGGTAAGGATATTGTTCAGTTTGCTAAAGCCGTGGAGATTTCTGCCCCTAAT
ATTGATAAGAAGGTTTGTAATGGGACTCATGCTAAGGGGGAGGATAATAACAGTCCTACG
GCGTACAGTGCAGACATGAAAACAAGTGCGACGAATAAAACAGCACAGTGCAGTGGTTTA
AATGCCCCTGGGGGACAAAAGTTTAGCTCATTCGTAAAAGGTGTAGGGCTACCTGATAAC
AAGCATTGGCCTACGGGGAGTTATTCGAAGAGTGGCAGTACTCCAACACAGAATGAGCAA
AATAGCAACGCCAAAGCCGTAGCCACAGACCTAACAAAACTAACCCCTGAAGAAAAAACC
ATAGTAGCAGGGTTACTAGCTAAAACTATTGAAGGGGGTGAGGTCGTTGAGATAAGGGCA
>ApHorse1_MN_1249
AAGGAGTTAGCTTATGATGTTGTTACTGGGCAGACTGATAAGCTTACCGCTGCTCTTGCC
AAGACCTCCGGTAAGGATATTGTTCAGTTTGCTAAGGCAGTGGAGATTTCTCATTCCGGT
ATTGATGGGAAGGTTTGTGTGACAAAGGAAAGTTCGAACAAGTCTAAGTACGGGAAATAC
GCTGAAGAAACCGGGACAAGCAACGCGGATGAGACGGCCATATGTGGGGGAGCAGCTAAC
GGAACCGGAACGAGTAATACGACTAAGGAGGTTTTGAGGCACTTTGTTAAGGCAACGCTA
AAAGGAGATGGTAGTAAGAACTGGCCTACATCGACTAAAACTGGCGGGACGCCTTCTGAT
ACTAAAAACGACAATGCCGAAGCGGTAGCTAAAGACCTAACAAAGCTCACTTCTGAAGAA
AAAACCATAGTAGCAGGGTTACTAGCTAAAACTATTGAAGGTGGTGAGGTTGTTGAGATT
>ApHorse1_MN_1250
AAGGAGTTAGCTTATGATGTTGTTACTGGACAGACTGATAACCTTGCTGCTGCTCTTGCC
AAAACCTCGGGGAAGGACATCGTTCAGTTTGCGAATGCTGTGAAAATTACTAACTCCACT
ATCGATGGGAAGGTTTGTAATGGTAGTAGAGAGAAGGGGAATAGTGCTGGGAACAACAAC
AGTGCTGTGGCTACCTACGCGCAGACTCACACAGCGAATACATCAACGTCACAGTGTAGC
GGTCTAGGGACCACTGTTGTCAAACAAGGTTATGGAAGTTTGAATAAGTTTGTTAGCCTG
ACGGGGGTTGGTGAAGGTAAAAATTGGCCTACAGGTAAGATACACGACGGTAGTAGTGGT
GTCAAAGATGGTGAACAGAACGGGAATGCCAAAGCCGTAGCTAAAGACCTAGTAGATCTT
AATCGTGACGAAAAAACCATAGTAGCAGGATTACTAGCTAAAACTATTGAAGGGGGTGAA
>ApHorse1_MN_1251
AAGGAGTTAGCTTATGATGTTGTTACTGGACAGACTGATAAGCTTACCGCTGCTCTTGCC
AAGACCTCCGGTAAAGATATCGTTCAGTTTGCTAAGGCGGTTGGGGTTTCTCATCCTAAT
ATCGATGGGAAGGTTTGTAGGACAAAACGGGGACATACGAGTCAGATATCAACACATGGA
ATATATGCGGGCGAAACGAACGCGAAGAGCAGCGCAGGGCATGGGGAAACTGCTCTTTGT
GGTGGGCACGGTTCAACAGCTAACGGCGCACAGACACAAGCGCAGAACACACCACAAGTA
TTTAGAGACTTTGTGAAGGCAACACTGTTGGTAGATGGTAGTAAGAATTGGCCAACATCA
ACGGCTGCTGCTGATGCGGTCCAAAAGGCTACGCCAAACGACAACGCCACAGCTGTAGCT
AGAGACCTAGTACAGGAGCTAACCCCTGAAGAAAAAACCATAGTAGCAGGGTTACTAGCT
>ApHorse1_MN_1252
AAGGAGTTAGCTTATGATGTTGTTACTGGGCAGACTGATAACCTTGCCGCTGCTCTTGCT
AAGACCTCCGGGAAGGACATCGTTCAGTTTGCTAAGGCGGTGGAGATTTCTCATTCCGGC
ATTGGTAAGAAGGTTTGTGTGACGAAGAAGGGGACAAACAGTAGCAATTTATATGCCGTT
TATGCTGAGAGGACGGATAACGTAGCTACGAGCGGGGAGGGAAAAGTGGCTGTGTGTGCT
GGAACTAACGGGAATACCACAACCAAGCCCGCGGGCCAAACGATACCACAGGTGCTAAAG
GACTTTGTCCGTGGAACACTTCTAGGAGATGGAAGTAAAAACTGGCCCACGTCGACAGGA
ACCGGAGCCTCTAACAATGACAACGCCACAGCGGTAGCTAAAGACCTAGTACAGGAGCTC
ACCCCCGAAGAAAAAACCATAGTAGCAGGGTTACTAGCTAAAACTATTGAAGGTGGTGAG
>ApHorse1_MN_1253
AAGGAGTTAGCTTATGATGTTGTTACTGGGCAGACTGACAAGCTTACTGCTGCTCTGGCC
AAAACCTCTGGGAAAGATATCGTTCAGTTTGCCAATGCTCTTGGAATTGCTCATTCTAAG
ATCGATGGGAAGGTTTGTAGTGGGACTCATGCCGCGGGCTCCACGGGAGGAAGCGTAACG
GAATACAAGGCAGAGCCGGATGGAAACACAAAGACGGCACAGTGCAGCAATCTAGCCAGT
AGTGGGCAGAGTGGGAAATCCTTTAGTAAGTTCGTTAAGGATGTAGAGCTGGAGAATAAG
AACTGGCCCACGGGACGCATACATAGCACCAATACAAAGGATGGTACACCGAATGGCAAC
GCCAACGCCGTAGCCAAAGACCTAGTAAACCTTAATAGTGACGAAAAAACCATAGTAGCA
GGGTTACTAGCTAAAACTATTGAAGGCGGTGAGGTTGTTGAAATTAGGGCAGTTTCTTCT
>ApHorse1_MN_1254
AAGGAGTTAGCTTATGATGTTGTTACTGGACAGACTGATAAGCTTTCTGCTGCTCTTGCC
AAGACTTCTGGTAAAGACATCGTTCAGTTTGCTAAGGCGGTTGGGGTTTCTCATCCTAAT
ATCGATGGGAAGGTTTGTGTGACGAAGAAGGGGAGCACGAACTACGCGAAATATGTAGAG
GTAACGGAAAGCGGAAGCAACGATGGGGGTGTTGCGTTGTGTGGTGGGAAAGCCCACGGA
GCTGGTACTTCTGGGACGAACAACGGGTCCGTCAATGGGGAAGTTCTCAAGGACTTTGTG
AGAGGTGCGTTGAAGGGAGATGGAAGTAAGAATTGGCCAACGTCCACAGGCAAACAACAG
GGGGCAAGTGATCCAGTTGCGAACGACAACGCCACAGCCGTCGCGAAAGACCTAGCGCAT
CGCTCCCATTTGTACAAATCTTGACACTTTTGGCTTCAATGTCTATTGTTGAGCAGTTAA
>ApHorse1_MN_Reversed_1255
AAGGAGTTAGCTTATGATGTTGTTACTGGGCAGACTGATAACCTTGCTGCTGCTCTTGCT
AAAACCTCGGGTAAAGACTTTGTTCAGTTTGCTAAGGCGGTTGGGGTTTCTCATCCTAAT
ATTGATAGCAAGGTTTGTGTGACGAAGGATGGGGGGAGTAGCCAGAATAAGTATGGTAAG
TACGCCGAGGAAACTGCGAAGACAACGAGCGCCAGCCATAATACTGCTGTATGTGGAGGG
AAAAGCTTTCATAGTAGTGATACGAACAGTACAAAGCCTGAGGTTTTAAAGCACTTTGTA
GAGAAAACGCTCCTCAATAATGGTAGTAAGAACTGGCCTACTTCTACTGGGGGCGCGAGT
GCGACAAGAGAACCCGTGACTAATGACAACGCCAAAGCTGTCGCCGATGACCTAACTAAA
AAACTCACCTCTGAAGAAAAAACCATAGTGGCTGGGCTACTAGCTAAAACTATTGAAGGT
>ApHorse1_MN_Reversed_1256
AAGGAGTTAGCTTATGATGTTGTTACTGGACAGACTGATAAACTTGCTGCTGCTCTTGCT
AAAACCTCGGGTAAAGATATCGTTCAGTTTGCTAAGGCGGTTGGGGTTTCTCATCCTAAT
ATTGATAGCAAGGTTTGTGTGACGAAGAAAACGGGAACGGCGAATGCGTCAAATTACGGG
GTGTATGCCGAAGAAACTGATGCTAAAGACAATCAAGCGAATTGGGGGACAGCACTATGT
GGTGGGCATGGCTCGACGAGCACGTCAGCACAGAGTACGGCTCAAAAGAGTCCTCAAGTT
TTAAGAGACTTTGTAAAGAATACTCTAAAAGAGGATGGTAATAGAAACTGGCCCATGTCG
AGAGAGAAAGACTCCACTGCGGTACAACATCCTACGGCTAACGACAACGCCAAAGCCGTA
GCTACAGACCTAGTAGCGCTTAATCCTGAAGAAAAAACGATAGTAGCAGGGTTACTAGCT
>ApHorse1_MN_Reversed_1257
AAGGAGTTAGCTTATGATGTTGTTACTGGACAAACTGATAAACTTACTGCTGCTCTTGCT
AAAACCTCCGGTAAGGATATTGTTCAGTTTGCTAAGGCGGTGGAGATTTCTCATTCTGAT
ATTGGTAAGAAGGTTTGTGAGACGAAGAAGGGGAAACAAGCCACCAATAAATGGGCACAG
TATGCGGAAGCTACGGAGGGGGCTGCACTCAGTGCTAATACTTCAGTTTGTGGAGGTGAG
AACTATAAATCCGACGACAACGGCGGTATGGGGCCTGAAGCTCTGAAGGAGTTTGTAGGA
AAAACGCTCCAAAATAATGGTAATAAGAACTGGCCTACATCTACTGGAAGAACTCCCACA
ACTAACGACAACGCCAAAGCTGTAGCGGACGACCTCACTAAGAAACTCACCCCCGAAGAA
AAAACCATAGTAGCTGGGTTATTAGCTAAAACTATTGAAGGGGGTGAAGTTGTTGAGATT
>ApHorse1_MN_Reversed_1258
AAGGAGTTAGCTTATGATGTTGTTACTGGACAGACTGATAAGCTTACCGCTGCTCTTGCC
AAGACCTCCGGTAAAGATATCGTTCAGTTTGCTAAGGCGGTTGGGGTTTCTCATCCTAGT
ATTGATGGCAAGGTTTGTGTGACGAAGTCTGGTACTAACAACACTAGTAACTATGGAGCG
TATGCTGCGACAACGCCTGCTAGCAAAACGAGCGATGGAAATACTTCGTTGTGCGGAGGT
AAAGGAGGTAGCAGTAGCGGCGGTGGGAGCAGTGCGCAGGTGCTAAAAGACTTTGTTAAG
TCCACACTACTAGGGGATGGTAGCAAGAACTGGCCTACTTCTACAGGTGGAGCTACTACG
CCAGAGACTAACGACAACGCCAAAGCCGTAGCGGGAGACCTAGTAGCTCTTAATAGTGAC
GAAAAAACCATAGTAGCAGGGTTACTAACTAAAACTATTGAAGGTGGCGAGGTTGTTGAG
>ApHorse1_MN_Reversed_1259
AAGGAGTTAGCTTATGATGTTGTTACTGGGCAGACTGATAAACTTACCGCTGCTCTTGCT
AAGACCTCTGGGAAAGACTTTGTTCAGTTTGCTAAGGCAGTGGAGATTTCTAGCCCTGAA
ATTGATAAGAAGGTTTGTGCTGGGAGTCATGCTGCATTGTCGCAGTCGAAGAGCTCGGCG
ACGACTTATGTAAGTGAATACACAGGAAGTGGAAACGAGAATACTAAAACGTCTCAGTGT
AGTGGTTTTAAAGACCTAACGACCGAGAAAGAGAATAGAGGTTTGTATAAGTTTGCGAGC
ATAACAAAGGTTGGGGAAGGTAAAAACTGGCCGACGGGGAAGGGGGGACATGGCAGTGCT
AGTCCTGAAACCGGTGCTACTAATAGTAATGCTGCAGCCGTAGCCACAGACCTAGTAAAC
CTTAATCGTGACGAAAAAACCATAGTAGCAGGGCTACTAGCTAAAACTATTGAAGGTGGT
>ApHorse1_MN_Reversed_1260
AAGGAGTTAGCTTATGATGTTGTTACTGGGCAGACTGACAAGCTTACTGCTGCTCTGGCC
AAAACCTCTGGGAAAGATATCGTTCAGTTTGCTAAGGCCGTGGAGATTTCTCATCCTACT
ATTGATGGGAAGATTTGTAAGACTAAGGATGGTGCTTCGAGCGGAGACAAGTATGGTAAA
TACGCTGCTGAGTCAGATAGGGATGGTTCAAGCAACTATGGTAATGTAGCGCTTTGCGGC
GCTGCTGGTAATAGTAGTAATACTGGCGGATCTTCTCCTCAGTTTTTGAAGGACTTTGTT
AAGGCCACGCTGCTAGGGGATGGTAGCAAAAATTGGCCTACGTCTACCGCAAAGAGCGGC
ACGGGGCAGCCGACTCCTAAACCTAACGACAACGCCAAAGCCGTAGCCAAAGACCTAGTC
AAGGAATTAACCCCTGAAGAAAAAACCATAGTAGCAGGATTATTAGCTAAAACTATTGAA
>ApHorse1_MN_Reversed_1261
AAGGAGTTAGCTTATGATGTTGTTACTGGGCAGACTGATAACCTTGCTGCTGCTCTTGCC
AAGACTTCTGGTAAAGATATTGTTCAGTTTGCTAAGACTCTTAATATTTCTCACTCTAAT
ATCGATGGGAAGGTTTGTAGGAGGGAAAAGCATGGGAGTCAAGGTTTGACTGGAACCAAA
GCAGGTTCGTGTGATAGTCAGCCACAAACGGCGGGTTTCGATTCCATGAAACAAGGTTTG
ATGGCAGCTTTAGGCGAACAAGGCGCTGAAAAGTGGCCCAAAATTAACAATGGTGGCCAC
GCAACAATTTATAGTAGTAGCGCAGGTCCAGGAAATGCGTATGCTAGAGATGCATCTACT
ACGGTAGCTACAGACCTAACAAAGCTCACTACTGAAGAAAAAACCATAGTAGCAGGGTTA
CTAGCTAGAACTATTGAAGGGGGTGAAGTTGTTGAGATTAGGGCAGTTTCTTCTACTTCT
>ApHorse1_MN_Reversed_1262
AAGGAGTTAGCTTATGATGTTGTTACTGGGCAGACTGATAAGCTTACTGCCGCTCTTGCT
AAGACCTCCGGTAAAGATATTGTTCAGTTTGCTAAGGCTGTGGAGATTTCTGCTCCTAAG
ATTGATGGGCAGGTTTGTGTGACGAAGAAGGGGACTAGCGGGAGTAGCTACGCTGAGTAT
GACCTGGAGACGGATGTGCAAAGTGGTACGAAATTGAAGGTGGCGCTATGTGGAGGTGCC
GGCGCGGGAACGGGCAATGGAGGGGCTTCTGCGCAAGTTCTACATGACTTTGTTTCTAAC
ACGTTGAGTGGTGGTAGTAAGAACTGGCCTACATCCACGGTAGGTAGTGGAAACAGTACT
GGTCCTGTACCGGTGCAAAACGACAATGCCGAAGCCGTAGCTAAAGACCTAACAAAACTC
ACCACCGAAGAAAAAAACATAGTAGCAGGGCTACTAGCTAAGACTATTGAAGGTGGTGAG
>ApHorse1_MN_Reversed_1263
AAGGAGTTAGCTTATGATGTTGTTACTGGGCAGACTGATAACCTTGCCGCTGCTCTTGCC
AAGACTTCTGGGAAGGACTTTGTTCAGTTTGCTAAGGCGGTTGGGGTTTCTCATCCTGAT
ATTGATAACAAGGTTTGTGGGACGAAGCCCCATACAAATAAATATGCACAGTATGCGGGT
AAAACAAATAACAAGAACAGCACGGATAATGATCTAAAGGTAGCTGTCTGCGGTGCGACA
GCAACGTTTGCCGGAAGCAGTGGGCGGAGCACTGCTCACGTTCTGAAGGACTTTGTAAGA
GAGACGCTGAAAGAGGATGGCAATGGGAATTGGCCTACATCTACAGCGGAGACAGATGGA
ACACCGCAGCCCAAAACTAACGACAACGCCAAAGCCGTAGCTGGAGACCTAACAAAGCTC
ACCACTGAAGAAAAAACCATAGTAGCAGGGCTACTAGCTAAAACTATTGAAGGGGGTGAA
>ApHorse1_MN_Reversed_1264
AAGGAGTTAGCTTATGATGTTGTTACTGGACAGACTGATAACCTTGCTGCTGCTCTTGCC
AAGACCTCTGGAAAAGATATCGTTCAGTTTGCCAATGCTGTTAAAATTACTAACTCCGCT
ATCGATGGGAAGATTTGTAATAGGGGTAAGGCTAGTGGCGGCAGCAAAGGCCTGTCTAGT
AGCAAAGCAGGTTCATGTGATAGCATAGATAAGCAGAGTGGAAGCTTGGAACAGAGTTTA
ACAGCGGCTTTAGGTGATAAAGGTGCTGAAAAGTGGCCTAAAATTAATAATGGCACTAGC
GACACGACACTGAATGGAAACGACACTAGTAGTACACCGTACACTAAAGATGCCTCTGCT
ACTGTAGCTAAAGACCTCGTAGCTCTTAATCATGACGAAAAAACCATAGTAGCAGGGTTA
CTAGCTAAAACTATTGAAGGGGGTGAGGTTGTTGAGATTAGGGCGGTTTCTTCTACTTCT
>ApHorse1_MN_Reversed_1265
AAGGAGTTAGCTTATGATGTTGTTTCTGGGCAGACTGATAACCTTGCTGCTGCTCTGGCC
AAAACCTCAGGTAAGGACATCGTTCAGTTTGCTAAGGCGGTGGAGATCTCTCATCCTAAT
ATTGATAGCAAGGTTTGTAGTGGGGATCATGCTGCTATAACTAAGGCTAAGGGGAAGAAG
TATGTTGCGGAGTTGTCGACGACACACAGCAACGAGGAGACAACACAGTGTAGCGGTTTG
GGAAATACGACGGGGGCGACAGGACCAAAGACGTTGAGTGGTTTTGTTAATACTGTGAAA
GTCGGTGAAGGTAAAAACTGGCCTAGAGGGCGAGCAAGCGACGGCAGCAGCAAGAACATA
GAAGGTGACCCTAATAGCAACGCCAAAGCTGTAGCCACAGACCTCACAAAGCTCACCTCT
GACGAAAAAACCATAGTAGCAGGGTTACTAACTAAAACTATTGAAGGTGGTGAAGTTGTT
>ApHorse1_MN_Reversed_1266
AAGGAGTTAGCTTATGATGTTGTTACTGGGCAGACTGATAACCTTGCCGCTGCTCTTGCC
AAGACCTCGGGGAAGGACTTTGTTCAGTTTGCTAAGGCCGTGGAGATTTCTAATTCCGGT
ATTGGTAAGAAGGTGTGTGAGACAAAGCGGAAGGATGGTGATACTACGAACAGGTTTGCA
AAGTATATAGTTGGTGCGGGTGATAGTAGCAATGCTGGTACATCATTGTGTGGTGGTAAG
AACCAAAAGAGTTCGGACACAGACACCGGGGTGGAGAAGGCTCAGGCTCTGCATGACTTT
GTTTCTAACACATTGAGTGATGGTACTAAGAACTGGCCTACGTCGAGTGAAACGTCTAAA
TCGAATAACGACAACGCCAAAGCTGTAGCGGGAGACTTAACTAAGAAGCTCACCCCTGAA
GAAAAAACCATAGTAGCAGGGTTACTAGCTAAAACTATTGAAGGTGGTGAGGTTGTTGAG
>ApHorse1_MN_Reversed_1267
AAGGAGTTAGCTTATGATGTTGTTACTGGACAAACTGATAAGCTTACCGCTGCTCTTGCC
AAAACCTCAGGTAAGGACATCGTTCAGTTTGCCAATGCTCTTGGAATTGCTCATTCTAAG
ATCGATGGGAAGGTTTGTAGTGGGAAGCATGCTGCGTTGGTACCGAACAAGGGTAAGGAC
TATGATGCCGACGCGAAGGAAAGTAACACGAATGCGCACAAGACGGCGCAGTGTAGCGGA
CTGGCAGACTCAGCTGCGACGGGGCCTAAATCGTTCAGTGGCTTTGTTGGGGCTGTGAAG
GTAGGAGAAGGGAAAAACTGGCCGACGGGTAGAGCTGCATCCGCGACAAGCAACGAAACC
GTTGTTGGGCCTACTAATAGCAACGCGACAGCTGTAGCTAAAGACCTAGTAGCTCTTAAT
AGTGACGAAAAAACCATAGTAGCAGGGTTACTAGCTAAAACTATTGAAGGCGGTGAGGTT
>ApHorse1_MN_Reversed_1268
AAGGAGTTAGCTTATGATGTTGTTACTGGGCAGACTGATAACCTTGCTGCTGCTCTTGCC
AAAACTTCCGGTAAAGACTTTGTTCAGTTTGCGAATGCTGTGAAAATTTCTGCCCCTAAT
ATCGATAAGCAGGTTTGTACTGGGAGCCATGCTAAAGGAGGGGATACCACTGCGACAACG
TTCAGTACAAACCTAGCGTCAAACACGGATAACAATACAGCACAGTGCAGTGGTCTAACG
ACGAAAGGGGAGAATAAGTTTAGTACCTTTGCGAAAGAGGTAGTACTTCAGGACAACAAG
CATTGGCCTACGGGTAGTTATACAGGTAGTAGCGCTGCGAAGGAAAATGAGCAAAATAGT
AACGCCAAAGCTGTAGCCACAGACCTCACAAAGCTCACCTCTGACGAAAAAACCATAGTA
GCTGGGCTACTCGCTAAAACTATTGAAGGCGGTGAGGTTGTTGAGATTAGGGCGGTTTCT
>ApHorse1_MN_Reversed_1269
AAGGAGTTAGCTTATGATGTTGTTACTGGGCAGACTGATAACCTTGCTGCTGCTCTTGCC
AAAACCTCCGGTAAGGACATCGTTCAGTTTGCTAAGGCCGTGGAGATTTCTAACCCTAAT
ATTGATAAGAAGGTTTGTAGTGGGAGCCATGCGAAGGGGAATAGTGAGACAACAAAAAAT
AATACTGTAGCTAGCTATACTGAAAAGCCAACAGCGGCAACAGCAACGGCACAATGTAGT
GGTTTTCCTGATGAGGCTGCAGGAAACAAAGCAGGGGGATTGAATAGGTTTGTAAGCGAA
ACGAAAGTGGAAGAAGGTAAAAACTGGCCTACGGGCAAGATACACAGTGGGAGCAGCACT
AACAACGTGGATGGCACACACAATGGAAACGCCAAAGCCGTAGCCACAGACCTCACAAAG
CTCACCTCTGACGAAAAAACCATAGTAGCTGGGCTACTCGCTAAAACTATTGAAGGCGGT
>ApHorse1_MN_Reversed_1270
AAGGAGTTAGCTTATGATGTTGTTACTGGGCAGACTGATAACCTTGCTGCTGCTCTTGCT
AAGACCTCCGGTAAAGATATCGTTCAGTTTGCTAAGGCGGTGGAAATATCACACCCTACC
ATCGATGGGAAGGTTTGTAGTGGGGAACATGCTAGAGAGGCGGGTGCGCATAGCACGCAA
AGCGGCTACGGAGCGTCAAGTAGCAGCGGGAACGATACGGAACAGTGTAGCGGGTTGACT
ACATCGCATATAAGGACAAAGAAGTTTAGCGATTTTGTTAAGGGTGCGAAAATAGGTGAG
AAGAACTGGCCTAGGGGACAGCATAGCACTTCGAGCGGTGCGAAGGTTGGTGTGCCTGAT
AGTAATGCCAAAGCCGTAGCTAAAGACCTAATAGATCTTAATCGTGACGAAAAAACCATA
GTAGCAGGGTTACTAGCTAAAACTATTGAAGGTGGTGAAGTTGTTGACGGTCTCTTCTAC
>ApHorse1_MN_Reversed_1271
AAGGAGTTAGCTTATGATGTTGTTACTGGACAGACTGATAACCTTGCTGCTGCTCTTGCC
AAAACCTCAGGTAAGGACATCGTTCAGTTTGCTAAGGCCGTGGAGATTTCTCATTCCGAT
ATTGATGGGAAGATTTGTAGGACGAAGTCTGGCCAAAACCAGAATAATTATGCTAAGTAT
GCTGCAGAATCCGACGTAGTGAACTCCAGAGACAAATTTAACGTGGCACTGTGTGGAGGC
ACAGGTCCTGCAGGTAGCTCAAGTAACAACAGCACCGAACAACAGGTATTGCGAGACTTT
GTTAGAGAAACTCTAAAAGATGGTAGTAAGAATTGGCCAACGTCTACAGGCACCGCACCC
AAACCAGAACAAAACGACAACGCCAAAGCTGTCGCTAAAGACCTAACAAAACTCACTACC
GAAGAAAAAACCATAGTAGCAGGGTTGCTTGCTAAAACTATTGAAGGTGGTGAAGTTGTA
>ApHorse1_MN_Reversed_1272
AAGGAGTTAGCTTATGATGTTGTTACTGGACAGACTGATAACCTTGCTGCTGCTCTTGCT
AAGACCTCCGGTAAAGATATTGTTCAGTTTGCTAAGGCGGTTGGGGTTTCTCATCCTAAT
ATCGATAAGAAGGTTTGTAGTGGGACTCATGCGAAAGGAGCGGATTCTGGAGGTAACACG
CACGTTACGAGCTATTCGGCCGAACCGAGCGCTCAGGCAGGCACAGCTCAGTGTAGTGGT
TTAAAAGATGAGACAGCGGGGAAAACAGCTGGAGGATTAAGTAAGTTTGTAAGCGGAACG
AAAGTGGGGGAAGGTAAAAACTGGCCTACGGGGAAAGTGAACAAGAGTAATAGCACATAT
GTAGACGGGGATACCAATGGTAACGCCAAAGCCGTAGCTAAAGACCTAGTACAGGAGCTA
ACCCCTGAAGAAAAAACCATAGTTGCCGGGTTACTAGCTAAAACTATTGAAGGGGGCGAG
>ApHorse1_MN_Reversed_1273
AAGGAGTTAGCTTATGATGTTGTTACTGGGCAGACTGATAACCTTGCCGCTGCTCTTGCC
AAAACCTCCGGTAAGGACTTTGTTAAATTTGCCAATGCTGTTGTTGGAATTTCTCACCCC
GATATTAATAAGAAGGTTTGTGCGACGAGGAAGGACAGTGGTGGTACTAGATATGCGAAG
TATGCTGCCACGACTAATAAGAGCAGCAACCCTGAAACCTCACTGTGTGGAGACGAAGGT
GGCTCGAGCGGCACGAATAATACACAAGAGTTTCTTAAGGAATTTGTAGCCAAAACCCTA
GTAGAAAATGAAAGTAAAAACTGGCCTACTTCAAGCGGGACTGGGTTGAAGACTAACGAC
AACGCCAAAGCCGTAGCCACGGACCTAGTAGCGCTTAATCGTGACGAAAAAACCATAGTA
GCTGGGCTACTAGCTAAAACTATTGAAGGGGGTGAGGTTGTTGAAATAAGGGCAGTTTCT
>ApHorse1_MN_Reversed_1274
AAGGAGTTAGCTTATGATGTTGTTACTGGACAGACTGATAAGCTTACTGCTGCTCTTGCC
AAAACCTCCGGTAAAGACATCGTTCAGTTTGCTAAGGCGGTTGGGGTTTCTCATCCCAGT
ATTGATGGGAAGGTTTGTAGGACGAAGCGGAAGGCTGGTGACAGTAGCGGCACCTATGCC
AAGTATGGGGAAGAAACGGATAATAATACTAGCGGTCAAAGTACGGTTGCGGTTTGTGGA
GAGAAGGCTGGACACAACGCCAATGGGTCGGGTACCGTGCAGTCTTTAAAAGACTTTGTA
AGAGAGACGCTAAAAGCGGATGGTAATAGGAATTGGCCTACTTCAAGGGAGAAATCGGGA
AATACTAACACAAAGCCTCAACCTAACGACAACGCCAAAGCTGTAGCTAAAGACCTAGTA
CAAGAGCTTAATCATGATGAAAAAACCATAGTAGCTGGGTTACTAGCTAAAACTATTGAA
>ApHorse1_MN_Reversed_1275
AAGGAGTTAGCTTATGATGTTGTTACTGGGCAGACTGATAACCTTGCTGCTGCTCTGGCC
AAAACCTCAGGTAAGGACATCGTTCAGTTTGCTAAGGCTGTTGGAATTTCCCACCCTACC
ATTGATGGGAAGGTTTGTACCAAGAGTCATATGAAGGGGACGGATAGTGCTACTAAATTC
GACACAAACCTTACGTCCAGCGCTGATGCTAATACTACACAGTGCAGTGGATTAGCTAGT
CCGGGGGAAAACAAGTTTAGTACCTTTGTTGAAGCTGTAAAACTACAAGATGGGACACAT
TGGCCTACGGGGAGTTATTCTACCGGAAGTGCTGGTGTTGCAAACTCACAAAATAGCAAC
GCCAAAGCCGTAGCTACAGACCTAGTAGCGCTTAATCCTGAAGAAAAAACGATAGTAGCA
GGGTTACTAGCTAAGACTATTGAAGGGGGTGAGGTTGTTGAGATCAGAGCGGTTTCTTCT
>ApHorse1_MN_Reversed_1276
AAGGAGTTAGCTTATGAGTAATGATGTCTATGGCTATAGTCATGGCTGGGAATGATGTCA
GGGCTCATGATGACGTTAGCGCTTTGGAGACTGGTGGTGCGTGATATTTCTATGTTGGCT
TGGATTACAGTCCAGCGTTTAGCAAGATAAGAGATTTTAGTATAAGGGAGAGTAACGGAG
AGACAAAGGCAGTATATCCATACTTAAAGGATGGAAAGAGTGTAAAGCTAGAGTCACACA
AGTTTGACTGGAACACTCCTGATCCTCGGATTGGGTTTAAGGACAACATGCTTGTAGCTA
TGGAAGGCAGTGTTGGTTATGGTATTGGTGGTGCCAGGGTTGAGCTTGAGATTGGTTACG
AGCGCTTCAAGACCAAGGGTATTAGAGATAGTGGTAGTAAGGAAGATGAAGCTGATACAG
TATATCTACTAGCTAAGGAGTTAGCTTATGATGTTGTTACTGGGCAGACTGATAACCTTG
>ApHorse1_MN_Reversed_1277
AAGGAGTTAGCTTATGATGTTGTTACTGGGCAGACTGATAACCTTGCCGCTGCTCTTGCC
AAAACCTCCGGTAAAGACATCGTTCAGTTTGCTAAGGCGGTTGGGGTTTCTCATCCCGGT
ATTGATAAGAAGGTTTGTAATGGGAGTCATGCGACTGGCACTAGTAGCGCTACAGCAGGG
TATCAAGCTGAGCCTAGTGGTGCAACTTACACGGCACAGTGTAGCAATTTGAAAAGTGGG
GCTCTGGGGCAAAAGTCTTTTAGTGTATTCGTTAAGGATGTAGATCTACATAACAAGAAT
TGGCCTACGGGAAGAATATATGATAGTAGTGCCAAAGACGGTACACCGAATGGTAACGCC
GAAGCCGTAGCTAAAGACCTAGTACAGGAGCTAACCCCTGAAGAAAAAACCATAGTAGCA
GGGTTACTAGCTAAGACTATTGAAGGGGGTGAAGTTGTTGAGATCAGGGCGGTTTCTTCT
>ApHorse1_MN_Reversed_1278
AAGGAGTTAGCTTATGATGTTGTTACTGGGCAGACTGATAACCTTGCCGCTGCTCTGGCC
AAAACCTCCGGTAAAGACATCGTTCAGTTTGCTAAGACTCTTAATATTTCTCACTCTAAT
ATCGATGGCAAGGTTTGTGTGACGAAGAAGGGAAGCAGTAATGCTAATAGCTATGGGGTG
TATGCCGAAGAAACTGACGCTAAAAACGATCAAGCGAAAAGGGGGACAGCACTATGTGGT
GGGCATGGCTCTACTCACACAAGTGGACAGACTGCCGCACAGACTACTCCACAAGTTTTA
AGAGACTTTGCAGAGAATACTCTAAAAGATGGCAAGAACTGGCCAACATCAACAGCTGCT
AAGGATGCAGTACAACAGGCTAAACAAAACGACAATGCCAACGCCGTAGCCACAGACCTA
GTAGCTCTTAATCGTGAAGAAAAAACCATAGTAGCAGGGTTACTAGCTAAGACTATTGAA
>ApHorse1_MN_Reversed_1279
AAGGAGTTAGCTTATGATGTTGTTACTGGACAGACTGATAAGCTTGCCGCTGCAGTATCC
TTAGTACGACCCGCCGGACTAGTATCATCTACAAGACGTTGAGCTGGAAGATCATCATAG
ACACCATCTCCCACAACGCGATGATAGAATCCCCCAGCAAAAGCCGAGATTTCAGGAGAT
AGCTGATAACTCAAGCCAGCCTTTAATCTATAAGCAAGCTTAGGAGTGATATGCCCATCA
ACAACGCCCACGAAGTTACCACCAAGACCGACACAAGCGTAAGGAACAACGCCTAGACCT
TCACTAAGAAGATCATAACAAGCATTGACCATTACAGAAGTAGAAGAAACCGCCCTAATC
TCAACAACCTCACCACCTTCAATAGTTTTAGCTAGTAACCCTGCTACTATGGTTTTTTCG
TCAGAAGTGAGATTTGTTAGGTCTGCGGCTACGGCTGCGGCATTACCATTCTTAGTACCA
>ApHorse1_MN_Reversed_1280
AAGGAGTTAGCTTATGATGTTGTTACTGGACAGACTGATAAGCTTACTGCTGCTCTTGCT
AAGACCTCCGGGAAGGACTTTGTTCAGTTTGCTAAGGCGGTTGGGGTTTCTCATCCTAAT
ATCGATGGGAAGGTTTGTAAGACTACGCTAGGGCACACGAGTGCGGATAGCTACGGTGTG
TATGGGGAGTTAACAGGCCAGGCGAGTGCGAGTGAGACATCGTTATGTGGTGGTAAGGGT
AAAAATAGTAGTGGTGGTGGAGCTGCTCCCGAAGTTTTAAGGGACTTTGTAAAGAAATCT
CTGAAAGATGGGGGCCAAAACTGGCCAACATCTAGGGCGACCGAGAGTTCACCTAAGACT
AAATCTGAAACTAACGACAATGCAAAAGCTGTCGCTAAAGACCTAGTAGACCTTAATCCT
GAAGAAAAAACCATAGTAGCAGGGTTACTAGCTAAAACTATTGAAGGTGGGGAAGTTGTA
>ApHorse1_MN_Reversed_1281
AAGGAGTTAGCTTATGATGTTGTTACTGGGCAGACTGATAACCTTGCCGCTGCTCTTGCC
AAGACCTCGGGGAAAGACATCGTTCAGTTTGCTAAGACTCTTGGAATTTCTCATTCCGAT
ATTGATGGGAAGATTTGTAAGACGAAGCCGAAAAGCGGGGCTGCGGATAATTTTGGGAAG
TATGGCGCAAAATCTGATATAGCTACGGATAGTACGACCACACTATGTGCTGGTGAGGGA
CACACGAGTGGGGGTACGGGACCGCAGTATTTGAGGGACTTTGTCGAGAAAACTCTAAAA
GAGGATGGAAACGGGAATTGGCCTACGTCTACTGCTAAAGCGCATGATAAGAAACCTACT
CCTGAAACTAACGACAACGCCAAAGCCGTAGCTAAAGACCTAGTAGATCTTAATCGTGAC
GAAAAAACCATAGTAGCAGGATTACTAGCTAAAACTATTGAAGGGGGTGAAGTTGTTGAG
>ApHorse1_MN_Reversed_1282
AAGGAGTTAGCTTATGATGTTGTTACTGGGCAGACTGATAACCTTGCTGCTGCTCTTGCC
AGAACCTCCGGTAAAGATATCGTTCAGTTTGCTAAGGCTGTTGGGGTTTCTCATCCTTCA
ATTGATGAACAGGTTTGTAAGACACAACCAGCAAGCGGGAACACTAAATATGGTGTGTAT
GAGGCTACGTTTCAAGACTCTAATCCGTATACGAGGACATTATGTGGGGCTAAGGGAAAC
GCTAGCCAAAGTGGTACAGGTACAAGCCCGGAATATTTAAAGCACTTTGCAGAGAGAACA
CTAAAAGATGGTAAGAATTGGCCTACTTCTACGGATACTGGATCTTCAAGCAATGATAAT
GCGAAGAAGGTAGCCGGAGACCTAACAAAGCTTACCACTGAAGAAAAAACCATAGTAGCA
GGGTTACTAGCTAAGACTATTGAAGGGGGTGAGGTTGTTGAGATTAGGGCGGTTTCTTCT
>ApHorse1_MN_Reversed_1283
AAGGAGTTAGCTTATGATGTTGTTACTGGGCAGACTGATAAGCTTACTGCCGCTCTTGCT
AAGACCTCTGGTAAAGATATTGTTCAGTTTGGTAAGGCGGTGGAGATTTCTCATTCCGGC
ATTGGTAAGAAGGTTTGTGTGACGAAGAAGAATGGTGGAAGCGGGGGATACGGGGTGTAT
GCGGCTACTACAGGAGCTAAGTCGGGTGACGATAACACGTCGTTGTGTGGTGACTCGGGA
CGAGCGAGTAGCGGTGCTAGCACGGCACAGTATCTTAAGGAGTTTGTAGAGAACACTCTG
TTAGGAAATGGAAGTAAGAACTGGCCTACCTCTACAGACGGAGGGAGCGGGTCTCCAAAG
CCCGTAACTAACGACAACGCCAAAGCTGTAGCTGGAGACCTAACAAAGCTCTCCCCTGAA
GAAAAAACCATAGTAGCTGGGCTACTAGCTAAAACTATTGAAGGCGGTGAGGTTGTTGAA
>ApHorse1_MN_Reversed_1284
AAGGAGTTAGCTTATGATGTTGTTTCTGGGCAGACTGATAACCTTGCTGCTGCTCTGGCC
AAAACCTCAGGTAAGGACATCGTTCAGTTTGCTAAGGCGGTGGAGATCTCTCATCCTAAT
ATTGATAGCAAGGTTTGTAGTGGGGATCATGCTGCTATAACTAAGGCTAAGGGGAAGAAG
TATGTTGCGGAGTTGTCGACGACACACAGCAACGAGGAGACAACACAGTGTAGCGGTTTG
GGAAATACGACGGGGGCGACAGGACCAAAGACGTTGAGTGGTTTTGTTAATACTGTGAAA
GTCGGTGAAGGTAAAAACTGGTTACCAGAGGTTTTGGCAAGAGCAGCGGCAAGGTTATCA
GTCTGACCAGTAACAACATCATAAGCTAACTCCTTAGCTAGTAGATATACTGTATCAGCT
TCATCTTCCTTACTACCACTATCTCTAATACCCTTGGTCTTGAAGCGCTCGTAACCAATC
>ApHorse1_MN_Reversed_1285
AAGGAGTTAGCTTATGATGTTGTTACTGGGCAGACTGATAAACTTACCGCTGCTCTTGCC
AAGACCTCTGGGAAAGATATCGTTCAGTTTGCCAATGCTCTTGGAATTGCTCATTCTAAG
ATCGATGGGAAGGTTTGTAGTGGGACTCATGCCGCGGGCTCCACGGGAGGAAGCGTAACG
GAATACAAGGCAGAGCCGGATGGAAACTCAAAGACGGCACAGTGCAGCAATCTAGCCAGT
AGTGGGCAGAGTGGGAAATCCTTTAGTAAGTTCGTTAAGGATGTAGAGCTGGAGAATAAG
AACTGGCCCACGGGACGCATACATAGCACCAATACAAAGGATGGTACACCGAATGGCAAC
GCCAACGCCGTAGCCAAAGACCTAGTAAACCTTAATCGTGACGAAAAAACCATAGTAGCA
GGGTTACTAGCTAAAACTATTGAAGGCGGTGAGGTTGTTGAAATTAGGGCAGTTTCTTCT
>ApHorse1_MN_Reversed_1286
AAGGAGTTAGCTTATGATGTTGTTACTGGGCAGACTGATAACCTTGCCGCTGCTCTTGCT
AAGACCTCCGGTAAGGACATCGTTCAGTTTGCTAAGGCTGTTGGGGTTTCTCATCCCGGT
ATTGATAAGAAGGTTTGTAATGGGGAATATATGTCCGGGAGCGACGGCGGGAGTAATATA
GCTTATGCGGCTGACCCGACAGACAATACAAAGACGGCGCAGTGTAGTAATTTGAAAGGC
ACAGGCAAGACTGATGGTAATGCGTCTTTTAGTAAGTTTGTGGAGAAAGTGGAGTTACAT
GATAAGAACTGGCCTACGGGGATGATACATAGCAGCAGTAGTAAAAAGGCCGGTACCACT
AATGGGAATGCCAAAGCTGTAGCTAAAGACCTAGTACAAGAGCTTAATCATGATGAAAAA
ACCATAGTAGCTGGGTTACTAGCTAAAACTATTGAAGGCGGTGAGGTTGTGGAAATCAGG
>ApHorse1_MN_Reversed_1287
AAGGAGTTAGCTTATGATGTTGTTACTGGTCAGACTGATAACCTTGCCGCTGCTCTTGCC
AAAACCTCCGGTAAGGATATTGTTCAGTTTGCTAAGGCGGTGGAGATTTCTCATTCCGAG
ATTGATAAGAAGGTTTGTAATGGGGAAGAAGATAAGAGATTTTAGTATAAGGGAGAGTAA
CGGAGAGACTAAGGCAGTATATCCATACTTAAAGGATGGAAAGAGTGTAAAGCTAGAGTC
ACACAAGTTTGACTGGAACACACCTGATCCTCGGATTGGGTTTAAGGACAACATGCTTGT
AGCTATGGAAGGCAGTGTTGGTTATGGTATTGGTGGTGCCAGGGTTGAGCTTGAGATTGG
TTACGAGCGCTTCAAGACCAAGGGTATTAGAGATAGTGGTAGTAAGGAAGATGAAGCTGA
TACAGTATATCTACTAGCTAAGGAGTTAGCTTATGATGTTGTTACTGGTCAGACTGATAA
>ApHorse1_MN_Reversed_1288
AAGGAGTTAGCTTATGATGTTGTTTCTGGGCAGACTGATAACCTTGCTGCTGCTCTTGCT
AAGACCTCCGGTAAAGATATTGTTCAGTTTGCTAAGGCGGTGGAGATCTCTCATCCTAAT
ATCGATGGGAAGGTTTGTGTGACGAAGTCTGTTGCAACGAGCAGTGGGCTGAATACGAGC
TTTGGAAAGTATGCGGGCAAAACAACCGCTAAGAATACGCAGAACGAAAATGGGACAGCG
TTGTGTGGTGGACATGGGTCAACACACAGTAGCGGCAGTAATGGGAGTCCAAGAGCAGAA
ACCTTGAAGCACTTTGTGAATGCTACCCTTGGGATGACCGGTTCAAATTGGCCTACTTCA
TCGTCAGCTGAAGATGCACAGCAAAAGGCTACGCCAAACGACAACGCAACAGCCGTAGCC
AAAGACCTAGTACAGGAGCTAACCCCTGAAGAAAAAACCATGGAATGGGCTTTGAATATT
>ApHorse1_MN_Reversed_1289
AAGGAGTTAGCTTATGATGTTGTTACTGGACAGACTGATAACCTTGCCGCTGCTCTTGCT
AAGACCTCTGGGAAGGACTTTGTCCAGTTTGCTAAGAGGCGGTTGGGGTTTCCCACCCTA
CCATTGATGGGAAGGTTTGTAGGACGAAGAATGGACATAGTACACCAACGACGTTAACTG
CCTACGGTAAGTACGCTGTAGAGTCAGACGTAAAGACAGGAAACAACAATAATGTTGCAC
TATGCGGTGGTGCGGGGTCAACGGATGGAACTGGGAGTAGCTCACCGCAGGTTTTACGCG
ACTTCATTAATGCCACAATGTTGGGAGATGGAAGTAAAAACTGGCCTACGTCGACCTTAA
AGGCGGGTGGCTCAAATGGACCAACGCCTGTACATAACGTAGGCATTAAACCCAAGCATG
TCCTGAACCCAGGTTATAAAGATCATTATCTTGTTCTGCAGTTATTTCATACAAGAAGAT
>ApHorse1_MN_Reversed_1290
AAGGAGTTAGCTTATGATGTTGTTACTGGACAGACTGATAAGCTTACCGCTGCTCTTGCC
AAGACCTCCGGGAAGGACTTTGTCCAGTTTGCTAAGGCGGTGGAGATATCCTCCCCCACC
ATTGATGGGAAGGTTTGTAGGACGAAGAATGGACATAGTACACCAACGACGTTAACTGCC
TACGGTAAGTACGCTGTAGAGTCAGACGTAAAGGCAGGAGACAACAATAATGTTGCACTA
TGCGGTGGTGCGGGGTCAACGGGTGGAACTGGGAGTAGCTCACCGCAGGTTTTACGCGAC
TTCATTAATGCCACAATGTTGGGAGATGGAAGTAAAAACTGGCCTACGTCGACCTTAAAG
GCGGGTGGCTCAAATGGACCAACGCCTGTACATAACGACAACGCCAAAGCCGTAGCCACA
GACCTAGTAAATCTTAATCGTGACGAAAAAACCATAGTAGCAGGGTTACTAGCCAAAACT
>ApHorse1_MN_Reversed_1291
AAGGAGTTAGCTTATGATGTTGTTACTGGGCAGACTGATAACCTTGCTGCTGCTCTTGCT
AAGACCTCTGGGAAAGATATCGTTCAGTTTGCTAAGGCCGTGGAGATTTCTAACCCTAAT
ATTGATAAGAAGGTTTGTACTGGTACTCATGCAAAAGATGCAAGAGATAGCAGTGGTAGC
CCCGCATCATATAAGGAAGAGCCTAGCAGCGGAAACAATGATACAGCGCAGTGTAGTGGT
TTTAGTTCAAAGCAGGAGGATCATCCATTTAGCGAGTTTGCTAGGGTGCTGGGGCTACGA
GAGGGAAAGAATTGGCCTACTGGAAGATATTATGAAAGCGGTGTTAAGGATGGTGCTCCT
AATAGCAATGCCAAAGCTGTAGCGACAGACCTAACAAAGCTAACCACCGAAGAAAAAACC
ATAGTGGCTGGGTTACTAGCTAAAACTATTGAAGGGGGTGATAATTAATGTATTAAGCGT
>ApHorse1_MN_Reversed_1292
AAGGAGTTAGCTTATGATGTTGTTACTGGACAGACTGATAACCTTGCCGCTGCTCTTGCT
AAAACCTCGGGGAAAGACTTTGTTCAGTTTGCTAAGGCCGTGGAGATTTCTAATTCTACG
ATTGAGAAGAAGGTTTGTAGGACGACATACGATACGGCCAAAAAAGAGCACTACGCAAAG
TATGCCAAGACTACTGACAAGGGAAGTGCATCTAAGAATGATACGTCACTTTGTGGGGAC
ATAGGTCACAGTACCGTGACAAGTGGTCATAGTACTACGCCACAGGTTCTAAAAAACTTT
ATTAGTGCAACATTGGGTAATGGTAGTCAGAACTGGCCAACTTCCACAGGAACTGGATCT
TCTACTAACGACAACGCCGAAGCTGTCGCTAAAGACCTCACAAAGCTTACCACTGAAGAA
AAAACCATAGTAGCAGGGTTACTAGCTATATTTCTATGTTGGTTTGGATTACAGTCCAGC
>ApHorse1_MN_Reversed_1293
AAGGAGTTAGCTTATGATGTTGTTACTGGACAGACTGATAACCTTGCCGCTGCTCTTGCT
AAAACCTCGGGGAAAGACTTTGTTCAGTTTGCTAAGGCCGTGGAGATTTCTAATTCTACG
ATTGGGGACAAGGTTTGTAGGACGAGATACGATACGGCCAAAAAAGATCATTATGCAAAG
TATGCCAAGACTACTGACAAGGGAAGTGCATCTAAGAATGATACGTCACTTTGTGGGGAC
ATAGGTCACAGTACCGTGACAAGTGGTCATAGTACTACGCCACAGGTTCTAAAAAACTTT
ATTAGTGCAACATTGGGTAATGGTAGTCAGAACTGGCCAACTTCCACAGGAACTGGATCT
TCTACTAACGACAACGCCGAAGCTGTCGCTAAAGACCTCACAAAGCTTACCACTGAAGAA
AAAACCATAGTAGCAGGGTTACTAGCTAAAACTATTGAAGGTGGAGAAGTTGTTGAAATT
>ApHorse1_MN_Reversed_1294
AAGGAGTTAGCTTATGATGTTGTTACTGGGCAGACTGATAAGCTCAATGACCCAAGCATT
CCACTCTTTTGCTAGTTGGATAAACTCGTCTACGGGAGCTAAGTCACCATCTACCCCGTA
TATGTTTTCTAGCAGAATTAGGCAGTTATCGTGTAGTTCCCTATACTTACTAATTAGTTG
CATGCAGTGATCTACGTTATTGTGCGTAAACCTGTATATTGTAGCTCCAGATAATCTTGC
TCCATCAAGAGAAGAAGCGTGTATGAACTTATCTGCCAAGATCATATCATGGCGACCTAC
CAATGCTGAGATGCTTCCTATATTTGTTGTATATCCGCTGCTAAATACCAACGCAGCTTC
TGTTCCGTATAGTGATGCAAGTTTTGCTTCTATTTCTGCGTACAATGGATGGTTTCCTGT
GGTCAATCTAGAGGCGCGTGCACCCATGCCATACAAATTGATAGCATCTATTGCGGCTTG
>ApHorse1_MN_Reversed_1296
AAGGAGTTAGCTTATGATGTTGTTACTGGGCAGACTGATAAGCTTACCGCTGCTCTTGCC
AAAACTTCCGGTAAAGACATCGTTCAGTTTGCCAATGCTCTTGGAATTGCTCATTCTAAG
ATTGATGACAAGGTTTGTGTGACGAAGCGGAAGAACCCGAGCAGCGGCCACTATGCTAAG
TATGCGGAGGAAACTAATAACAACAGTAGTAGTTCAAGTAAAGTTGCTGTCTGTAGCGCT
ACGGCGGAATACACATCAGGGGGGTAGGAAACAGAAGAGGCTTTGAAAGACTTTGTTAGT
GCGGCGCTAAAAGGAGATGGTAGTAAAAATTGGCCTACATCTACGGCGCATCAGACTGGC
GCTAACAGGAATCCTGAACCTAAAACTAACGACAACGCCGTCGCGAAAGACCTAGTACAG
GAGCTAACCCCCGAGGAAAAAACCATAGTAGCAGGGTTACTAGCTAAAACTATTGAAGGT
>ApHorse1_MN_Reversed_1297
AAGGAGTTAGCTTATGATGTTGTTACTGGACAGACTGATAACCTTACTGCTGCTCTTGCC
AAGACTTCTGGTAAAGACATCGTTCAGTTTGCGAATGCTGTGAAAATTTCTGCCCCTAAG
ATCGATAAGCAGGTTTGTGTGACGAAGCAGCGCAAGGGCGGGACAAAGTTTGGAGAATAT
TCTGGAGAGACTAGCAACTTGAGTACAGAATGTGTGAACAAGGTTACTGTTTGTGGTATG
CAGGCCCTAGGCAATGCCGACACTACTGGGGCAGCAGCTGCAGAGACTTTGAAGGACTTC
GTAGAGAAAACTCTAAAAGGTGATAAGAACTGGCCTACGTCAACAACAGCAAGTGGAAAG
GGTCCTGCTGCGGAAACTAACGACAACGCCGAAGCGCCGTAGCCACGGACCTAGTAGCTC
TTAATCGAGACGAAAAAACCATAGTAGCAGGGTTACTAGCTAAAACTATTGAAAGGGGGT
>ApHorse1_MN_Reversed_1299
AAGGAGTTAGCTTATGATGTTGTTACTGGGCAGACTGATAAGCTTACTGCCGCTCTTGCT
AGGTACAAAGGTAGAGACATTGTTCCCTTTGCGGATGCTCTTAATATTTCTCACTCTGAG
ATTGATAAGAAGGTTTGTAGTAAACAGCATGCTACAGGAACTGCAACTGCGTCTGGTGGA
TATCAAGCTGAACCTGGTAGCACACACACAGCGCAGTGTAGCAATTTGAAAGGCTATGGT
AGTGCAAAGGATGAGTCATTAAGTAGTTTTGTAAAGAAGGTACAGCTAAAAGACAAGAAT
TGGCCGACAGGTAGAATCTATGATAGTGGAAGTGCTAAAGACGGTGAAACTCATGGAAAC
GCCAAAGCCGTAGCCACAGACCTAGTAGCTCTTAATAGTGACGAAAAAACCATAGTCGCA
GGATTACTAGCTAAAACTATTGAAGGGGGTGAGGTTGTTGAAATAAGGGCGGTTTCTTCT
>ApHorse1_MN_Reversed_1300
AAGGAGTTAGCTTATGATGTTGTTACTGGACAGACTGATAACCTTGCTGCTGCTCTTGCT
AAGACCTCCGGTAAGGACATCGTTCAGTTTGCTAAGGCGGTTGGGGTTTCTCATCCTAAT
ATCGATGGGAAGGTTTGTGTGACGAAAGATGGGAATACACAAAAGTCTAGCTATGGTGTG
TATGACTTAGCTACAGCGACTGACAAGAATGCAAAAAGCAATGCGGAAGGTGGGCACACC
TCACTTTGTGGTGATAAGGGTGGTTCAAGTGCACAAAAGGGAGGAACAACTCCTGAGGTT
TTCAAGCACTTTGTAGAAAAAACTCTCAAGGATGGTAGTAAGAACTGGCCAACTTCGTCG
AAGGAAAGTGGGGTAACGTCTGATGATAAGAACGACAACGCCAAAGCTGTCGCTGGTGAC
CTAACAAAGCTCTCCTCTGAAGAAAAAACCATAGTAGCTGGGTTACTAGCTAAAACTATT
>ApHorse1_MN_Reversed_1301
AAGGAGTTAGCTTATGATGTTGTTACTGGGCAGACTGATAAGCTTACTGCTGCTCTTGCC
AAGACTTCCGGTAAAGACATCGTTCAGTTTGCGAATGCTCTTGGAATTTCTCATTCCGGT
ATTGATGGGAAGATTTGTAAGACGAAGGCCCAAAGTGGGAAGAAGTATGGTGAGTATGCG
GAGGAAACTGAGAAGAGTAGTAGTAGTTATAAGACATCTTTATGTGGGGATGATGGAGGT
AGTGAGGCATCAACGACTAACAACGCAGGACAGGCGTTAGGGGATTTTGTTGCCAAAACT
TTGAAAGAGGGTAGTAACGGGAATTGGCCAACCTCTAGGAAAGCGAAGTCGGGGAATACG
AATGGAGAAGATCCTAAACAAAACGACAACGCCAAAGCCGTAGCTAAAGACCTAGTCAAG
GAATTAACCCCCGAAGAAAAAACCATAGTAGCAGGGTTACTAGAATTGTGATAGAAAACT
>ApHorse1_MN_Reversed_1302
AAGGAGTTAGCTTATGATGTTGTTACTGGGCAGACTGATAACCTTGCCGCTGCTCTTGCC
AAAACCTCCGGTAAGGATATTGTTCAGTTTGCCAATGCTGTGAAAATTTCTAGCCCTACC
ATCGATGGGAAGGTTTGTAGTGGAAAACATGCAGCGTTGCAAGCTGGTCAAGGAACGACG
TATCATGAAAAACCACACCAAACTGATAACAATACTGCGCAATGTAGCGGGTTAGGCAGC
GGAAGCGCGGGAGCAGACCAAAAGTTTTTGAGTAAGTTTGTGAGTGCTGTAGGGTTGTCG
GAGAATAAAAACTGGCCTACTGGTCAGGCTGGGAAGAGCAGTAGTGGTCCTGTGGTGGGT
GCTCCTAATAGCAACGCCAACGCTATGGCTAGAGACTTGGTAGATCTTAATCGAGACGAA
AAAACCATAGTAGCAGGGTTACTAGCTAAGACTATTGAAGGGGGTGAAGTTGTTGAGATC
>ApHorse1_MN_Reversed_1303
AAGGAGTTAGCTTATGATGTTGTTACTGGACAGACTGATAACCTTGCCGCTGCTCTTGCC
AAAACCTCCGGTAAAGATATTGTTCAGTTTGCTAAGGCGGTGGAGTTTCTCATCCCGAGA
TTGATAAGAAGGTTTGTAATGGGGGTCATGCGACTGGCACTAGTAGCGCTACAGCAGGGT
ATCAAGCTGAGCCTTAGTCGTAAGCTTCGCAGTGACTGATCTCAAACGCTGCTCCTTTTA
GCCTTGCTTCCACAACCTCTGAATCATCAGCTCTTCTACCGCATAATCTCCTACGCAGTT
CTTCCATAGAAGGGGGCATTATGAATATGCTCACTACGTGCTCTCTCATCATCTCCATGA
ACTTGAAAGCTCCTTGCCAGTCAATTACTAGTAACGTGCTGACTCCCTTATCTACATTGT
CTTCTAGATTCTTGCGGGGAACACCGTAGAAATTACCAAATACTTCTGCATGTTCTATTA
>ApHorse1_MN_Reversed_1304
AAGGAGTTAGCTTATGATGTTGTTACTGGTCAGACTGATAAGCTTTCCGCTGCTCTTGCC
AAGACCTCTGGTAAAGACATCGTTCAGTTTGCTAAGGCCGTGGAGATTTCTCATTCTAGT
ATTGATGGGAAGATTTGTAAGACGGAGAGGGGGAGCGGAAGTAACAATCCGTACGGGAAG
TACGCTGGAGAGACGGGAACGGCTAGCTCTAGAGACACAGCATTGTGTGGTGGTGCAGCC
GGCGCGAGCGACAGCACCTCAAGTACAACGCAGCAGGTTTTAAAGGACTTTGTTAGAGAA
ACTCTAAAAGATGGTAGTAAGAACTGGCCAACATCATCAGGAAGTAAAGATAATGCGAGG
GCACCGAAAATTAACGACAACGCCAACGCAGTAGCTAAAGACCTAGTAGCTCTTAATCGT
GACGAAAAAACCATAATGGCTGGGCTACTAGCTAAAACTATTGAAGGTGGTGAGGTTGTT
>ApHorse1_MN_Reversed_1305
AAGGAGTTAGCTTATGATGTTGTTACTGGACAGACTGATAAGCTTACTGCTGCTCTTGCC
AAGACTTCCGGTAAAGACATCGTTCAGTTTGCTAAGGCGGTGGAGATTTCTGCTCCTAAG
ATCGATGAGAAGGTTTGTGCGACGAAAGATCGCGAAGGTGGGAGTGGTAATAAATACGGT
GTTTACGGAGCGACTACCGATGATTCATCAACATATCCAAGGGCACGATGTGGTGCTGCA
GGGCACAATAGTCAGAGTGGAAGTCCAAGCACTCCACAGGTTTTGCATGACTTTGCGGAG
AAAACTCTGTTAGGAGATGGTAGTAAGAACTGGCCCACATCAAGCGGCACTGGAACTCCA
AAGCCAGAAACTAATGACAACGCCAAAGCTGTCGCTGGAGACCTAACAAAGCTCAACTCT
GACGAAAAAACCATAGTAGCAGGGTTATTAGCCAAAACTATTGAAGGGGGTGAGGTTGTG
>ApHorse1_MN_Reversed_1306
AAGGAGTTAGCTTATGATGTTGTTACTGGTCAGACTGATAACCTTGCCGCTGCTCTTGCC
AAAACCTCCGGTAAGGATATTGTTCAGTTTGCTAAGGCGGTGGAGATTTCTCATTCCGAG
ATTGATAAGAAGGTTTGTAATGGGGGCCACTCTGCTATAAAGGCAGGGTCTAATACCGCT
GGAAAGAAATATGCTGCTGAACCCGTCGACGGTACTAACAAGGAAACAGCACAGTGTAGC
GGATTAGGTGAAAGTGGAGAGGAAAAATCGCATAAGTTTCTGAGTAAGTTTGTAGACCTT
ACTAAAATAGGGGAAGGTAAAAACTGGCCTACTGGCCGAGCGGCGCAAAATGACAGCAGT
AGTGGGTCTGTTAAAATAGTAGAGGGGCCTACTAATAGCAACGCCAAAGCCGTAGCCACA
GACCTAACAAAGCTCACTGCTGAAGAAAAAACCATAGTAGCAGGGTTACTGGCTAAAACT
>ApHZ2_NY_1374
AAGGAGTTAGCTTATGATGTTGTTACTGGTCAGACTGATAAGCTTTCCGCTGCTCTTGCC
AAGACCTCTGGTAAAGACATCGTTCAGTTTGCTAAGGCCGTGGAGATTTCTCATTCTAGT
ATTGATGGGAAGATTTGTAAGACGGAGAGGGGGAGCGGAAGTAACAATCCGTACGGGAAG
TACGCTGGAGAGACGGGAACGGCTAGCTCTAGAGACACAGCATTGTGTGGTGGTGCAGCC
GGCGCGAGCGACAGCACCTCAAGTACAACGCAGCAGGTTTTAAAGGACTTTGTTAGAGAA
ACTCTAAAAGATGGTAGTAAGAACTGGCCAACATCATCAGGAAGTAAAGATAATGCGAGG
GCACCGAAAATTAACGACAACGCCAACGCAGTAGCTAAAGACCTAGTAGCTCTTAATCGT
GACGAAAAAACCATAATGGCTGGGCTACTAGCTAAAACTATTGAAGGTGGTGAGGTTGTT
>ApHZ2_NY_1375
AAGGAGTTAGCTTATGATGTTGTTACTGGACAGACTGATAAGCTTGCTGCTGCTCTTGCC
AAGACCTCCGGGAAAGATATCGTTCAGTTTGCTAAGGCGGTGGAGATTTCTGCTCCTAAG
ATCGATGAGAAGGTTTGTGCGACGAAAGATCGCGAAGGTGGGAGTGGTAATAAATACGGT
GTTTACGGAGCGACTACCGATGATTCATCAACATATCCAAGGGCACGATGTGGTGCTGCA
GGGCACAATAGTCAGAGTGGAAGTCCAAGCACTCCACAGGTTTTGCATGACTTTGCGGAG
AAAACTCTGTTAGGAAATGGTAGTAAGAACTGGCCCACATCAAGCGGCACTGGAACTCCA
AAGCCAGAAACTAATGACAACGCCAAAGCTGTCGCTGGAGACCTAACAAAGCTCAACTCT
GACGAAAAAACCATAGTAGCAGGGTTATTAGCCAAAACTATTGAAGGGGGTGAGGTTGTG
>ApHZ2_NY_1376
AAGGAGTTAGCTTATGATGTTGTTACTGGACAGACTGATAACCTTGCTGCTGCTCTTGCC
AAAACCTCGGGTAAAGATATCGTTCAGTTTGCTAAGGCGGTTGGGGTTTCTCATTCCGGC
ATTGGTGAGAAGGTTTGTAAGACGAAGTCGCATAGCGGAGCTAGTAATTATGGTAAGTAC
GAAGAAACAACACATACCACGAGGGACAGCACAAACCATGGTACGTCGTTGTGTGGAGAT
TATGGGGCTTTAAGTAGCCACGGCAATGGCAGCACAGTACCTGAAGTATTGAAGGACTTT
GTAGAGAAAACGCTCTTAAATAATGGTAGTAAGAACTGGCCGACATCCACAGGTGGAAAG
ACGGCACCAAAACAAAACGACAACGCCAAAGCCGTAGCTAAAGATCTAGTAGCTCTTAAT
AGTGATGAAAAAACCATAGTAGCAGGGTTATTAGCTAAAACTATTGAAGGTGGGGAGGTT
>ApHZ2_NY_1378
AAGGAGTTAGCTTATGATGTTGTTACTGGACAGACTGATAAGCTTACCGCTGCTCTTGCC
AAAACCTCTGGTAAAGATATCGTTCAGTTTGCTAAGGCCGTGGAGATTTCTGCCCCTAAT
ATTGATAAGAAGGTTTGTGTGACGAAGAGGCAAGACAATGCGAGTAGTGGGAGCACTTTC
GCAAAGTATGGTACTACAACACAGGGGAGTACCACTAGTCACACAGTATCGGTATGTGGT
GGAGAAGGCGTGGCAAGCACAGGGCATAGTAGTTCGCAAGAGTTGAGAGATTTTATTAGA
GAAACTCTAAAAGAAGATGGTAATGGGAATTGGCCTACTTCTAAAGGGACTGAAAGTGTT
AAACCTGCTTCTAAACCTAACGACAACGCGCAAGCGGTAGCCAAAGACCTAGTAGCTCTT
AATAGTGACGAAAAAACCATAGTAGCAGGGTTACTAGCTAAAACTATTGAAGGCGGTGAG
>ApHZ2_NY_1379
AAGGAGTTAGCTTATGATGTTGTTACTGGACAGACTGATAAGCTTACTGCTGCTCTTGCC
AAAACCTCCGGTAAAGACATCGTTCAGTTTGCTAAGGCCGTGGAGATTTCTAATTCCGAT
ATTGGGAAGAAGGTTTGTAAATTGCCCAGCAGTGCTAAATATGGAGAAGCGGGACATTCA
GGGGTTAATACCTGTGGTGTAGGGAACGCTAGTGGCGCTAAGAGTGAGTCGCTGAATGGG
GCGTTGAAAGAGTTTCGTCAGTATGTGTTGGAAGTTGATAATTATAAGCATTGGCCTATT
ACACAGGGTGCGACGGATAAAGGTGAGAGTAACGCGGCTAAAGTAGCGGGAGACCTAACT
AAGAACCTCACCCATGACGAAAAAACCATAGTAGCCGGGTTACTAGCTAGAACTATTGAA
GGGGGTGAGGTTATAGAAATAAGGGGGCTGTTTCTTCTACTCATGCCATTCTGAGTTTGA
>ApHZ2_NY_1380
AAGGAGTTAGCTTATGATGTTGTTACTGGACAGACTGATAACCTTGCTGCTGCTCTTGCC
AGAACCTCCGGTAAAGATATCGTTCAGTTTGCTAAGGCTGTTGGGGTTTCTCATCCTTCA
ATTGATGAACAGGTTTGTAAGACACAACCAGCAAGCGGGAACACTAAATATGGTGTGTAT
GAGGCTACGTTTCAAGACTCTAATCCGTATACGAGGACATTATGTGGGGCTAAGGGAAAC
GCTAGCCAAAGTGGTACAGGTACAAGCCCGGAATATTTAAAGCACTTTGCAGAGAGAACA
CTAAAAGATGGTAAGAATTGGCCTACTTCTACGGATACTGGATCTTCAAGCAATGATAAT
GCGAAGAAGGTAGCCGGAGAACTAACAAAGCTCACCACAGAAGAAAAAACCATAGTAGCA
GGGTTACTAGCTAAAACTATTGAAGGGGGTGAGGTTGTTGAAATCAGGGCGGTTTCTTCT
>ApHZ2_NY_1381
AAGGAGTTAGCTTATGATGTTGTTACTGGGCAGACTGATAACCTTGCTGCTGCTCTTGCT
AAGACCGCCGGTAAAGATATCGTTCAGTTTGCTAAGGCCGTGGAAATATCACACCCTACC
ATCGATGGGAAGGTTTGTAGTGGGGAACATGCTAGAGAGGCGGGTGCGCATAGCACGCAA
AGCGGCTACGGAGCGTCAAGTAGCAGCGGGAACGATACGGAACAGTGTAGCGGGTTGACT
ACATCGCATATAAGGACAAAGAAGTTTAGCGATTTTGTTAAGGGTGCGAAAATAGGTGAG
AAGAACTGGCCTAGGGGACAGCATAGCACTTCGAGCGGTGCGAAGGTTGGTGTGCCTGAT
AGTAATGCCAAAGCCGTAGCTAAAGACCTAATAGATCTTAATCGTGACGAAAAAACCATA
GTAGCAGGGTTACTAGCTAAAACTATTGAAGGTGGTGAAGTTGTTGAGATTAGGGCGGTC
>ApHZ2_NY_1382
AAGGAGTTAGCTTATGATGTTGTTACTGGACAGACTGATAACCTTGCTGCTGCTCTTGCC
AAAACCTCAGGTAAGGACATCGTTCAGTTTGCTAAGGCCGTGGAGATTTCTAATTCCGAT
ATTGATGGGAAGATTTGTAGGACGAAGTCTGGCCAAAACCAGAATAATTATGCTAAGTAT
GCTGCAGAATCCGACGTAGTGAACTCCAGAGACAAATTTAACGTGGCACTGTGTGGAGGC
ACAGGTCCTGCAGGTAGCTCAAGTAACAACAGCACCGAACAACAGGTATTGCGAGACTTT
GTTAGAGAAACTCTAAAAGATGGTAGTAAGAATTGGCCAACGTCTACAGGCACCGCACCC
AAACCAGAACAAAACGACAACGCCAAAGCTGTCGCTAAAGACCTAACAAAACTCACTACC
GAAGAAAAAACCATAGTAGCAGGGTTGCTTGCTAAAACTATTGAAGGTGGTGAAGTTGTA
>ApHZ2_NY_1383
AAGGAGTTAGCTTATGATGTTGTTACTGGACAGACTGATAACCTTGCTGCTGCTCTTGCC
AAGACTTCTGGTAAAGACATCGTCCAGTTTGCTAAGGCTCTTGGAATTGCTCATTCTAAG
ATCGATGATAAGATTTGTGTGGCGAAGCCAGGGACAACCACGAGCAATTTAGGAAAGTAT
GCTGTAATAACTGAGGGTGATACGAATGACGCGAGGATATCGTTGTGTGGTGGAAAGGCA
GCCGGAACCGGTAACGATAACAAGAGCACGGAACAAAATGTTTTCAGGGATTTTGTTAGA
GAAACGCTGAAGGATGGTAACCATAATTGGCCTACGTCAACTAGAAAGGCTGATAAGAGC
GCAGGGCCGACACCTGTAACTAACGACAACGCCACCGCAGTAGCTACAGACCTAACAAAA
CTCACTTCTGAAGAAAAAACCATAGTAGCAGGGTTACTAGCTAAAACTATTGAAGGTGGA
>ApHZ2_NY_1384
AAGGAGTTAGCTTATGATGTTGTTACTGGGCAGACTGATAACCTTGCCGCTGCTCTTGCT
AAGACCTCCGGGAAGGACATCGTTCAGTTTGCTAAGGCGGTGGAGATTTCTCATTCCGGC
ATTGGTAAGAAGGTTTGTGTGACGAGGAAGGACAGTGGTGGTACTAGATATGCGAAGTAT
GCTGCCACGACTAATAAGAGCAGCAACCCTGAAACCTCACTGTGTGGAGACGAAGGTGGC
TCGAGCGGCACGAATAATACACAAGAGTTTCTTAAGGAATTTGTAGCCAAAACCCTAGTA
GAAAATGAAAGTAAAAACTGGCCTACTTCAAGCGGGACTGGGTTGAAGACTAACGACAAC
GCCAAAGCCGTAGCCACGGACCTAGTAGCGCTTAATCGTGACGAAAAAACCATAGTAGCT
GGGCTACTAGCTAAAACTATTGAAGGGGGTGAGGTTGTTGAAATAAGGGCAGTTTCTTCT
>ApHZ2_NY_1385
AAGGAGTTAGCTTATGATGTTGTTACTGGACAGACTGATAAGCTTTCTGCTGCTCTTGCC
AAAACCTCCGGTAAAGATATCGTTCAGTTTGCTAAGGCAGTGGAGATTTCTCATTCCGAT
ATTGATGGGAAGATTTGTAGGACGAAGCGGAAGGCTGGTGACAGTAGCGGCACCTATGCC
AAGTATGGGGAAGAAACGGATAATAATACTAGCGGTCAAAGTACGGTTGCGGTTTGTGGA
GAGAAGGCTGGACACAACGCCAATGGGTCGGGTACCGTGCAGTCTTTAAAAGACTTTGTA
AGAGAGACGCTAAAAGCGGATGGTAATAGGAATTGGCCTACTTCAAGGGAGAAATCGGGA
AATACTAACACAAAGCCTCAACCTAACGACAACGCCAAAGCTGTAGCTAAAGACCTAGTA
CAAGAGCTTAATCATGATGAAAAAACCATAGTAGCTGGGTTACTAGCTAAAACTATTGAA
>ApHZ2_NY_1386
AAGGAGTTAGCTTATGATGTTGTTACTGGACAGACTGATAACCTTGCTGCTGCTCTTGCC
AAAACCTCCGGTAAAGACATCGTCCAGTTTGCGAATGCTGTGAAAATTTCTGCCCCTAAT
ATCGATAAGCAGGTTTGTACTGGGAGCCATGCTAAAGGAGGGGATACCACTGCGACAACG
TTCAGTACAAACCTAGCGTCAAACACGGATAACAATACAGCACAGTGCAGTGGTCTAACG
ACGAAAGGGGAGAATAAGTTTAGTACCTTTGCGAAAGAGGTAGTACTTCAGGACAACAAG
CATTGGCCTACGGGTAGTTATACAGGTAGTAGCGCTGCGAAGGAAAATGAGCAAAATAGT
AACGCCAAAGCTGTAGCCACAGACCTCACAAAGCTCACCTCTGACGAAAAAACCATAGTA
GCTGGGCTACTCGCTAAAACTATTGAAGGCGGTGAGGTTGTTGAGATTAGGGCGGTTTCT
>ApHZ2_NY_1387
AAGGAGTTAGCTTATGATGTTGTTACTGGGCAGACTGATAACCTTGCCGCTGCTCTTGCT
AAGACCTCCGGGAAGGACATCGTTCAGTTTGCTAAGGCGGTGGAGATTTCTAATTCTACG
ATTGGGGACAAGGTTTGTAGGACGAGATACGATACGGCCAAAAAAGATCATTATGCAAAG
TATGCCAAGACTACTGACAAGGGAAGTGCATCTAAGAATGATACGTCACTTTGTGGGGAC
ATAGGTCACAGTACCGTGACAAGTGGTCATAGTACTACGCCACAGGTTCTAAAAAACTTT
ATTAGTGCAACATTGGGTAATGGTAGTCAGAACTGGCCAACTTCCACAGGAACTGGATCT
TCTACTAACGACAACGCCGAAGCTGTCGCTAAAGACCTCACAAAGCTTACCACTGAAGAA
AAAACCATAGTAGCAGGGTTACTAGCTAAAACTATTGAAGGTGGTGAGGTTGTTGAAATC
>ApHZ2_NY_1388
AAGGAGTTAGCTTATGATGTTGTTACTGGGCAGACTGATAACCTTGCTGCTGCTCTTGCC
AGAACCTCCGGTAAAGATATCGTTCAGTTTGCTAAGGCTGTTGAGATTTCTGCCCCTACC
ATCGATGGTAAGGTTTGTAATGGGACTCGTGGCGGAAAAGGCTCAGGGCAGAGTAGCCCA
TCGACGTTTGCTGCGGAGGCTACAGCCAGTGCAGTGGCACAGTGTAGCGGTTTTGCGGCT
AAAAAAGATGGTTTAACGTTTAGCAAGTTTGTTACGGATGTAAAGATTAGTGAGAAGAAT
TGGCCCACGGGCAGGATATACAACAGTGGGGCCGAAGATGGTACTAAGAATGGTAATGCC
GCAGCCGTAGCCGCAGACCTAACAAATCTCACTTCTGACGAAAAAACCATAGTAGCAGGG
TTACTAGCTAAAACTATTGAAGGTGGAGAAGTTGTTGAAATTAGGGCGGTTTCTTCTACT
>ApHZ2_NY_1389
AAGGAGTTAGCTTATGATGTTGTTACTGGACAGACTGATAAGCTTACCGCTGCTCTTGCC
AAGACCTCCGGTAAAGATATCGTTCAGTTTGCTAAGGCCGTGGAGATTTCCTCCCCTAAT
ATCGAAAAGAAGGTTTGCAGGACGAAGAAGAATGGGGGTTCTCGTTATAGTAAGTATGCT
TCGGAAACTGCTAATAGCTCGGGTGCAGCGAAAGCGGATGTAGCTGTGTGTAGTGCAGCC
TCCTACGCCAGCAATAGTTCTCATGGGGGCACTGGTGAGGAGACTTTAAAGAACTTTGTC
AGTGCAACGCTAAGTGGTGATGGCAGTGTGAACTGGCCCACGTCGAAAAAGGCGGAAAGC
AATGCAGGCACTCCGGAACCCGTTCAAAACGATAACGCGGCAGCTGTAGCGAAGGACCTA
GTCAAGGAATTAACCCCCGAAGAAAAAACCATAGTGGCAGGGTTACTAGCTAAAACTATT
>ApHZ2_NY_1390
AAGGAGTTAGCTTATGATGTTGTTACTGGGCAGACTGATAACCTTGCTGCTGCTCTTGCC
AAGACCTCTGGGAAAGATATCGTTCAGTTTGCCAATGCTCTTGGAATTGCTCATTCTAAG
ATCGATGGGAAGGTTTGTAGGACGAAGAAGCCGAGTAGCGGCAGCAATACATATTTTGGG
AAGTATGGTGAGGAGACGGATAACGGGAGCAGCGGTGAGGGTGTAGTAGCGGTGTGTGGA
GCGATGTCGGAGAACACTAGCACGAGCAAGGGGTCGGTCACTGCGCAAACTTTGGGGGAC
TTTGTCAGTGTTACGCTAAAAGGAGATGGTAGTAAGAATTGGCCAACATCGACGACGAAA
AGTAGCAAGGTGCCAGCAGCTGTCACCAACGACAACGCCAAAGCCGTAGCCGGAGACCTA
ACAAAACTAACCCCCGAAGAAAAAACCATAGTAGCAGGGTTACTAGCTAAAACTATTGAA
>ApHZ2_NY_1391
AAGGAGTTAGCTTATGATGTTGTTACTGGACAGACTGATAAGCTTACCGCTGCTCTTGCC
AAGACCTCCGGTAAAGATATCGTTCAGTTTGCGAATGCTGTGAAAATTTCTAGCTCTGCC
ATCGATGGGAAGGTTTGTACTGGTAGCCATGCTGACCTAGCGCCTGGTACGAATGCGGGG
AAAAAGTTCGTTGTGAACCCGGAAGCCAGCGGGAGTACTGATGGGGATACGTCACAGTGT
AGTGGTTTAGGGCATAGTAGTGGTGTTACACAGAATCCGAAGTTATTTAGTACTTTTGTG
GACACTGTGAAGATTGCTGAGGATAAAAACTGGCCGACGGGCAGGGCAAAATCGAACACA
TCACTGAAGACGGGTGATACTAATAGTAACGCCAAAGCCGTGGCTACAGACCTAGTACAG
GAGCTAACCCCTGAAGAAAAAACCATAGTAGCAGGGTTACTAGCTAAGACTATTGAAGGG
>ApHZ2_NY_1392
AAGGAGTTAGCTTATGATGTTGTTTCTGGGCAGACTGATAACCTTGCTGCTGCTCTGGCC
AAAACCTCAGGTAAGGACATCGTTCAGTTTGCTAAGGCTGTTGGAATTTCCCACCCTACC
ATTGATGGGAAGGTTTGTACCAAGAGTCATATGAAGGGGACGGATAGTGCTACTAAATTC
GACACAAACCTTACGTCCAGCGCTGATGCTAATACTACACAGTGCAGTGGATTAGCTAGT
CCGGGGGAAAACAAGTTTAGTACCTTTGTTGAAGCTGTAAAACTACAAGATGGGACACAT
TGGCCTACGGGGAGTTATTCTACCGGAAGTGCTGGTGTTGCAAACTCACAAAATAGCAAC
GCCAAAGCCGTAGCTACAGACCTAGTAGCGCTTAATCCTGAAGAAAAAACGATAGTAGCA
GGGTTACTAGCTAAGACTATTGAAGGGGGTGAAGTTGTTGAGATCAGGGCGGTTTCTTCT
>ApHZ2_NY_1393
AAGGAGTTAGCTTATGATGTTGTTACTGGGCAGACTGATAACCTTGCTGCTGCTCTTGCC
AAAACCTCCGGTAAGGACATCGTTCAGTTTGCTAAGGCGGTGGAGATCTCTTACCCTAGT
ATCGATGGGAAGGTTTGTAGTGGAAAGCATGCGGCGCTTGCAGCAAACACGAACGCGGAG
AAAAAGTACGCGGTTGAGCCTGCGAACGGCGGAACAGACGGGAGCACGTCGCAGTGTAGT
GGTTTGAGTAATGGTAGTGCGGAGGCTGCTCATAAATATTTGAGTAAGTTTGTAAGTCTT
ACGGGAGTGGTTGAAGGGAAAAACTGGCCTACTGGTAGATCGAGTAACAACAGCAATAGC
ATTGTAGTTGGAGCACCTAATAGTAACGCAAACGCGATGGCCAAAGATCTAGTAAAGGAA
CTAACACCAGAGGAGAAAACCATAGTTGCCGGGTTACTAGCTAAAACTATTGAAGGGGGT
>ApHZ2_NY_1394
AAGGAGTTAGCTTATGATGTTGTTACTGGACAGACTGATAAGCTTACCGCTGCTCTTGCC
AAGACCTCCGGTAAAGATATCGTTCAGTTTGCGAATGCTGTGAAAATTTCTAGCTCTGCC
ATCGATGGGAAGGTTTGTACTGGTAGCCATGCTGACCTAGCGCCTGGTACGAATGCGGGG
AAAAAGTTCGTTGTGAACCCGGAAGCCAGCGGGAGTACTGATGGGGATACGTCACAGTGT
AGTGGTTTAGGGCATAGTAGTGGTGTTACACAGAATCCGAAGTTATTTAGTACTTTTGTG
GACACTGTGAAGATTGCTGAGGATAAAAACTGGCCGACGGGCAGGGCAAAATCGAACACA
TCACTGAAGACGGGTGATACTAATAGTAACGCCAAAGCCGTGGCTACAGACCTAGTACAG
GAGCTAACCCCTGAAGAAAAAACCATAGTAGCAGGGTTACTAGCTAAGACTATTGAAGGG
>ApHZ2_NY_1395
AAGGAGTTAGCTTATGATGTTGTTACTGGACAGACTGATAACCTTGCCGCTGCTCTTGCC
AAAACCTCGGGGAAGGACATCGTTCAGTTTGCCAATGCTGTGAAAATTTCTTACCCTAAA
ATTGATGAGCAGGTTTGTAATAAAAATCATACAGTGTTGAATACGGGGAAAGGGACAACC
TTTAATCCAGATCCCAAGACAACCGAAGATAATACAGCGCAGTGCAGTGGGTTGAACACG
AAGGGAACGAATAAGTTTAGCGATTTTGCTGAAGGTGTAGGTTTGAAAGATAATAAGAAT
TGGCCTACTGGTCAGGCTGGGAAGAGCAGTGGTGGTCCTGTGGTGGGTGCATCTAATAGT
AATGCCAACGCTATGGCTAGAGACCTAGTAGATCTTAATCGAGACGAAAAAACCATAGTA
GCAGGGTTACTAGCTAAAACTATTGAAGGTGGTGAGGTTGTTGAGATTAGGGCGGTTTCT
>ApHZ2_NY_1396
AAGGAGTTAGCTTATGATGTTGTTACTGGGCAGACTGATAACCTTGCCGCTGCTCTGGCC
AAAACCTCCGGTAAAGACTTTGTCCAGTTTGCTAAGGCGGTTGGGGTTTCTCATCCTAGT
ATTGATGGGAAGGTTTGTAAGACGAAGGCGGATAGCTCGAAGAAATTTCCGTTATATAGT
GACGAAACGCACACGAAGGGGGCAAGTGAGGGGAGAACGTCTTTGTGCGGTGACAATGGT
AGTTCTACGATAACAAACAGTGGTGCGAATGTAAGTGAAACTGGGCAGGTTTTTAGGGAT
TTTATCAGGGCAACGCTGAAAGAGGATGGTAGTAAAAACTGGCCAACTTCAAGCGGCACG
GGAACTCCAAAACCTGTCACGAACGACAACGCCAAAGCCGTAGCTAAAGACCTAGTACAG
GAGCTAACCCCTGAAGAAAAAACCATAGTAGCAGGGTTACTAGCTAAAACTATTGAAGGT
>ApHZ2_NY_1397
AAGGAGTTAGCTTATGATGTTGTTACTGGACAGACTGATAAGCTTACTGCTGCTCTTGCT
AAGACCTCCGGGAAGGACTTTGTTCAGTTTGCTAAGGCGGTTGGGGTTTCTCATCCTAAT
ATCGATGGGAAGGTTTGTAAGACTACGCTAGGGCACACGAGTGCGGATAGCTACGGTGTG
TATGGGGAGTTAACAGGCCAGGCGAGTGCGAGTGAGACATCGTTATGTGGTGGTAAGGGT
AAAAATAGTAGTGGTGGTGGAGCTGCTCCCGAAGTTTTAAGGGACTTTGTAAAGAAATCT
CTGAAAGATGGGGGCCAAAACTGGCCAACATCTAGGGCGACCGAGAGTTCACCTAAGACT
AAATCTGAAACTAACGACAATGCAAAAGCTGTCGCTAAAGACCTAGTAGACCTTAATCCT
GAAGAAAAAACCATAGTAGCAGGGTTACTAGCTAAAACTATTGAAGGTGGGGAAGTTGTA
>ApHZ2_NY_1398
AAGGAGTTAGCTTATGATGTTGTTACTGGGCAGACTGATTAGCTTACTGCTGCTCTTGCC
AAAACTTCCGGTAAAGACTTTGTTCAGTTTGCTAAGACTCTTGGAATTTCTCATTCCGAT
ATTGATGGGAAGATTTGTAAGACGAAGCCGAAAAGCGGGGCTGCGGATAATTTTGGGAAG
TATGGCGCAAAATCTGATATAGCTACGGATAGTACGACCACACTATGTGCTGGTGAGGGA
CACACGAGTGGGGGTACGGGACCGCAGTATTTGAGGGACTTTGTCGAGAAAACTCTAAAA
GAGGATGGAAACGGGAATTGGCCTACGTCTACTGCTAAAGCGCATGATAAGAAACCTACT
CCTGAAACTAACGACAACGCCAAAGCCGTAGCTAAAGACCTAGTAGATCTTAATCGTGAC
GAAAAAACCATAGTAGCAGGATTACTAGCTAAAACTATTGAAGGGGGTGAAGTTGTTGAG
>ApHZ2_NY_1399
AAGGAGTTAGCTTATGATGTTGTTACTGGACAGACTGATAACCTTGCCGCTGCTCTTGCT
AAGACCTCTGGAAAAGATATCGTTCAGTTTGCGAATGCTGTGAAAATTTCCAGCCCTGAA
ATTGATGGGAAGGTTTGTAATGGGGATCATGCTGCTATAAAGGCTACGAAGGGAAAAGCA
TACGTTGCGGAATTAACGAGTACATACAGCAATGAAGAGACTACACAGTGTAGCGGTTTA
GGAAACACATCACAGGCAACGGGACCTAAATCTTTGAGTGGGTTTGTCAACACTGTCAAA
GTCGGTGAGGGTAAAAACTGGCCTAGAGGGCGAGCAAGCGACGGCAGCAGCAAGAACATA
GAAGGTGACCCTAATAGCAACGCCAAAGCTGTAGCCACAGACCTCACAAAGCTCACCTCT
GACGAAAAAACCATAGTAGCAGGGTTACTTGCTAAAACTATTGAAGGGGGTGAGGTTGTT
>ApHZ2_NY_1400
AAGGAGTTAGCTTATGATGTTGTTACTGGGCAGACTGATAACCTTGCCGCTGCTCTTGCC
AAAACTTCTGGTAAAGATATCGTTCAGTTTGCCAATGCTGTTAAAATTTCTAGCCCTGCC
ATTGATGGGAAGGTTTGTACTGGAAAGCATGCTGACCTAGCGCCTGGTGCGAATGGGGGG
AAAAAGTTTGTTGAGGATACAGGAGGCGATTTAAGCACAGACGGGGATACGACACAGTGT
AGTGGTTTAGGACATAGTACTACAGGTAGTATAACGGGGCCGAAGTTACTTAGTGCTTAT
GTCGACACTGTGAAGATTGCTGAAGGTAAAGGCTGGCCAACAGGCAGAGCAAATTCGAAC
AGTACACAGAAGAAGGGTGCTCCTAATAGCAACGCCAACGCTATGGCTAGAGACTTGGTA
GATCTTAATCGTGACGAAAAAACCATAGTAGCAGGGTTACTAGCTAAAACTATTGAAGGT
>ApHZ2_NY_1401
AAGGAGTTAGCTTATGATGTTGTTACTGGGCAGACTGATAACCTTGCTGCTGCTCTTGCC
AAGACCTCTGGTAAAGATATTGTTCAGTTTGCTAAGGCGGTTGGGGTTTCTCATCCCGGT
ATTGATAAGAAGGTTTGTAGTGGGAGTCATGCGAAAGGAGGAGCGGATAATACGCCGGAA
AAATACGGGGTTACGCTTAGTAGCGGTGCTAAGGACACAGCTCAGTGTAGTGGATTACAT
GAAGGGAAGACAAAAAAATTTAGTGATTTTGCTGAAGGTGTAGGTTTACAAGATAATAAG
AATTGGCCTACTGGGAGTTATTGGAAAAGCACTGCGATAGTGTCTGGTCCACAAAATAGC
AATGCCACAGCTGTAGCTAAAGACCTAGTACAGGAGCTAACCCCTGAAGAAAAAACCATA
GTAGCAGGGTTACTAGCTAAAACTATTGAAGGTGGTGAGGTTATTGAGATTAGGGCGGTT
>ApHZ2_NY_1402
AAGGAGTTAGCTTATGATGTTGTTACTGGACAAACTGATAAGCTTACCGCTGCTCTTGCT
AAGACCTCGGGGAAAGATATCGTTCAGTTTGCTAAGGCCGTGGAGATTTCTGCTCCTAAG
ATCGATGAGAAGGTTTGTAGGACGAAGGCCCAAAGTGGGAAGAAGTATGGAGCATACACG
GACAAGGGGAGTGCGAAGAGTAGTGATAATAACACGGCGTTGTGTGGTGACGACGGAGGG
AGTACACATACGAGTGGTGGCAATGATAGTCCTCAGGTTTTTCGGGATTTTGTTTCTAAA
ACGCTGCTAGGTGATGGTAGTAAGAATTGGCCAACATCTATTAAAGGTGGAAGTGCGGCT
GAGCCTAAACAAAACGACAATGCCAAAGCTGTAGCGGGAGACCTAACAAAGCTCACCCCT
GAAGAAAAAACCATAGTAGCAGGGTTACTAGCTAAAACTATTGAAGGTGGGGAAGTTGTA
>ApHZ2_NY_1403
AAGGAGTTAGCTTATGATGTTGTTACTGGACAAACTGATAAGCTTACCGCTGCTCTTGCT
AAGACCTCTGGGAAGGACATAGCACAATTTGCGAATGCTGTGAAAATTACCAACTCCACT
ATCGATGGAAAGGTTTGTAGTGGAAAACATGCAGCGTTGGTAACTGGTAAAGGAAAGACG
TATCATGAAAAACCGGGCACAACTGAAGACAATTCTGCGCAATGTAGCGGGTTAGGCGAC
GGTAGCGCGGGAGCAGACCAAAAGTTTTTGAGTAAGTTTGTGAGTGCTGTAGGGTTGTCG
GAGAATAAAAACTGGCCTACTGGTCAGGCGGGAAAGAGCACGAGCGGTCCAGAGGTTGGC
GCGCCTAATAGCAACGCCAACGCCGTAGCTAAAGACCTAGTAGCTCTTAATCGTGACGAA
AAAACCATAGTAGCAGGGTTACTAACTAAAACTATTGAAGGTGGTGAAGTTGTTGAAATC
>ApHZ2_NY_1404
AAGGAGTTAGCTTATGATGTTGTTACTGGACAGACTGATAAGCTTACTGCTGCTCTTGCC
AAAACCTCCGGTAAAGACATCGTTCAGTTTGCGAATGCTGTGAAAATTACTAACTCCACT
ATCGATGGGAAGGTTTGTAGTGGGAAGCATGCTGCGTTGGTACCGAACAAGGGTAAGGAC
TATGATGCCGACGCGAAGGAAAGTAACACGAATGCGCACAAGACGGCGCAGTGTAGCGGA
CTGGCAGACTCAGCTGCGACGGGGCCTAAATCGTTCAGTGGCTTTGTTGGGGCTGTGAAG
GTAGGAGAAGGGAAAAACTGGCCGACGGGTAGAGCTGCATCCGCGACAAGCAACGAAACC
GTTGTTGGGCCTACTAATAGCAACGCGACAGCTGTAGCTAAAGACCTAGTAGCTCTTAAT
AGTGACGAAAAAACCATAGTAGCAGGGTTATTAGCTAAAACTATTGAAGGGGGTGAGGTT
>ApHZ2_NY_1405
AAGGAGTTAGCTTATGATGTTGTTACTGGGCAGACTGATAACCTTGCTGCTGCTCTTGCT
AAAACCTCGGGTAAAGACTTTGTTCAGTTTGCTAAGGCGGTTGGGGTTTCTCATCCTAAT
ATCGATGGGAAGGTTTGTAGGACAAAACGGGGACATACGAGTCAGATATCAACACATGGA
ATATATGCGGGCGAAACGAACGCGAAGAGCAGCGCAGGGCATGGGGAAACTGCTCTTTGT
GGTGGGCACGGTTCAACAGCTAACGGCGCACAGACACAAGCGCAGAACACACCACAAGTA
TTTAGAGACTTTGTGAAGGCAACACTGTTGGTAGATGGTAGTAAGAATTGGCCAACATCA
ACGGCTGCTGCTGATGCGGTCCAAAAGGCTACGCCAAACGACAACGCCACAGCTGTAGCT
AGAGACCTAGTACAGGAGCTTACTCCTGAAGAAAAAACCATAGTAGCAGGGTTACTAGCT
>ApHZ2_NY_1406
AAGGAGTTAGCTTATGATGTTGTTACTGGGCAGACTGATAACCTTGCCGCTGCTCTTGCT
AAGACCTCCGGGAAGGACATCGTTCAGTTTGCTAAGGCGGTGGAGATTTCTCATTCCGGC
ATTGGTAAGAAGGTTTGTGTGACGAAGAAGGGGACAAACAGTAGCAATTTATATGCCGTT
TATGCTGAGAGGACGGATAACGTAGCTACGAGCGGGGAGGGAAAAGTGGCTGTGTGTGCT
GGAACTAACGGGAATACCACAACCAAGCCCGCGGGCCAAACGATACCACAGGTGCTAAAG
GACTTTGTCCGTGGAACACTTCTAGGAGATGGAAGTAAAAACTGGCCCACGTCGACAGGA
ACCGGAGCCTCTAACAATGACAACGCCACAGCGGTAGCTAAAGACCTAGTACAGGAGCTC
ACCCCCGAAGAAAAAACCATAGTAGCAGGGTTACTAGCTAAAACTATTGAAGGTGGTGAG
>ApHZ2_NY_1407
AAGGAGTTAGCTTATGATGTTGTTACTGGGCAGACTGATAAACTTACCGCTGCTCTTGCC
AAGACCTCTGGGAAAGATATCGTTCAGTTTGCCAATGCTCTTGGAATTGCTCATTCTAAG
ATCGATGGGAAGGTTTGTAGTGGGACTCATGCCGCGGGCTCCACGGGAGGAAGCGTAACG
GAATACAAGGCAGAGCCGGATGAAAACACAAAGACGGCACAGTGCAGCAATCTAGCCAGT
AGTGGGCAGAGTGGGAAATCCTTTAGTAAGTTCGTTAAGGATGTAGAGCTGGAGAATAAG
AACTGGCCCACGGGACGCATACATAGCACCAATACAAAGGATGGTACACCGAATGGCAAC
GCCAACGCCGTAGCCAAAGACCTAGTAAACCTTAATCGTGACGAAAAAACCATAGTAGCA
GGGTTACTAGCTAAAACTATTGAAGGCGGTGAGGTTGTTGAAATTAGGGCAGTTTCTTCT
>ApHZ2_NY_Reversed_1408
AAGGAGTTAGCTTATGATGTTGTTACTGGGCAGACTGATAACCTTGCTGCTGCTCTTGCT
AAAACCTCGGGTAAAGACTTTGTTCAGTTTGCTAAGGCGGTTGGGGTTTCTCATCCTAAT
ATTGATAGCAAGGTTTGTGTGACGAAGAAAACGGGAACGGCGAATGCGTCAAATTACGGG
GTGTATGCCGAAGAAACTGATGCTAAAGACAATCAAGCGAATTGGGGGACAGCACTATGT
GGTGGGCATGGCTCGACGAGCACGTCAGCACAGAGTACGGCTCAAAAGAGTCCTCAAGTT
TTAAGAGACTTTGTAAAGAATACTCTAAAAGAGGATGGTAATAGAAACTGGCCCACGTCG
AGAGAGAAAGACTCCACTGCGGTACAACATCCTACGGCTAACGACAACGCCAAAGCCGTA
GCTACAGACCTAGTAGCGCTTAATCCTGAAGAAAAAACGATAGTAGCAGGGTTACTAGCT
>ApHZ2_NY_Reversed_1409
AAGGAGTTAGCTTATGATGTTGTTACTGGGCAGACTGATAAGCTTACTGCTGCTCTTGCT
AAAACCTCCGGTAAGGATATTGTTCAGTTTGCTAAGGCGGTGGAGATTTCTGCTCCTAAG
ATCGATAAGCAGGTTTGTGTGACGAAGAAGCATAGTGGTAATAGCGGGAATAAGTATGGA
GCATACACGGACAAGGGGAGTACGAAGAGAAGTGATAATAACACGGCGTTGTGTGGTGAC
GACGGAGGGAGTACACATACGAGTGGTGCCAATGATAGTCCTCAGGTTTTTCGGGATTTT
GTTTCTAAAACGCTGCTAGGTGACGGTAGTAAGAATTGGCCAACATCTATTAAAGGTGGA
AGTGCGGCTGAGCCTAAACAAAACGACAATGCCAAAGCTGTAGCGGGAGACCTAACAAAG
CTCACCCCTGAAGAAAAAACCATAGTAGCAGGGTTACTAGCTAAAACTATTGAAGGTGGG
>ApHZ2_NY_Reversed_1410
AAGGAGTTAGCTTATGATGTTGTTACTGGACAGACTGATAAGCTTGCTGCTGCTCTTGCT
AAAACCTCTGGTAAAGATATCGTTCAGTTTGCTAAGGCGGTGGAGATTTCTCATTCTGAT
ATTGGTAAGAAGGTTTGTGAGACGAAGAAGGGGAAACAAGCCACCAATAAATGGGCACAG
TATGCGGAAGCTACGGAGGGGGCTGCACTCAGTGCTAATACTTCAGTTTGTGGAGGTGAG
AACTATAAATCCGACGACAACGGCGGTATGGGGCCTGAAGCTCTGAAGGAGTTTGTAGGA
AAAACGCTCCAAAATAATGGTAATAAGAACTGGCCTACATCTACTGGAAGAACTCCCACA
ACTAACGACAACGCCAAAGCTGTAGCGGACGACCTCACTAAGAAACTCACCCCCGAAGAA
AAAACCATAGTAGCTGGGTTATTAGCTAAAACTATTGAAGGGGGTGAAGTTGTTGAGATA
>ApHZ2_NY_Reversed_1411
AAGGAGTTAGCTTATGATGTTGTTACTGGACAAACTGATAAACTTACTGCTGCTCTTGCC
AAGACCTCTGGGAAAGATATCGTTCAGTTTGCTAAGACTCTTGGAATTTCTCATTCCGAG
ATTGATAAGAAGGTTTGTGCGACTAAGAGCGGTGGCAGCGGTAGTAAATACGGTGAGTAT
GCTATTGAGACGGACAACAATTCGACAGGTGGAAACGGTAAGGTAGCCGTTTGTGGAGGA
CAAAACACAAGCAACAGCAATGGAAGCACTGGGCAACAGTTTTTACGTGACTTTGTTAAA
GGATCGCTGGAAGATGGTAGCAAGAACTGGCCAACATCGAAGCATAAGGCTGGTACACCG
GCCTCTGAAACTAACGACAACGCCAAAGCTGTCGCTGGAGACCTAACAAAGCTCACTTCT
GACGAAAAAACCATAGTAGCAGGGTTACTAGCTAAAACTATTGAAGGTGGGGAGGTTGTT
>ApHZ2_NY_Reversed_1412
AAGGAGTTAGCTTATGATGTTGTTACTGGACAAACTGATAAACTTACTGCTGCTCTTGCC
AAGACCTCTGGGAAAGATATCGTTCAGTTTGCTAAGACTCTTGGAATTTCTCATTCCGAG
ATTGATAAGAAGATATGTGATGGAAGTTATGCTAAGGGGAGATCAGATCGGAGTGATAAT
CAAAGCATAACGGACTACGGGTTTACAGGAGAGGCGACAAGTGCAAAGACAGCACAGTGC
AATGGTTTATTAAACACAAGTGCGGGACAAGGTAACTTTAGCTTGTCTAAGTTTGTTAGC
AGAACGAAGGTTGTAGAAGATAAAAATTGGCCTACAGGGCACATCAATAATAGCACCAAG
ATTGAACCTGTAGGTGGGACAAATGGTAACGCCAAAGCTGTCGCTGGAGACCTAACAAAG
CTCACTTCTGACGAAAAAACCATAGTAGCAGGGTTACTAGCTAAAACTATTAAAGGGGGT
>ApHZ2_NY_Reversed_1413
AAGGAGTTAGCTTATGATGTTGTTACTGGGCAGACTGATAACCTTGCCGCTGCTCTTGCC
AAAACCTCTGGGAAAGACATCGTTCAGTTTGCCAATGCTGTGAAAATTTCCAGCCCTGAA
ATTGATGGGAAGGTTTGTAGTGGGGATCATGCTGCTATAACTAAGGCTAAGGGGAAGAAG
TATGTTGCGGAGTTGTCGACGACACACGGCAACGAGGAGACAACACAGTGTAGCGGTTTG
GGAAATACGACGGGGGCGACAGGACCAAAGACGTTGAGTGGTTTTGTTAATACTGTGAAA
GTCGGTGAAGGTAAAAACTGGCCTAGGGGACGAGGGAGTAATGGCAGCAGTCAAAACGTC
GAGGGAGAACCTAATAGTAATGCAAACGCTATGGCTAAAGACCTATTAGGTCTTAATCGT
GATGAAAAAACCATAGTAGCAGGATTACTTGCTAAAACTATTGAAGGGGGAGAGGTTGTT
>ApHZ2_NY_Reversed_1414
AAGGAGTTAGCTTATGATGTTGTTACTGGGCAGACTGATAAACTTACCGCTGCTCTTGCT
AAGACCTCTGGGAAAGACTTTGTTCAGTTTGCTAAGGCAGTGGAGATTTCTAGCCCTGAA
ATTGATAAGAAGGTTTGTGCTGGGAGTCATGCTGCATTGTCGCAGTCGAAGAGCTCGGCG
ACGACTTATGTAAGTGAATACACAGGAAGTGGAAACGAGAATACTAAAACGTCTCAGTGT
AGTGGTTTTAAAGACCTAACGACCGAGAAAGAGAATAGAGGTTTGTATAAGTTTGCGAGC
ATAACAAAGGTTGGGGAAGGTAAAAACTGGCCGACGGGGAAGGGGGGACATGGCAGTGCT
AGTCCTGAAACCGGTGCTACTAATAGTAATGCTGCAGCCGTAGCCACAGACCTAGTAAAC
CTTAATCGTGACGAAAAAACCATAGTAGCAGGGCTACTAGCTAAAACTATTGAAGGTGGT
>ApHZ2_NY_Reversed_1415
AAGGAGTTAGCTTATGATGTTGTTACTGGGCAGACTGACAAGCTTACTGCTGCTCTGGCC
AAAACCTCTGGGAAAGATATCGTTCAGTTTGCTAAGGCCGTGGAGATTTCTCATCCTACT
ATTGATGGGAAGATTTGTAAGACTAAGGATGGTGCTTCGAGCGGAGACAAGTATGGTAAA
TACGCTGCTGAGTCAGATAGGGATGGTTCAAGCAACTATGGTAATGTAGCGCTTTGCGGC
GCTGCTGGTAATAGTAGTAATACTGGCGGATCTTCTCCTCAGTTTTTGAAGGACTTTGTT
AAGGCCACGCTGCTAGGGGATGGTAGCAAAAATTGGCCTACGTCTACCGCAAAGAGCGGC
ACGGGGCAGCCGACTCCTAAACCTAACGACAACGCCAAAGCCGTAGCCAAAGACCTAGTC
AAGGAATTAACCCCTGAAGAAAAAACCATAGTAGCAGGATTATTAGCTAAAACTATTGAA
>ApHZ2_NY_Reversed_1416
AAGGAGTTAGCTTATGATGTTGTTACTGGGCAGACTGATAACCTTGCTGCTGCTCTTGCC
AAGACTTCTGGTAAAGATATTGTTCAGTTTGCTAAGACTCTTAATATTTCTCACTCTAAT
ATCGATGGGAAGGTTTGTAGGAGGGAAAAGCATGGGAGTCAAGGTTTGACTGGAACCAAA
GCAGGTTCGTGTGATAGTCAGCCACAAACGGCGGGTTTCGATTCCATGAAACAAGGTTTG
ATGGCAGCTTTAGGCGAACAAGGCGCTGAAAAGTGGCCCAAAATTAACAATGGTGGCCAC
GCAACAATTTATAGTAGTAGCGCAGGTCCAGGAAATGCGTATGCTAGAGATGCATCTACT
ACGGTAGCTACAGACCTAACAAAGCTCACTACTGAAGAAAAAACCATAGTAGCAGGGTTA
CTAGCTAGAACTATTGAAGGGGGTGAAGTTGTTGAGATTAGGGCAGTTTCTTCTACTTCT
>ApHZ2_NY_Reversed_1417
AAGGAGTTAGCTTATGATGTTGTTACTGGGCAGACTGATAAGCTTACTGCCGCTCTTGCT
AAGACCTCCGGTAAAGATATTGTTCAGTTTGCTAAGGCTGTGGAGATTTCTGCTCCTAAG
ATTGATGGGCAGGTTTGTGTGACGAAGAAGGGGACTAGCGGGAGTAGCTACGCTGAGTAT
GACCTGGAGACGGATGTGCAAAGTGGTACGAAATTGAAGGTGGCGCTATGTGGAGGTGCC
GGCGCGGGAACGGGCAATGGAGGGGCTTCTGCGCAAGTTCTACATGACTTTGTTTCTAAC
ACGTTGAGTGGTGGTAGTAAGAACTGGCCTACATCCACGGTAGGTAGTGGAAACAGTACT
GGTCCTGTACCGGTGCAAAACGACAATGCCGAAGCCGTAGCTAAAGACCTAACAAAACTC
ACCACCGAAGAAAAAAACATAGTAGCAGGGCTACTAGCTAAGACTATTGAAGGTGGTGAG
>ApHZ2_NY_Reversed_1418
AAGGAGTTAGCTTATGATGTTGTTACTGGGCAGACTGATAACCTTGCCGCTGCTCTTGCC
AAGACTTCTGGGAAGGACTTTGTTCAGTTTGCTAAGGCGGTTGGGGTTTCTCATCCTGAT
ATTGATAACAAGGTTTGTGGGACGAAGCCCCATACAAATAAATATGCACAGTATGCGGGT
AAAACAAATAACAAGAACAGCACGGATAATGATCTAAAGGTAGCTGTCTGCGGTGCGACA
GCAACGTTTGCCGGAAGCAGTGGGCGGAGCACTGCTCACGTTCTGAAGGACTTTGTAAGA
GAGACGCTGAAAGAGGATGGCAATGGGAATTGGCCTACATCTACAGCGGAGACAGATGGA
ACACCGCAGCCCAAAACTAACGACAACGCCAAAGCCGTAGCTGGAGACCTAACAAAGCTC
ACCACTGAAGAAAAAACCATAGTAGCAGGGCTACTAGCTAAAACTATTGAAGGGGGTGAA
>ApHZ2_NY_Reversed_1419
AAGGAGTTAGCTTATGATGTTGTTACTGGGCAGACTGATAAGCTTACCGCTGCTCTTGCC
AAGACCTCCGGTAAGGATATTGTTCAGTTTGCTAAGGCAGTGGAGATTTCTCATTCCGGT
ATTGATGGGAAGGTTTGTGTGACAAAGGAAAGTTCGAACAAGTCTAAGTACGGGAAATAC
GCTGAAGAAACCGGGACAAGCAACGCGGATGAGACGGCCATATGTGGGGGAGCAGCTAAC
GGAACCGGAACGAGTAATACGACTAAGGAGGTTTTGAGGCACTTTGTTAAGGCAACGCTA
AAAGGAGATGGTAGTAAGAACTGGCCTACATCGACTAAAACTGGCGGGACGCCTTCTGAT
ACTAAAAACGACAATGCCGAAGCGGTAGCTAAAGACCTAACAAAGCTCACTTCTGAAGAA
AAAACCATAGTAGCAGGGTTACTAGCTAAAACTATTGAAGGTGGTGAGGTTGTTGAGATT
>ApHZ2_NY_Reversed_1420
AAGGAGTTAGCTTATGATGTTGTTACTGGACAGACTGATAACCTTGCTGCTGCTCTTGCC
AAAACCTCGGGGAAGGACATCGTTCAGTTTGCGAATGCTGTGAAAATTACTAACTCCACT
ATCGATGGGAAGGTTTGTAATGGTAGTAGAGAGAAGGGGAATAGTGCTGGGAACAACAAC
AGTGCTGTGACTACCTACGCGCAGACTCACACAGCGAATACATCAACGTCACAGTGTAGC
GGTCTAGGGACCACTGTTGTCAAACAAGGTTATGGAAGTTTGAATAAGTTCGTTAGCCTG
ACGGGGGTTGGTGAAGGTAAAAATTGGCCTACAGGTAAGATACACGACGGTAGTAGTGGT
GTCAAAGATGGTGAACAGAACGGGAATGCCAACGCCGTAGCCAAAGACCTAGTAAACCTT
AATCGTGACGAAAAAACCATAGTAGCTGGGTTACTAGCTAAAACTATTGAAGGTGGGGAA
>ApHZ2_NY_Reversed_1421
AAGGAGTTAGCTTATGATGTTGTTACTGGACAGACTGATAACCTTGCTGCTGCTCTTGCC
AAAACCTCCGGTAAAGACATCGTTCAGTTTGCCAATGCTGTTAAAATTACTAACTCCGCT
ATCGATGGGAAGATTTGTAATAGGGGTAAGGCTAGTGGCGGCAGCAAAGGCCTGTCTAGT
AGCAAAGCAGGTTCATGTGATAGCATAGATAAGCAGAGTGGAAGCTTGGAACAGAGTTTA
ACAGCGGCTTTAGGTGATAAAGGTGCTGAAAAGTGGCCTAAAATTAATAATGGCACTAGC
GACACGACACTGAATGGAAACGACACTAGTAGTACACCGTACACTAAAGATGCCTCTGCT
ACTGTAGCTAAAGACCTCGTAGCTCTTAATCATGACGAAAAAACCATAGTAGCAGGGTTA
CTAGCTAAAACTATTGAAGGGGGTGAGGTTGTTGAGATTAGGGCGGTTTCTTCTACTTCT
>ApHZ2_NY_Reversed_1422
AAGGAGTTAGCTTATGATGTTGTTACTGGGCAGACTGATAACCTTGCTGCTGCTCTTGCC
AAGACCTCTGGGAAGGACATAGCACAATTTGCGAATGCTGTGAAAATTACCAACTCCACT
ATCGATGGAAAGGTTTGTAGTGGAAAACATGCAGCGTTGGTAACTGGTAAAGGAAAGACG
TATCATGAAAAACCGGGCACAACTGAAGACAATTCTGCGCAATGTAGCGGGTTAGGCGAC
GGTAGCGCGGGAGCAGACCAAAAGTTTTTGAGTAAGTTTGTGAGTGCTGTAGGGTTGTCG
GAGAATAAAAACTGGCCTACTGGTCAGGCGGGAAAGAGCACGGGCGGTCCAGAGGTTGGC
GCGCCTAATAGCAACGCCAACGCCGTAGCTAAAGACCTAGTAGCTCTTAATCGTGACGAA
AAAACCATAGTAGCAGGGTTACTAACTAAAACTATTGAAGGTGGTGAGGTTGTTGAGATC
>ApHZ2_NY_Reversed_1423
AAGGAGTTAGCTTATGATGTTGTTACTGGGCAGACTGATAACCTTGCTGCTGCTCTTGCC
AAGACCTCTGGTAAAGATATTGTTCAGTTTGCTAAGGCGGTTGGGGTTTCTCATCCCGGT
ATTGATAAGAAGGTTTGTGATGGGGGTCATGCACGGGGAAAAAAGAGTGGAGATAATGGC
TCGCTGGCCGACTATACGGATGGTGGCGCGTCACAGACGAATAAGACGGCTCAGTGTAGT
GGTATGGGAACCGGCAAAGCCGGCAAGAGAGGATTGGGCTTGACTGAGTTTGTTAACAAA
ACAAAGGTTGGAGAAGGTAAGAATTGGCCAACGGGGTACGTTAATGATGGCGACAACGTT
AATGTGCTCGGCGATACGAATGGTAACGCCGAAGCCGTAGCTAAAGACCTAGTACAGGAG
CTAACCCCTGAAGAAAAAACCATAGTAGCAGGGTTACTAGCTAAGACTATTGAAGGGGGT
>ApHZ2_NY_Reversed_1424
AAGGAGTTAGCTTATGATGTTGTTACTGGGCAGACTGATAACCTTGCCGCTGCTCTGGCC
AAAACCTCCGGTAAAGACATCGTTCAGTTTGCTAAGACTCTTAATATTTCTCACTCTAAT
ATCGATGGCAAGGTTTGTGTGACGAAGAAGGGAAGCAGTAATGCTAATAGCTATGGGGTG
TATGCCGAAGAAACTGACGCTAAAAACGATCAAGCGAAAAGGGGGACAGCACTATGTGGT
GGGCATGGCTCTACTCACACAAGTGGACAGACTGCCGCACAGACTACTCCACAAGTTTTA
AGAGACTTTGCAGAGAATACTCTAAAAGATGGCAAGAACTGGCCAACATCAACAGCTGCT
AAGGATGCAGTACAACAGGCTAAACAAAACGACAATGCCAACGCCGTAGCCACAGACCTA
GTAGCTCTTAATCGTGAAGAAAAAACCATAGTAGCAGGGTTACTAGCTAAGACTATTGAA
>ApHZ2_NY_Reversed_1425
AAGGAGTTAGCTTATGATGTTGTTACTGGACAGACTGATAAGCTTACCGCTGCTCTTGCC
AAGACCTCCGGTAAAGATATCGTTCAGTTTGCGAATGCTGTGAAAATTTCCAGCCCTGAA
ATTGATGGGAAGGTTTGTAGTAAGGGATATGCTGCGGTAGGTACAGCGCAGGGAAAGGAG
TACGCGAGAGTACCGGATGATAGTAGCAGCGCGGGGAAAACTGCACAGTGTAGTGGGCTG
AATAAAAGCGATGCGAAAAATGAGCACAAGTTTTTGAGTAAGTTTGTCAGCCTTACAGGC
GTGAACGAAGGGGAAAACTGGCCGACGGGAAGTGGGGCAACGAGTAGTAATACTACGGTT
GTTAAGGGCTCCACTAATAGCAACGCCAAAGCCGTGGCTACAGACCTGATAAATCTTAAT
AGTGACGAAAAAACCATAGTAGCAGGGTTACTTGCTAAAACTATTGAAGGCGGTGAGGTT
>ApHZ2_NY_Reversed_1426
AAGGAGTTAGCTTATGATGTTGTTACTGGGCAGACTGATAAGCTTACTGCCGCTCTTGCT
AAGACCTCCGGTAAAGATATTGTTCAGTTTGCCAATGCTGTGAAAATTTCTCATCCCAAA
ATTGATGAGCAGGTTTGTAGTAAGAATCATACAGTTTTGAACCCGAGTCAGGGAACGACT
TATGACTCAGATCCAAAACAGGAACAGAACAAGATTGCTCAGTGTAGTGGTTTCGGAGGA
GCTGCTGGAGAAAAACAAGCTCTTTTGAGTACGTTTGCGAGTGCTGTGAAGTTGGGAGAG
GGTAAAAATTGGCCTACCGGTCAGGCTGGGAAGAGCGGTAGTGGTCCTGTGGTGGGTGCA
CCTAATAGTAATGCCAACGCAGTAGCTAAAGACCTAGTAGCTCTTAATCGTGAAGAAAAA
ACCATAGTAGCAGGGTTACTAGCTAAAACTATTGAAGGTGGTGAGGTTGTTGAAATTAGG
>ApHZ2_NY_Reversed_1427
AAGGAGTTAGCTTATGATGTTGTTACTGGGCAGACTGATAACCTTGCCGCTGCTCTGGCC
AAAACCTCCGGTAAAGACTTTGTCCAGTTTGCTAAGGCGGTTGGGGTTTCTCATCCTAGT
ATTGATGGGAAGGTTTGTAAGACGAAGGCGGATAGCTCGAAGAAATTTCCGTTATATAGT
GACGAAACGCACACGAAGGGGGCAAGTGAGGGGAGAACGTCTTTGTGCGGTGACAATGGT
AGTTCTACGATAACAAACAGTGGTGCGAATGTAAGTGAAACTGGGCAGGTTTTTAGGGAT
TTTATCAGGGCAACGCTGAAAGAGGATGGTAGTAAAAACTGGCCAACTTCAAGCGGCACG
GGAACTCCAAAACCTGTCACGAACGACAACGCCAAAGCCGTAGCTAAAGACCTAGTACAG
GAGCTAACCCCTGAAGAAAAAACCATAGTAGCAGGGTTACTAGCTAAAACTATTGAAGGT
>ApHZ2_NY_Reversed_1428
AAGGAGTTAGCTTATGATGTTGTTACTGGACAAACTGATAAACTTACTGCTGCTCTTGCT
AAGACCTCTGGGAAGGACATCGTTCAGTTTGCTAAGACTCTTGGAATTTCTCATTCCGAG
ATTGATAAGAAGGTTTGTAGTGGGAGCCATGCGAAGGGGAATAGTGAGACAACAAAAAAT
AATACTGTAGCTAGCTATACTGAAAAGCCAACAGCGGCAACAGCAACGGCACAATGTAGT
GGTTTTCCTGATGAGGCTGCAGGAAACAAAGCAGGGGGATTGAATAGGTTTGTAAGCGAA
ACGAAAGTGGAAGAAGGTAAAAACTGGCCTACGGGCAAGATACACAGTGGGAGCAGCACT
AACAACGTGGATGGCACACACAATGGAAACGCCAAAGCCGTAGCCACAGACCTAGTAAAT
CTTAATCGTGACGAAAAAACCATAGTAGCAGGGTTATTAGCTAAAACTATTGAAGGGGGT
>ApHZ2_NY_Reversed_1429
AAGGAGTTAGCTTATGATGTTGTTACTGGGCAGACTGATAACCTTGCTGCTGCTCTTGCC
AGAACCTCCGGTAAAGATATCGTTCAGTTTGCTAAGGCTGTTGGGGTTTCTCATCCTTCA
ATTGATGAACAGGTTTGTAAGACACAACCAGCAAGCGGGAACACTAAATATGGTGTGTAT
GAGGCTACGTTTCAAGACTCTAATCCGTATACGAGGACATTATGTGGGGCTAAGGGAAAC
GCTAGCCAAAGTGGTACAGGTACAAGCCCGGAATATTTAAAGCACTTTGCAGAGAGAACA
CTAAAAGATGGTAAGAATTGGCCTACTTCTACGGATACTGGATCTTCAAGCAATGATAAT
GCGAAGAAGGTAGCCGGAGACCTAACAAAGCTTACCACTGAAGAAAAAACCATAGTAGCA
GGGTTACTAGCTAAGACTATTGAAGGGGGTGAGGTTGTTGAGATTAGGGCGGTTTCTTCT
>ApHZ2_NY_Reversed_1430
AAGGAGTTAGCTTATGATGTTGTTACTGGGCAGACTGATAAGCTTACTGCCGCTCTTGCT
AAGACCTCTGGTAAAGATATTGTTCAGTTTGGTAAGGCGGTGGAGATTTCTCATTCCGGA
ATTGGTAAGAAGGTTTGTGAGACGAAGAAGAATGGTGGAAGCGGGGGATACGGGGTGTAT
GCGGCTACTACAGGAGCTAAGTCGGGTGACGATAACACGTCGTTGTGTGGTGACTCGGGA
CGAGCGAGTAGCGGTGCTAGCACGGCACAGTATCTTAAGGAGTTTGTAGAGAACACTCTG
TTAGGAAATGGAAGTAAGAACTGGCCTACCTCTACAGACGGAGGGAGCGGGTCTCCAAAG
CCCGTAACTAACGACAACGCCAAAGCTGTAGCTGGAGACCTAACAAAGCTCTCCCCTGAA
GAAAAAACCATAGTAGCTGGGCTACTAGCTAAAACTATTGAAGGCGGTGAGGTTGTTGAA
>ApHZ2_NY_Reversed_1431
AAGGAGTTAGCTTATGATGTTGTTACTGGGCAGACTGATAACCTTGCTGCTGCTCTTGCC
AAAACCTCCGGTAAGGACATCGTTCAGTTTGCTAAGGCGGTGGAGATCTCTTACCCTAGT
ATCGATGGGAAGGTTTGTAGTGGAAAGCATGCGGCGCTTGCAGCAAACACGAACGCGGAG
AAAAAGTACGCGGTTGAGCCTGCGAACGGCGGAACAGACGGGAGCACGTCGCAGTGTAGT
GGTTTGAGTAATGGTAGTGCGGAGGCTGCTCATAAATATTTGAGTAAGTTTGTAAGTCTT
ACGGGAGTGGTTGAAGGGAAAAACTGGCCTACTGGTAGATCGAGTAACAACAGCAATAGC
ATTGTAGTTGGAGCACCTAATAGTAACGCAAACGCGATGGCCAAAGATCTAGTAAAGGAA
CTAACACCAGAGGAGAAAACCATAGTTGCCGGGTTACTAGCTAAAACTATTGAAGGGGGT
>ApHZ2_NY_Reversed_1432
AAGGAGTTAGCTTATGATGTTGTTACTGGGCAGACTGATAACCTTGCCGCTGCTCTTGCC
AAAACCTCAGGTAAGGACATCGTTCAGTTTGCTAAGGCCGTGGAGATTTCTAATTCCGGT
ATTGGTAAGAAGGTGTGTGAGACAAAGCGGAAGGATGGTGATACTACGAACAGGTTTGCA
AAGTATATAGTTGGTGCGGGTGATAGTAGCAATGCTGGTACATCATTGTGTGGTGGTAAG
AACCAAAAGAGTTCGGACACAGACACCGGGGTGGAGAAGGCTCAGGCTCTGCATGACTTT
GTTTCTAACACATTGAGTGATGGTACTAAGAACTGGCCTACGTCGAGTGAAACGTCTAAA
TCGAATAACGACAACGCCAAAGCTGTAGCGGGAGACTTAACTAAGAAGCTCACCCCTGAA
GAAAAAACCATAGTAGCAGGGTTACTAGCTAAGACTATTGAAGGTGGTGAGGTTGTTGAA
>ApHZ2_NY_Reversed_1433
AAGGAGTTAGCTTATGATGTTGTTACTGGGCAGACTGATAACCTTGCTGCTGCTCTTGCC
AAAACCTCCGGTAAGGACATCGTTCAGTTTGCTAAGGCGGTGGAGATCTCTTACCCTAGT
ATCGATGGGAAGGTTTGTAGTGGAAGTCATGCGAAAGGTTCGGATAGCGGTGCGACAACA
TTTAGTACGAGTCTGACCACCAACACGAATACAGCACAGTGTAGTGGCTTTGATAGTGTA
CAGAAGGCTCAGACATTTGGCAAATTTGCTCGGACTTTGCGCCTGGAAGATGGTACATAC
TGGCCGACAGGTAGCTATGCCGCCACTTCAACGCCAACGCCTAATGAGCAAAATAGTAAC
GCCACAGCTGTAGCTAAAGACCTAGTAGATCTTAATCGTGACGAAAAAACCATAGTAGCA
GGGTTACTAGCTAAAACTATTGAAGGGGGTGAGGTTGTTGAGATTAGGGCGGTTTCTTCT
>ApHZ2_NY_Reversed_1434
AAGGAGTTAGCTTATGATGTTGTTACTGGGCAGACTGATAACCTTGCTGCTGCTCTTGCC
AAAACCTCGGGGAAGGACATCGTTCAGTTTGCTAAGGCCGTGGAGATTTCTCATTCTGAG
ATTGATAAGAAAGTTTGCGTGACATCCGGCGGTAAGAAGTATGGAGGCTCGACAAGCAGT
GATGGGACTGAGAAACATTGTGGGGAAGGAACCTCAAGCAGTGGCGTAGGAGATGGGCAG
CTCAAGGGTTTTAGGGCTGCCGTGTTGGAGCTAGGAAAAGGGTGGCCTGGTTCGGGGAAG
GCGAGTGCTGATCATGACGACAACGCGAAGAAGGTATCTTCGGACCTCGTAGCTCTTAAT
AGTGACGAAAAAACCATAGTAGCAGGGCTACTAGCTAAAACTATTGAAGGGGGAGAAGTT
GTTGAAATCAGAGCGGTTTCTTCTATCTTCATAAGAATATGAGATGAGTGACGATCACCT
>ApHZ2_NY_Reversed_1435
AAGGAGTTAGCTTATGATGTTGTTACTGGACAGACTGATAAGCTTACTGCTGCTCTTGCT
AAGACCTCCGGGAAAGATATCGTTCAGTTTGCCAATGCTCTTGGAATTGCTCATTCTAAG
ATCGATGGGAAGGTTTGTAGTGGGACTCATGCCGCGGGCTCCACGGGAGGAAGCGTAACG
GAATACAAGGCAGAGCCGGATGGAAACACAAAGACGGCACAGTGCAGCAATCTAGCCAGT
AGTGGGCAGAGTGGGAAATCCTTTAGTAAGTTCGTTAAGGATGTAGAGCTGGAGAATAAG
AACTGGCCCACGGGACGCATACATAGCACCAATACAAAGGATGGTACACCGAATGGCAAC
GCCAACGCCGTAGCCAAAGACCTAGTAAACCTTAATCGTGACGAAAAAACCATAGTAGCA
GGGTTACTAGCTAAAACTATTGAAGGCGGTGAGGTTGTTGAAATTAGGGCAGTTTCTTCT
>ApHZ2_NY_Reversed_1436
AAGGAGTTAGCTTATGATGTTGTTACTGGACAGACTGATAACCTTGCTGCTGCTCTTGCC
AAAACCTCAGGTAAGGACATCGTTCAGTTTGCTAAGGCGGTGGAGATATCCTCCCCCACC
ATTGATGGGAAGATTTGTAAGATAAATACAGGAAGTAATAAATACGGCACTGGAACAAAT
TCTGGAGAACTCACTTGTGGAGTTGGCCACGCGAGCGGATCTCTAGGAGCGGCGAACGGA
GCCTTTAAGGATTTTCGACAGCATGTGTTAGAAGTTGAAAGTCATAAACATTGGCCTACT
ACGCAGGGTTCTAGTGATAAAGGTAGTAATAACGCAACAAAGGTAGCCGGAGAACTAACA
AAGCTCACCACAGAAGAAAAAACCATAGTAGCAGGGTTACTAGCTAAAACTATTGAAGGG
GGAGAGGTTGTTGAAATCAGGGCTGTCTCTTCTACTTCTGTGATGGTTAATGCTTGTTAT
>ApHZ2_NY_Reversed_1437
AAGGAGTTAGCTTATGATGTTGTTACTGGACAAACTGATAAGCTTACCGCTGCTCTTGCT
AAGACCTCGGGGAAGGACTTTGTTCAGTTTGCTAAGGCGGTTGGGGTTTCTCATCCCAGT
ATTGATGGGAAGGTTTGTAAGACGAAGAAGGAGGGATCGGGCAGTAACCAATTTGGGAAG
TATGCTGGGGAAACTGCTAATGGTTCCAGCGCTAGCAAAGCTGAGGTTGCAGTGTGTGGC
GCTGCGGGTAACCACAGTAGCGGTGGCTCAACTGTCGCGGAGACTTTAAAGAACTTTGTC
AGTGCAACCCTGAAAGGAGATGGTAGTAAGAACTGGCCCACATCTACGATAGCCGCGAGC
AATGGGGGGACACCAACTCCTGTTACAAACGACAACGCCAAAGCCGTAGCTAAAGACCTA
GTACAGGAGCTAACCCCTGAAGAAAAAACCATAGTAGCAGGGTTGCTTGCTAAAACTATT
>ApHZ2_NY_Reversed_1438
AAGGAGTTAGCTTATGATGTTGTTACTGGACAAACTGATAAGCTTACCGCTGCTCTTGCC
AAAACCTCAGGTAAGGACATCGTTCAGTTTGCTAAGGCGGTTGGAATTTCCCACCCTACC
ATTGATGGGAAGGTTTGTAGGACGAAGAAGCCGAGTAGCGGCAGCAATACATATTTTGGG
AAGTATGGTGAGGAGACGGATAACGGGAGCAGCGGTGAGGGTGTAGTAGCGGTGTGTGGA
GCGATGTCGGAGAACACTAGCACGAGCAAGGGGTCGGTCACTGCGCAAACTTTGGGGGAC
TTTGTCAGTGTTACGCTAAAAGGAGATGGTAGTAAGAATTGGCCAACATCGACGACGAAA
AGTAGCAAGGTGCCAGCAGCTGTCACCAACGACAACGCCAAAGCCGTAGCCGGAGACCTA
ACAAAACTAACCCCCGAAGAAAAAACCATAGTAGCAGGGTTATTAGCTAAAACTATTGAA
>ApHZ2_NY_Reversed_1439
AAGGAGTTAGCTTATGATGTTGTTACTGGGCAGACTGATAACCTTGCTGCTGCTCTTGCC
AAAACCTCCGGTAAGGACATCGTTCAGTTTGCTAAGGCCGTGGAGATTTCTCATTCCGGC
ATTGGTAAGAAGGTTTGTGTGACGAAGGATGGACATACGAGCCAGAATGGGCAAAGTTAT
GGACAATATGATGTAGAATCAGATGTTAAGACAAGTAGCGGCTTTAAAGTGGCTCTTTGT
GGCGGTGCAGGACCGAGCGATGGATCAGGGAGCACCTCGCCACAGTTTTTTCACGACTTT
GTAGAGAAAACTCTTTTGGGTAATGAAAGTAAAAACTGGCCTACCTCCACTGCTAAGGAT
AAGGGAAATACTGCTGGTAAGAAACCGGAACAAAACGACAACGCAACAGCCGTAGCCAAA
GACCTAGTACAGGAGCTAACCCCTGAAGAAAAAACCATGGAATGGGCTTTGAATATTAGT
>ApHZ2_NY_Reversed_1440
AAGGAGTTAGCTTATGATGTTGTTACTGGACAGACTGATAACCTTGCCGCTGCTCTTGCT
AAGACCTCTGGGAAGGACTTTGTCCAGTTTGCTAAGGCGGTTGGGGTTTCCCACCCTACC
ATTGATGGGAAGGTTTGTAGGACGAAGAATGGACATAGTACACCAACGACGTTAACTGCC
TACGGTAAGTACGCTGTAGAGTCAGACGTAAAGACAGGAAACAACAATAATGTTGCACTA
TGCGGTGGTGCGGGGTCAACGGATGGAACTGGGAGTAGCTCACCGCAGGTTTTACGCGAC
TTCATTAATGCCACAATGTTGGGAGATGGAAGTAAAAACTGGCCTACGTCGACCTTAAAG
GCGGGTGGCTCAAATGGACCAACGCCTGTACATAACGACAACGCCAAAGCCGTAGCCAAA
GACCTAGTACAGGAGCTCACCCCCGAAGAAAAAACCATAGTAGCAGGGTTACTAGCCAAA
>ApHZ2_NY_Reversed_1441
AAGGAGTTAGCTTATGATGTTGTTACTGGGCAGACTGATAACCTTGCTGCTGCTCTTGCT
AAGACCTCTGGGAAAGATATCGTTCAGTTTGCTAAGGCCGTGGAGATTTCTAACCCTAAT
ATTGATAAGAAGGTTTGTACTGGTACTCATGCAAAAGATGCAAGAGATAGCAGTGGTAGC
CCCGCATCATATAAGGAAGAGCCTAGCAGCGGAAACAATGATACAGCGCAGTGTAGTGGT
TTTAGTTCAAAGCAGGAGGATCATCCATTTAGCGAGTTTGCTAGGGTGCTGGGGCTACGA
GAGGGAAAGAATTGGCCTACTGGAAGATATTATGAAAGCGGTGTTAAGGATGGTGCTCCT
AATAGCAATGCCAAAGCTGTAGCGACAGACCTAACAAAGCTAACCACCGAAGAAAAAACC
ATAGTGGCTGGGTTACTAGCTAAAACTATTGAAGGGGGTGATAATTAATGTATTAAGCGT
>ApHZ2_NY_Reversed_1442
AAGGAGTTAGCTTATGATGTTGTTACTGGGCAGACTGATAACCTTGCCGCTGCTCTTGCT
AAGACCTCCGGGAAGGACATCGTTCAGTTTGCTAAGGCGGTGGAGATTTCTAATTCTACG
ATTGGGGACAAGGTTTGTAGGACGAGATACGATACGGCCAAAAAAGATCATTATGCAAAG
TATGCCAAGACTACTGACAAGGGAAGTGCATCTAAGAATGATACGTCACTTTGTGGGGAC
ATAGGTCACAGTACCGTGACAAGTGGTCATAGTACTACGCCACAGGTTCTAAAAAACTTT
ATTAGTGCAACATTGGGTAATGGTAGTCAGAACTGGCCAACTTCCACAGGAACTGGATCT
TCTACTAACGACAACGCCGAAGCTGTCGCTAAAGACCTCACAAAGCTTACCACTGAAGAA
AAAACCATAGTAGCAGGGTTACTAGCTAAAACTATTGAAGGTGGTGAGGTTATTGAGATT
>ApHZ2_NY_Reversed_1443
AAGGAGTTAGCTTATGATGTTGTTACTGGGCAGACTGATAACCTTGCCGCTGCTCTTGCC
AAGACCTCGGGGAAAGACATCGTTCAGTTTGCCAATGCTGTGAAAATTTCTAGCCCTGAC
ATCGATGGGAAGGTTTGTAATGGGAGTCATGCGACTGGCACTAGTAACGCTACAGCAGGG
TATCAAGCTGAGCCTAGTGGTACAACTTACACGGCACAGTGTAGCAATTTGAAAAGTGGG
GCTCTGGGGCAAAAGTCTTTTAGTGTATTCGTTAAGGATGTAGATCTACATAACAAGAAT
TGGCCTACGGGAAGAATATATGATAGTAGTGCCAAAGACGGTACACCGAATGGTAACGCC
AAAGCCGTAGCTAAAGACCTAGTACAGGAGCTAACCCCTGAAGAAAAAACCATAGTAGCT
GGGTTACTAGCTAAAACTATTGAAGGTGGCGAGGTTTGTGATTGTAGTTTTCTAAGACAT
>ApHZ2_NY_Reversed_1444
AAGGAGTTAGCTTATGATGTTGTTACTGGGCAGACTGATAACCTTGCTGCTGCTCTTGCC
AAAACCTCTGGTAAGGATATTGTTCAGTTTGCTAAAGCCGTGGAGATTTCTGCCCCTAAT
ATTGATAAGAAGGTTTGTAATGGGACTCATGCTAAGGGGGAGGATAATAACAGTCCTACG
GCGTACAGTGCAGACATGAAAACAAGTGCGACGAATAAAACAGCACAGTGCAGTGGTTTA
AATGCCCCTGGGGGACAAAAGTTTAGCTCATTCGTAAAAGGTGTAGGGCTACCTGATAAC
AAGCATTGGCCTACGGGGAGTTATTCGAAGAGTGGCAGTACTCCAACACAGAATGAGCAA
AATAGCAACGCCAAAGCCGTAGCCACAGACCTAACAAAACTAACCCCTGAAGAAAAAACC
ATAGTAGCAGGGTTACTAGCTAAAACTATTGAAGGGGGTGAGGTCGTTGAGATAAGGGCA
>ApHZ2_NY_Reversed_1445
AAGGAGTTAGCTTATGATGTTGTTACTGGACAGACTGATAAGCTTACCGCTGCTCTTGCT
AAGACCTCCGGTAAAGATATCGTTCAGTTTGCTAAGGCCGTGGAGATTTCCTCCCCTAAT
ATCGAAAAGAAGGTTTGCAGGACGAAGAAGAATGGGGGTTCTCGTTATAGTAAGTATGCT
TCGGAAACTGCTAATAGCTCGGGTGCAGCGAAAGCGGATGTAGCTGTGTGTAGTGCAGCC
TCCTACGCCAGCAATAGTTCTCATGGGGGCACTGGTGAGGAGACTTTAAAGAACTTTGTC
AGTGCAACGCTAAGTGGTGATGGCAGTGTGAACTGGCCCACGTCGAAAAAGGCGGAAAGC
AATGCAGGCACTCCGGAACCCGTTCAAAACGATAACGCGGCAGCTGTAGCGAAGGACCTA
GTCAAGGAATTAACCCCCGAAGAAAAAACCATAGTGGCAGGGTTACTAGCTAAAACTATT
>ApHZ2_NY_Reversed_1447
AAGGAGTTAGCTTATGATGTTGTTACTGGACAGACTGATAAGCTTACTGCTGCTCTTGCC
AAAACCTCCGGTAAAGACATCGTTCAGTTTGCTAAGGCGGTTGGGGTTTCTCATCCCAGT
ATTGATGGGAAGGTTTGTAAGACGAAGTCGGCAGGTAAAGATAGTAGTCAAAAGAGTCAG
TACGCAATGTACAAGGAAAGTACTGATATAAAGAGCACTACACTTGGTGGAACCGCATTA
TGTGGTGATAAAGGGTTCACCACGGGCAGCAATAATATTAGCAATGGACATAGTGAGACA
CCACAGTTTCTTGGACACTTTGTAGCAAAAACTCTAAAAGATGGAAACCTGAATTGGCCT
ACATCAAGTGGAGATGGAAAGAAGGATAACGACAACGCCGAAGCCGTAGCTAAAGACCTA
GTAGAGAAACTCTCCCCTGACGAAAAAACCATAGTAGCAGGGCTACTTGCTAAAACTATT
>ApHZ2_NY_Reversed_1448
AAGGAGTTAGCTTATGATGTTGTTACTGGACAGACTGATAACCTTACTGCTGCTCTTGCC
AAGACTTCTGGTAAAGACATCGTTCAGTTTGCGAATGCTGTGAAAATTTCTGCCCCTAAG
ATCGATAAGCAGGTTTGTGTGACGAAGCAGCGCAAGGGCTGGACAAAGTTTGGAGAATAT
TCTGGAGAGACTAGCAACTTGAGTACAGAATGTGTGAACAAGGTTACTGTTTGTGGTATG
CAGGCCCTAGGCAATGCCGACACTACTGGGGCAGCAGCTGCAGAGACTTTGAAGGACTTC
GTAGAGAAAACTCTAAAAGGTGATAAGAACTGGCCTACGTCAACAACAGCAAGTGGAAAG
GGTCCTGCTGCGGAAACTAACGACAACGCCGAAGCGCCGTAGCCACGGACCTAGTAGCTC
TTAATCGAGACGAAAAAACCATAGTAGCAGGGTTACTAGCTAAAACTATTGAAAGGGGGT
>ApHZ2_NY_Reversed_1450
AAGGAGTTAGCTTATGATGTTGTTACTGGGCAGACTGATAAGCTTACTGCCGCTCTTGCT
AGGTACAAAGGTAGAGACATTGTTCCCTTTGCGGATGCTCTTAATATTTCTCACTCTGAG
ATTGATAAGAAGGTTTGTAGTAAACAGCATGCTACAGGAACTGCAACTGCGTCTGGTGGA
TATCAAGCTGAACCTGGTAGCACACACACAGCGCAGTGTAGCAATTTGAAAGGCTATGGT
AGTGCAAAGGATGAGTCATTAAGTAGTTTTGTAAAGAAGGTACAGCTAAAAGACAAGAAT
TGGCCGACAGGTAGAATCTATGATAGTGGAAGTGCTAAAGACGGTGAAACTCATGGAAAC
GCCAAAGCCGTAGCCACAGACCTAGTAGCTCTTAATAGTGACGAAAAAACCATAGTCGCA
GGATTACTAGCTAAAACTATTGAAGGGGGTGAGGTTGTTGAAATAAGGGCGGTTTCTTCT
>ApHZ2_NY_Reversed_1451
AAGGAGTTAGCTTATGATGTTGTTACTGGACAGACTGATAACCTTGCTGCTGCTCTTGCT
AAGACCTCCGGTAAGGACATCGTTCAGTTTGCTAAGGCGGTTGGGGTTTCTCATCCTAAT
ATCGATGGGAAGGTTTGTGTGACGAAAGATGGGAATACACAAAAGTCTAGCTATGGTGTG
TATGACTTAGCTACAGCGACTGACAAGAATGCAAAAAGCAATGCGGAAGGTGGGCACACC
TCACTTTGTGGTGATAAGGGTGGTTCAAGTGCACAAAAGGGAGGAACAACTCCTGAGGTT
TTCAAGCACTTTGTAGAAAAAACTCTCAAGGATGGTAGTAAGAACTGGCCAACTTCGTCG
AAGGAAAGTGGGGTAACGTCTGATGATAAGAACGACAACGCCAAAGCTGTCGCTGGTGAC
CTAACAAAGCTCTCCTCTGAAGAAAAAACCATAGTAGCTGGGTTACTAGCTAAAACTATT
>ApHZ2_NY_Reversed_1452
AAGGAGTTAGCTTATGATGTTGTTACTGGGCAGACTGATAACCTTGCCGCTGCTCTTGCC
AAGACCTCGGGGAAAGACATCGTTCAGTTTGCGAATGCTCTTGGAATTTCTCATTCCGGT
ATTGATGGGAAGATTTGTAAGACGAAGGCCCAAAGTGGGAAGAAGTATGGTGAGTATGCG
GAGGAAACTGAGAAGAGTAGTAGTAGTTATAAGACATCTTTATGTGGGGATGATGGAGGT
AGTGAGGCATCAACGACTAACAACGCAGGACAGGCGTTAGGGGATTTTGTTGCCAAAACT
TTGAAAGAGGGTAGTAACGGGAATTGGCCAACCTCTAGGAAAGCGAAGTCGGGGAATACG
AATGGAGAAGATCCTAAACAAAACGACAACGCCAAAGCCGTAGCTAAAGACCTAGTCAAG
GAATTAACCCCCGAAGAAAAAACCATAGTAGCAGGGTTACTAGAATTGTGATAGAAAACT
>ApHZ2_NY_Reversed_1453
AAGGAGTTAGCTTATGATGTTGTTACTGGGCAGACTGATAACCTTGCCGCTGCTCTTGCC
AAAACCTCCGGTAAGGATATTGTTCAGTTTGCCAATGCTGTGAAAATTTCTAGCCCTACC
ATCGATGGGAAGGTTTGTAGTGGAAAACATGCAGCGTTGCAAGCTGGTCAAGGAACGACG
TATCATGAAAAACCACACCAAACTGATAACAATACTGCGCAATGTAGCGGGTTAGGCAGC
GGAAGCGCGGGAGCAGACCAAAAGTTTTTGAGTAAGTTTGTGAGTGCTGTAGGGTTGTCG
GAGAATAAAAACTGGCCTACTGGTCAGGCTGGGAAGAGCAGTAGTGGTCCTGTGGTGGGT
GCTCCTAATAGCAACGCCAACGCTATGGCTAGAGACTTGGTAGATCTTAATCGAGACGAA
AAAACCATAGTAGCAGGATTACTAGCGAAGACTATTGAAGGGGGTGAAGTTGTTGAAATC
>ApHZ2_NY_Reversed_1454
AAGGAGTTAGCTTATGATGTTGTTACTGGTCAGACTGATAAGCTTACTGCTGCTCTTGCT
AAAACCTCCGGTAAGGATATTGTTCAGTTTGCTAAGGCGGTGGAGATTTCTCATTCCGAG
ATTGATAAGAAGGTTTGTAATGGGGGCCACTCTGCTATAAAGGCAGGGTCTAATACCGCT
GGAAAGAAATATGCTGCTGAACCCGTCGACGGTACTAACAAGGAAACAGCACAGTGTAGC
GGATTAGGTGAAAGTGGAGAGGAAAAATCGCATAAGTTTCTGAGTAAGTTTGTAGACCTT
ACTAAAATAGGGGAAGGTAAAAACTGGCCTACTGGCCGAGCGGCGCAAAATGACAGCAGT
AGTGGGTCTGTTAAAATAGTAGAGGGGCCTACTAATAGCAACGCCAAAGCCGTAGCCACA
GACCTAACAAAGCTCACTGCTGAAGAAAAAACCATAGTAGCAGGGTTACTGGCTAAAACT
>ApHZ2_NY_Reversed_1455
AAGGAGTTAGCTTATGATGTTGTTACTGGACAGACTGATAACCTTGCTGCTGCTCTTGCC
AAAACTTCGGGTAAAGACTTTGTTCAGTTTGCTAAGGCGGTTGTGGTTTCTCATCCCGGT
ATTGATAAGAAGGTTTGTGCGACGAAAGCCCAAAGTTCTGGAAAGTATGGTAAGTATGCT
GATAAAACCGGTACGAAGAGCAGTGACAACAATACATCGTTATGTAGTGATGATGGGGGA
AGTCATAGCGGTAGTAGTAACAACGCAGAGGTTTTCGAGCATTTTATAAAGAAAACTCTT
TTGGAAAATGGTAGTAAGAATTGGCCGACATCTACGAAAAATGATGGAGCGCCATCTGAT
AATAAAAACGACAATGCAGACGCCGTAGCGAAAGATCTAACAAAACTCACTTCCGAAGAA
AAAACCATAGTAGCAGGGTTACTAGCTAAGACTATTGAAGGGGGTGAAGTTGTTGAGATC
>ApHZ2_NY_Reversed_1456
AAGGAGTTAGCTTATGATGTTGTTACTGGACAGACTGATAACCTTGCCGCTGCTCTTGCC
AAAACCTCCGGTAAGGATATTGTTCAGTTTGCTAAGGCGGTGGAGATTTCTCATTCCGAG
ATTGATGGCAAGGTTTGTAAGACGAAGTCGGCGGGAACTGGAAAAAATCCGTGTGATCAT
AGCCAAAAGCCGTGTAGTACGAATGCGTATTATGCGAGGAGAACGCAGAAGAGTAGGAGT
TCGGGAAAAACGTCTTTATGCGGGGACAGTGGGTATAGCGGGCAGGAGCTAATAACGGGT
GGGCATTATAGCAGTCCAAGCGTATTCCGGAATTTTGTCAAAGACACACTACAAGGAAAT
GGTAGTGAGAACTGGCCTACATCTACTGGAGAAGGAAGTGAGAGTAACGACAACGCCATA
GCCGTTGCTAAGGACCTAGTAAATGAACTTACTCCTGAAGAACGAACCATAGTGGCTGGG
>ApHZ2_NY_Reversed_1457
AAGGAGTTAGCTTATGATGTTGTTACTGGACAGACTGATAACCTTGCTGCTGCTCTTGCC
AAAACTTCGGGTAAAGACTTTGTTCAGTTTGCGAACGCTGTGGAAATCTCTCATTCCGAG
ATTGGTAAGAAGGTTTGTGTGACGAAGAATTACGACAGTGGGAGCAACTTTGCGAAGTAC
GGGACAGAATCGAATGGACAAAGTACCACAAGTCACAGGGTTGCTTTGTGTGGTGGAAAG
GGTGTAGCAAGCACAGGTTTCGGAACGGCAGAGGTTTTAAGAGACTTTGTTAGAGAAACG
CTACTGAGTAATGGTAGTAAGAACTGGCCAACATCTACAGGAACCGGATCTTCTAGCAAC
GATAATGCCACAGCTGTAGCGGGAGACCTAACAAAACTGACTCCTGAGGAAAAAACCATA
GTAGCAGGGTTGCTAGCTAAAACTATTGAAGGTGGTGAGGTTGTTGAGATTAGGGCGGTT
>ApHZ2_NY_Reversed_1458
AAGGAGTTAGCTTATGATGTTGTTACTGGACAGACTGATAAGCTTGCTGCTGCTCTTGCC
AAGACCTCCGGGAAAGATATCGTTCAGTTTGCTAAGGCAGTTGAGATTTCGGCTCCTAAG
ATCGATAAGCAAGTTTGTGTGACTAATAAGAATGGGGATAGCGGAACAAGATATGCTAAG
TACCTCGAAGAAGCTGGAACGTCTAGCAATGCTGGCACGTCGTTGTGTGGTGGTAAAAAC
CTAAAGACGACTGACTCCAACACAGGAGTAGAGAAAGGACAGGTGTTACATGACTTTGTT
TCTGGAACGTTGAGTGGGGGTACTAAGAACTGGCCGACATCTAGTGAAAGTACTAAAGAA
AATAACGACAACGCAGGGAAGGTAGCTAAAGACCTGACAAAACTAACCCCTGAAGAAAAA
ACCATAGTAGCAGGGTTACTAGCTAAGACTATTGAAGGGGGTGAAGTTGTTGAGATCAGG
>ApHZ2_NY_Reversed_1459
AAGGAGTTAGCTTATGATGTTGTTACTGGGCAGACTGATAACCTTGCTGCTGCTCTTGCC
AAGACTTCTGGTAAAGATATTGTTCAGTTTGCTAAGACTCTTAATATTTCTCACTCTAAT
ATCGATGGGAAGGTTTGTAGGAGGGAAAAGCATGGGAGTCAAGGTTTGACTGGAACCAAA
GCAGGTTCGTGTGATAGTCAGCCACAAACGGCGGGTTTCGATTCCATGAAACAAGGTTTG
ATGGCAGCTTTAGGCGAACAAGGCGCTGAAAAGTGGCCCAAAATTAACAATGGTGGCCAC
GCAACAATTTATAGTAGTAGCGCAGGTCCAGGAAATGCGTATGCTAGAGATGCATCTACT
ACGGTAGCTACAGACCTAACAAAGCTCACTACTGAAGAAAAAACCATAGTAGCAGGGTTA
CTAGCTAGAACTATTGAAGGGGGTGAAGTTGTTGAGATTAGGGCAGTTTCTTCTACTTCT
>ApSheep_NorV1_1825
AAGGAGTTAGCTTATGATGTTGTTACTGGACAAACTGATAACCTTGCTGCTGCTCTTGCT
AAGACTTCCGGTAAAGATATCGTTCAGTTTGCTAAGACTCTTGGTACTTCTCATTCCGGT
ATTGATGGGAAGATTTGTAGTGGGAATCATTCTAAAAATTCGGATGGGAGCCCGAGCGAC
TTTGCGGAAGAGCCCGGTAGTAACAGTGTAACAGGACAGTGTAGCGGACTGAATACGGCT
GATTCGAGTAAACCGTTTAGTAAGTTTGTTGAGACTGTGAAACTTGTCGAAGGTAAAAAT
TGGCCAACGGCACGTGTGTACAACAGTAGTAAGAAAGACGGTGTGCAGAACGGTAATGCT
AATGCCGTGGCTAAAGACCTAACAAAACTCACTACCGAAGAAAAAACCATAGTAGCTGGG
TTATTAGCTAAAACTATTGAAGGTGGGGAGGTTGTTGAGATTAGGGCAGTTTCTTCTACC
>ApSheep_NorV1_1826
AAGGAGTTAGCTTATGATGTTGTTACTGGGCAGACTGATAACCTTGCCGCTGCTCTTGCC
AAGACCTCCGGTAAAGATATTGTTCAGTTTGCGAATGCCGTTAAAATTTCTGCCCCTAAG
ATTGATGAGCAGGTTTGTAATGGGGATCATGCCAAGAGAGATCAAACCGATGCTACGACG
TTCATAGCGGTGCCAAACGGCACGAATACAGCACAATGTAGTGGGTTGAGCACCCCTGCT
ACGGATAAAAAGTTTAGTAAGTTCGTCGAAGATGTGAAGATCGGTGAGAAGAATTGGCCT
ACGGGAAGTTATTACAAAAGCACTTTGAAACCAGGTGCTACTAATAGCAATGCCAACGCT
GTAGCAACAGACCTAACAAAACTCACCACCGAAGAAAGAACCATAGTAGCAGGGCTACTA
GCTAAAACTATTGAAGGGGGTGAAGTTGTTGAAATTAGGGCGGTTTCTTCTACTTCTGTA
>ApSheep_NorV1_1827
AAGGAGTTAGCTTATGATGTTGTTACAGGACAGACTGATAACCTTGCTGCTGCTCTTGCC
AAGACCTCTGGTAAAGATATAGTCCAGTTTGCTAAGGCAGTGGAGATTTCTCACTCTGAG
ATTGATGGGAAGATTTGTGTGACGAAGAATGGACATAGTACGCTGGACAGGCAGCAATCC
TATGGGACTTGTGCACCGGAGACAGACCGCTCGGCTGAAAATAAAACGGAAACAGCACTC
TGCGGGGGTAAGGGTGGAAATAGCGCGACACAAACGACAGCACAGAAATTTAAGGACTTT
GTCGCTAAGACCCTAGTAGATGGAAGCCAGAACTGGCCTACATCTACTGGGGGCGCAAAA
GCAACTGGAGAGCCTGTAACTAACGACAACGCCAAAGCTGTCGCCGATGACCTAACTAAA
AAACTTACCTCTGAAGAAAAAACCATAGTAGCAGGGTTACTAGCTAAAACTATTGAAGGG
>ApSheep_NorV1_1828
AAGGAGTTAGCTTATGATGTTGTTACTGGGCAGACTGATAAGCTTTCTGCTGCTCTTGCC
AAGACCTCCGGTAAAGACATCGTTCAGTTTGCTAAGACTCTTGGAATTTCTCATTCTAAG
ATCGATGGGAAGATTTGTAGTGGGGAACATGCTAAGGGGACGACACATACCGATAATAGT
TCAGTGACAACTTATATAGATGAACCGAAGGCGAATACAGACACGGCACAGTGTAGTGGT
TTAAAAGATAAAACCACTACGAGCAGGGTGACGAGGGGTTTGAGTAAGTTTGTAAGCCTA
ACAAAGGTAGACGAAGGTAAAAACTGGCCGACTGGATTAATAATAAGTCATGATAATAGT
AAAGCTGAAAAAGGTGTACCTAATGGTAACGCCGAAGCTGTGGCTAAAGACCTGGTGCAA
GAGCTAACTCCCGAGGAAAAAACCATAGTAGCAGGGCTACTAGCTAAAACTATTGAAGGT
>ApSheep_NorV1_1829
AAGGAGTTAGCTTATGATGTTGTTACTGGACAGACTGATAACCTTGCTGCTGCTCTTGCT
AAGACTTCTGGTAAAGACTTTGTCCAGTTTGCCAATGCTGTTGTTGGAATTTCTCACCCT
AATATCGGTAACAAGGTTTGTGCGACGCAGCTGGGGGCGGATAATGCTGCTAGTTCCTAT
GGACAATATGCTTTAACTTCTGATATAGCAAGCGGTTACGATACATCTTTGTGTGGCGGT
AAAGGAAAGAAAAGCAGTGGTACTGGGAAGACGCAGCAGTTTTTAAAAGACTTTGTAGAG
AACACTCTGAAAGACGGGAAGAATTGGCCTACTTCTTCTGCAGAACAGAGTAAGGAACCA
AAACCTGTAACTAACGACAACGCCAAAGCTGTAGCGGGAGACCTAACAAAACTCACTTCC
GAAGAAAAAACCATAGTAGCAGGGTTACTTGCTAAAACTATTGAAGGTGGCAAGGTAGTT
>ApSheep_NorV1_1830
AAGGAGTTAGCTTATGATGTTGTTACTGGACAGACTGATAACCTTGCTGCTGCTCTTGCT
AAAACCTCCGGTAAAGACATCGTTCAGTTTGCTAAGGCTGTTGGGGTTTCTCATCCCGGT
ATTGATAAGAAGGTTTGTAATGGGGATCATGCGACTGGCACTAGTAACGCTACAGCAGGG
TATCAAGCTGAGCCTAGTGGTGCAACTTACACGGCACAGTGTAGCAATTTGAAAAGTGGG
GCTCTGGGGCAAAAGTCTTTTAGTGTATTCGTTAAGGATGTAGAGCTACATAACAAGAAT
TGGCCTACGGGAAGAATATATGATAGTAGTGCCAAAGACGGTACACCGAATGGTAACGCC
AAAGCCGTAGCCACAGACCTAGTAGCTCTTAATCGTGAAGAAAAAACCATAGTAGCAGGG
TTACTAGCTAAAACTATTGAAGGGGGTGAGGTTGTTGAGATTAGGGCAGTTTCTGCTACT
>ApSheep_NorV1_1831
AAGGAGTTAGCTTATGATGTTGTTACTGGGCAGACTGATAACCTTGCTGCTGCTCTTGCT
AAGACCTCTGGGAAGGACTTTGTTAAATTTGCCAATGCTGTTGTTGGAATTTCTCACCCT
AATATCGGTAAGAAGGTTTGTAATGGGACGTACGCGGAGGGGAGGAAGAGTACTCCGGGT
AATACTAGCGTGAGTACTTATGCTGAGAAGGGTACTGGCGCGGGAACAGGACAATGTAGT
GGTTTATCTACAGCAGGTGTTTCGGCAGGCGCGGGCGGCTTGAATAAGTTTGTGGTCAAT
ACGAAAGTAGGGGAAGATAAAAACTGGCCCACGGGGAATATCGTGGGTAGCAGCGGCTCT
GGTAGTGAGGTCGGCAAGACGAATGGTAATGCCAAAGCCGTAGCTAAAGACCTAGTACAG
GAGCTTTCCCCTGAAGAAAAAACCATAGTAGCAGGGCTACTAGCTAAGACGATTGAAGGG
>ApSheep_NorV1_1832
AAGGAGTTAGCTTATGATGTTGTTACTGGACAGACTGATAAGCTTACCGCTGCTCTTGCT
AAGACCTCTGGGAAGGACTTCGTTCAGTTTGCCAATGCTGTGAAAATTTCTGCCCCTAAG
ATTGATGAGCAGGTTTGTAGGACGAAGAAGGGGGGCTCAGGCGGAAATAGATATGGGGTG
TATGATAAGGCGACAGGGGGTGATACCACTAATAAAACCGCATTGTGTGGTGGAGCGCCT
GGAGCAAGCTACAGTACTGATAATGGAACGGAACAGTTTTTACAGAACTTTGTGGAGGAA
ACTCTAAAAGGTGGGAATAATTGGCCAACTTCCTCGGGGGACGCAGATCCTAAGAGAAAA
CCTGTAACCAACGACAACGCGCAAGAGGTAGCTAAAGACCTAACAAAGCTCACCACCGAA
GAAAAAACCATAGTAGCAGGGTTACTAGCTAAAACTATTGAAGGTGGGGTGGTTATTGAG
>ApSheep_NorV1_1835
AAGGAGTTAGCTTATGATGTTGTTACTGGACAGACTGATAACCTTGCTGCTGCTCTTGCT
AAGACCTCTGGTAAAGATATCGTTCAGTTTGCTAAGGCCGTGGAGATTTCTGCTCCTAAG
ATCGATAATAAGGTTTGTGTGACGAAGTCAGGAAGTAGTAACACTGCAAACTATGGTGTG
TATGCTGCGGAAACGCACGTACAGACGGGTACGAAGGGCGAGGTAGCTGTATGTGGCGAG
AAAGGGGCTAGTGACCGAGGTGGGACATCACCGCAGTTTTTAAAGGAATTTGTTAGGGAC
ACATTGGTTGATGGTAGTAAAAACTGGCCTACTTCGAAAAATAATACAGCTAGCACTGTA
AAATCCAAGCTGAATAACAACGCAATAGCCATGGCTGGAGACATAACAAAACTCACTTCC
GAAGAAAAAACCATAGTAGCAGGATTACTAGCTAAAACTATTGAAGGTGGGGAAGTTGTT
>ApSheep_NorV1_1836
AAGGAGTTAGCTTATGATGTTGTTACTGGGCAGACTGATAAGCTTACCGCTGCTCTTGCT
AAAACTTCCGGTAAGGACATCGTTCAGTTTGCCAATGCTGTTAAAATTTCTCATTCCGAT
ATTGATAAGAAGGTTTGTAATGGAAGCCATTCGCAGTTAACCAGTGAAAAAGCTACAACT
TACGTGAAGGAGATAGGTACTAGCGGCAGTGAAGAAACAAAAACAACGCAGTGCAGTGGT
TTGAAGAAGAGTGGGGGCGCGGGGACGAAGGGTCTCGTTGATTTTGTTACGGGTGTAGGT
TTGGAAGATAACAAGAATTGGCCGAGAGGGAGCTCCGGAGTGAACAGTGCCGCGGCTGTG
ATGGGTGAAGCTAATAGTAACGCCAAAGCTGTAGCCACAGACCTGGTAGCGCTTAATCCT
GAAGAAAAAACCATAGTAGCCGGGTTACTAGCTAAAACTATTGAAGGGGGTGAGGTTGTT
>ApSheep_NorV1_1837
AAGGAGTTAGCTTATGATGTTGTTACTGGACAGGCTGATGAGCTTTCTGCTGCTCTTGCC
AAGACTTCTGGGAAGGACATCGTTCAGTTTGCTAAGACTCTTGGTATTTCTCATTCTAAG
ATCGATGACAAGATTTGTAAGACGAAGGCAGCACCGAGCGGCCCGACTAAGTTTGGTAAG
TATACAGCGGCTACGGAAAGTGATACTAATGGCGCTGGAGTTGCATTGTGTGGTGGTGCG
GCGAATGGGACCGGTGCGGGCTCAAGCGGGACGACAGGAGGCACAGGTCCGCAGGTTTTG
AAGGACTTTGTAGAGAACACTTTAAAAGATGATGGGAACTGGCCTACATCTACGGGGAGG
GGGCATACAACTAACGACAACGCAAAAGCCGTAGCTAAAGACCTGGTGCAGGAGCTCACC
CCTGACGAAAAAACCATAGTAGCAGGGTTATTAGCTAAAACTATTGAAGGGGGTGAGGTT
>ApSheep_NorV1_1838
AAGGAGTTAGCTTATGATGTTGTTACTGGGCAGACTGATAAACTTACTGCTGCTCTTGCT
AAGACCTCTGGTAAAGATATCGTTCAGTTTGCCAATGCTGTGAAAATTTCTAGCCCTACC
ATCGATGGGAAGGTTTGTGTCTCTCAGCGTAAGGGTAGAACGGGCTCTAATAGATTTGCG
AAGTACGCTGAAAGTGCAGGTGGTACCGGCAATGGTAATACGTCGTTGTGTGGTGGTGAG
AATCAGTCGTCATCAGACAGCTCTCAAGGTGAGACTAAAGAGCAGGTTCTACATGATTTT
GTTTCTAACACGTTGAGTGGTGGTAATAAGAACTGGCCAACATCTAGTGAAAGTACAAAA
AAAAATAACGACAACGCCAACGCTGTAGCTAAAGACCTAGTAGCTCTTAATAGTGACGAA
AAAACCATAGTAGCTGGGCTACTAGCTAAAACTATTGAAGGGGGTGAGGTTGTTGAGATT
>ApSheep_NorV1_1839
AAGGAGTTAGCTTATGATGTTGTTACTGGACAGACTGATAAACTTACTGCTGCTCTTGCC
AAAACCTCTGGTAAAGACTTTGTTCAGTTTGCTAAGGCCGTGGAGATTTCTGCGCCTAAT
ATCGATGGGAAGGTTTGTAAGACGAAGAGTACTAGTAGTAGTTCGAGTAAATATGCGACA
TATGATGTAACTACGGCTGTTAGGAGCTCATCTACGAAAACATCGTTTTGTGGAGGCGAT
GCGGGTACTACAAGCACTGATGGTGTTAACAATCCTGAGGCTTTAAAGGAATTTGTAGAG
AAGACTCTAAAAGATGGTAAAAACTGGCCAACGTCTAGCGGTGTAGGAAATAAGGATAAC
GACAACGCCAAAGCTGTAGCTGGAGACCTAACAAAGCTCTCCCCTGAAGAAAAAACCATA
GTAGCAGGGCTACTAGCTAAAACTATTGAAGGGGGCGAGGTTGTTGAAATTAGGGCGGTT
>ApSheep_NorV1_1840
AAGGAGTTAGCTTATGATGTTGTTACTGGACAGACTGATAACCTTGCCGCTGCTCTTGCC
AAAACTTCTGGTAAAGATATCGTTCAGTTTGCTAAGACTCTTGGAATTTCTCATGCCAGT
ATCGATAGGAAGATATGTGATGGAAGTCATGCTAAGGGAAATACGAGTAATAATAGCAAT
TCAAGTGTCGCGGGCTATGCGGATACGGCTAGTGACGGCACGAAGACTGCTCAGTGCAGT
GGTTTGCAAGGTAGCAGTGCTAAGCAGGGTACCTTTAGCTTGACTAAGTTTGTAAACGAA
ACGAAGGTTGGAGAAGGTAAGAACTGGCCGACGGGGCACATAACAAATGGTAGCAACCTA
AATACGGAAGGTGATACGAATGGTAACGCAAAAGCTGTAGCTAAAGACCTAGTAGCTCTT
AATAGTGACGAAAAAACCATAGTAGCAGGGTTACTAGCCAAAACTATTGAAGGGGGCGAG
>ApSheep_NorV1_1841
AAGGAGTTAGCTTATGATGTTGTTACTGGACAGACTGATAAGCTTACTGCCGCTCTTGCC
AAGACCTCCGGGAAGGACATCGTTCAGTTTGCTAAGGCGGTGGAAATCTCTCATCCTACT
ATTGATGGGAAGATTTGTGTGACTAAGGCGAATACGAAGGGGGGGGAAGAAGTTTGCAGA
GTATGCTGAGAAAACTAGTAACAAGAGTAGTAGTGAGGACATCAACCAGGTTGCAGTTTG
TGGTGCGCAGGCACTTGGTAACGCCGGAAACAAGGGGGCGGATGCAGCAGAGGTTTTCAA
GGACTTTGCAAAGAAAACTCTAAAAGATGGTAAGAATTGGCCTACGTCGACAACGGCAGA
GGGTAAGGAACCGGCAGCGGTCACTAACGACAACGCCAACGCGGTAGCTAAAGACCTAGT
ATCTCTTAATAGTGACGAAAAAACCATAGTAGCTGGGTTACTAGCTAAAACTATTGAAGG
>ApSheep_NorV1_1842
AAGGAGTTAGCTTATGATGTTGTTACTGGACAGACTGATAAGCTTACTGCTTCTCTTGCC
AAAACTTCGGGGAAAGATATCGTTCAGTTTGCCAATGCTGTGAAAATTACTAGCTCCACT
ATCGATGGGAAGGTTTGTAATGGCTATCGGGAGAAAGGTAGGTCAGGTGGGTCAGATAAT
GGCAGTACGGCGAGCTATCTAGATGTGCACGGAAGCACGTCAACAGCTCAATGCAGTGGC
TTGGGAAAGTCTAGTGCGAATACTGTCAAAGGGGGCTTGAAAAGGTTTGTGGATCTAACA
AAGGTTGGGGAGAATAAAAACTGGCCTACGGGGCAGTTTAATAATGGTAGCAGTGCGTAT
GAAAAGGGAGAGGATAATAGTAATGCCAAAGCCGTAGCTAAAGACCTAGTAGATCTAAAT
AGTGACGAAAAAACCATAGTAGCTGGGCTACTAGCTAAAACTATTGAAGGGGGTGAAGTT
>ApSheep_NorV1_1843
AAGGAGTTAGCTTATGATGTTGTTAATAATCAGGCTGACAGGCTTGGTGATGCTCTTGCT
AGATACCAAGGTAAAGACATTGTTCCCTTTGCGAATGCTGTGAAAATTTCTCATCCCAAA
ATTGATGAGAAGGTTTGTAGTGGGGATTATGCGAAGGGAGCGGATTCTGGAGGTAATACA
AACGTGACAAGCTATTCGGACGATCCGACGGTTCAGACGAAAACGGCTCAGTGTAGTGGT
TTGAAAAATAAGGCGGAGGGGAAAACAGCAGGAGGATTAAGTAAGTTTGTAGACCTAACG
AAAATAGGCGAAAATAAAAACTGGCCTACGGGGAAGGTGAACAAGAATAATAACACTGCT
GTAGATGGGGATACCAAAGGTAACGCCGAAGCCGTAGCTAAAGACCTAGTACAAGAGCTT
AATCGAGACGAAAAAACTATAGTAGCAGGGTTACTAGCTAAAACTATTGAAGGTGGGGAA
>ApSheep_NorV1_1844
AAGGAGTTAGCTTATGATGTTGTTACTGGGCAGACTGATAACCTTGCAGCTGCTCTTGCT
AAGACCTCTGGTAAAGATATTGTTCAGTTTGCTAAGACTCTTGGAATTTCTCATTCCAAG
ATCGGTAAGGAGATTTGTAAGACGAAGAAGAGGGCGGACAACGCGGGCACCAAATATGCG
ACGTATGGGAAATCGACTACTGTAGATGACAGCAGTCATGTGACTTCGGTTTGTGCTACG
AGATCGGATTCAGGTAAAACCTACTATGGAAAGTATGCGGGCAAGACCGGCACGAAGACG
TCTACTGATCATAACACATCATTATGTGGAGATGTGGGAGCTACGAGCAGTCATAGCGGG
AGCAGCACAAAACCTGAAGTATTGAAGGACTTTGTAGAAAAAACTCTCTTAAATAATGGT
AGTAAGAACTGGCCTACCTCTACTCAAAATAACGATACGCCATCTGATAATAAAAACGAC
>ApSheep_NorV1_1845
AAGGAGTTAGCTTATGATGTTGTTACTGGGCAGACTGATAAGCTTACTGCTGCTCTTGCT
AAAACCTCGGGGAAGGACTTTGTTAACTTTGCAAAGACTCTTAATATTTCTCACTCTAAT
ATCGATGGGAAGATTTGTGAAACTAAGCCAGGAAAGAACGGAAATCAGGGATATGGTGTG
TATGGGCAAGCGTCAGCGGTGAAGGATAGTGGTAGTAAGGGAGAAGTCGCGCTATGTGGG
GGGACTGGACCTAAGACAGATGGGGGTGGAAATTCTGCGCAGGTTTTAAGGCACTTTGCA
GAGGTAACTCTAAAAGATGGTAAGAACTGGCCTACGTCAACAGAGGTGAGCAGAACTGAG
AACGCGGCTGGAAAAGAGCCGAAACAAAACGACAACGCCAAAGCTGTTGCTGGTGACCTA
ACAAAACTAAGTACCGAAGAAAAAACCATAGTAGCAGGGTTACTAGCTAAAACTATTGAA
>ApSheep_NorV1_1846
AAGGAGTTAGCTTATGATGTTGTTACTGGGCAGACTGATAAGCTTTCCGCTGCTCTTGCC
AAGACCTCTGGTAAAGACTTTGTTCAGTTTGCTAAGGCGGTTGGGGTTTCTCATCCTAGT
ATTGATAGCAAGGTTTGTAGGACGAGATCAGGTAGCAGCGCCGGCGGGAAGTATGGGGTG
TATGCTGGTAAGACGGAAAACGAAAGTAGTGGAAGTAAAGGGAACAAGGTAGCGGTGTGT
GGGGCTGAAGGTCTAGAAAGCAGTGGTGGCGCGACGAGCCCGCAGGTATTAAGGGACTTT
GTACGTGCAACACTGGGAGAGAATGGTAATGGGAATTGGCCTACATCTACGGCCACAGGA
ACTGGCAAACCACAGCCTAAACCTAACGACAACGCCGAAGCCGTAGCCACGGACCTAGTA
GCTCTTAATCGTGACGAAAAAACCATAGTAGCAGGGTTACTAGCCAAAACCATTGAAGGG
>ApSheep_NorV1_1847
AAGGAGTTAGCTTATGATGTTGTTACTGGACAGACTGATAAACTTACCGCTGCTCTTGCC
AAGACTTCCGGGAAGGACATCGTTCAGTTTGCTAAGGCGGTGGAGATTTCTAATTCCGGT
ATCGGTAAGAAGGTTTGTGAGACGAAGTCTGGAGTAAAGGATTCTGACAGGAGTAGTGCA
CCAGCTTATGGGCTATATGCTGAAGAAACGGATAATGCGGCTAAGACTAGTGGTAAGACA
GCATTGTGTGGTGGTGTGGGTTACACACAGACACCGGCGCAAACGGGAATAAGGGAACAT
GCTGAGGCGCCGCAGGTTTTAAAGGATTTTGTAGAGAAAACTCTCTTGGGTAATGGTAGT
AAGAACTGGCCCACATCAAGCGGCACTGGAACTCCAAAGCCTGAAACTAACGACAACGCC
AAAGCCGTAGCCAAAGACCTAGTACAGGAGCTCACCCCCGAAGAAAAAACCATAGTGGCT
>ApSheep_NorV1_1848
AAGGAGTTAGCTTATGATGTTGTTACTGGACAGACTGATAAACTTACCGCTGCTCTTGCC
AAGACCTCTGGTAAAGACTTCGTTCAGTTTGCTAAGGCCGTGGAGATTTCTGCCAAAGAT
ATCGATGGGAAGGTTTGTAAGACACAACAGGGTCACGACGCTAATAGCCATGGTTGGTAT
GCGAAAGAGACGACTTTAAAGACATCGAGTGGCGCTACGTCGATATGCGGCGGAAAGGGA
AAAAGTGGGAGTACGGAAACAAGCAAGAGCTCGCCTGAGGTTTTAAGAAACTTTGTAGCC
ACGGCTCTACTAGGAGACGGAAGTAATAATTGGCCCACATCCACCGCAGCAAGCGGTAAT
ACGGATAAGCCGAAACCTAACGACAACGCCAAAGCCGTAGCCACAGACTTGGTAGCGCTT
AATCCTGAAGAAAAAACCATAGTAGCTGGGTTACTAGCTAAAACTATTGAAGGGGGTGAG
>ApSheep_NorV1_1849
AAGGAGTTAGCTTATGATGTTGTTACTGGACAGACTGATAAGCTTACTGCTGCTCTTGCT
AAGACCTCTGGTAAAGATATCGTTCAGTTTGCTAAGGCGGTTGGGGTTTCTCATCCCGGT
ATTGATAAGAAGGTTTGCACTGGAACTCATGCTAAAGATGCCGGAGACGAGACGAGTAGT
GCATCGTATATGGAAACGCCAAGCAAGAATTCGGAAACAGCACAGTGCAGCGGTTTTAAC
GCAAAGCAGGAGGGGCAGACGTTTAGTGTGTTTGCGGAGACTTTAGGACTACGTAACGGT
AAGAATTGGCCTAAGGGAAGTTATTACAATAGCAGTTTGAAACCTGGTGTTCCTAATAGT
AACGCCAAAGCTGTAGCCACAGACCTGGTAAATCTTAATCGAGACGAAAAAACCATAGTA
GCAGGGTTACTAGCTAAGACTATTGAAGGGGGTGAGGTTGTTGAAATCAGGGCAGTTTCT
>ApSheep_NorV1_1850
AAGGAGTTAGCTTATGATGTTGTTACTGGACAGACTGACAAACTTACCGCTGCTCTTGCC
AAGACTTCTGGTAAAGACATCGTTCAGTTTGCTAAGGCTCTTGGAATTACTAGCTCCACT
ATTGATGGCAAGATTTGTACTGGAAATCATGCTAAGGGAGGAGACTCCGGTACGACGTTA
AGTAGGGATTTGACAAGTGACAGCAATACAGCGCAGTGTAGTGGATTTAATGCTAAGCAG
GACACAATGACGTTTAGTGAGTTTGCTAAGACTTTGGGCCTGGAAGATGGTAAATACTGG
CCGACTGGAGGTTATGCAAATTCGAGTACTCCAACGATGAATGCGCAAAATAGCAACGCC
AAAGCCGTAGCTAAAGACCTAGTACAGGAGCTTACCCCTGAAGAAAAAACCATAGTAACT
GGGTTATTAGCCAAAACTACAGCACGTACTCTTGCCGTTATACCTTGATCATCCCGTGAC
>ApSheep_NorV1_1851
AAGGAGTTAGCTTATGATGTTGTTACTGGACAGACTGATTACCTTGCTGCTGCTCTTGCT
AAGACCTCTGGGAAGGACATCGTTCAGTTTGCTAAGGCCGTGGAGATTTCCCACCCTACC
ATTGATGGGAAGGTTTGTAGGACGAAGGCCCAAAGTGGTAAACACTATGGTGTGTATGCC
TTGGAAACAGAAGGTAGTGGCAAGGCAACTAATAGTCATACATCGTTATGTGCTGATGAT
GGGGGAACAAAGTCTGATAGCAGTAGTAAACCGCAGATTTTTAAGGACTTTGTCCGTGTG
ACGCTCAAAGGAGATGGAAGTAAGAACTGGCCTACTTCTACGAAAACAGGCGGGGCACCA
TCCGATACGACAAACGACAACGCCAAAGCTGTAGCTACGGACCTAGTAGCGCTTAATCGT
GATGAAAAAACCATAGTAGCTGGATTACTAGCTAAAACTATTGAAGGTGAGGAGGTTGTT
>ApSheep_NorV1_1852
AAGGAGTTAGCTTATGATGTTGTTACTGGACAGTCTGATAACCTTGCTGCTGCTCTTGCC
AAAACCTCTGGTAAAGATATCGTTCAGTTTGGTAAGGCTGTTGGGGTTTCTCATCCTACC
ATTGATGGGAAGGTTTGTGCTGGAAGTCATGCTGCGTTGCCGGGAAGCAAGAGTGCTGCG
GTAGATTATTCTAGCGACTTGTCAGGTAGCTCCAAGGAAGCTAAGACGGCTCAGTGCAGC
GGATTTAAGGAAAGTGGAGTGGATTCAGAGAAGAAAAAGCTAAGTAAGTTTGTGAGCTTG
ACGAGGGTTGGTGATGGCACACACTGGCCAACCGGTCAAGGAGGAAAGAGCAGCAGCGGT
CCCGAAATTGGAGCGCCTAATAGTAATGCCATTGCTATGGCTAAAGACTTGGTAGCTCTT
AATCCTGAAGAAAAAACCATAGTAGCCGGGTTATTAGCCAAAACTATTGAAGGTGGTGAA
>ApSheep_NorV1_1853
AAGGAGTTAGCTTATGATGTTGTTACTGGCCAGACTGATAACCTTGCTGCTGCTCTTGCT
AGATACCAAGGCAAAGACATTGTTCCCCTTGCGAATGCTGTGAAAATTTCTAGCCCTGCC
ATCGATGGGAAGGTTTGCACCAAGGATCATATGAAGGGAACGGATAGTGCCACTGCGTTC
GGGGCTAGCATGGGATCAGGAGCTGACTCAAAGACTGCTCAATGCAGTGGATTGGCCTCG
AAAGGGCAGAATAAGTTTAGTACCTTTGCTGAAGATGTAGGGTTGAAAGATAACAATAAT
TGGCCTACGGGGAGTTGGACAGATTCCAGTACCGCAAAGTCTAATGAGCAAAATAGCAAC
GCCAAAGCTGTAGCTCAAGACCTAGTAGCTCTTAATCGTGACGAAAAAACCATAGTAGCA
GGGTTACTAGCTAAAACTATTGAAGGGGGTGAGGTTGTTGAAATCAGGGCGGTTTCTTCT
>ApSheep_NorV1_1854
AAGGAGTTAGCTTATGATGTTGTTACTGGGCAGACTGATAACCTTGCTGCTGCTCTTGCC
AAGACTTCGGGTAAAGATATCGTTCAGTTTGGTAAGGCTGTTGGGGTTTCTCATCCTACC
ATTGATGGGAAGGTTTGTGCTGGAAGTCATGCTGCGTTGCCGGACAGCAAGGGTACTGCG
GATGATTATTCTAGCGACTTGTCCGGCAACAGCCAGACTAAAACTGCTCAGTGCAGCGGG
TTTAAGACAGGTGGTGCCAATGCCGATAAGAGGCGGTTGAGTAAGTTTGTTAGCTTGACG
AGGGTAGGGGATGGTACACACTGGCCAACCGGTCAAGGAGGAAAGAGCAGCAGCGGTCCC
GAAATTGGAGCGCCTAATAGTAATGCCATTGCTATGGCTAAAGACCTAGTAGAGCAACTC
TCCTCTGAAGAAAAAACCATAGTAGCAGGGTTACTAGCTAAAACTATTGAAGGGGGTGAG
>ApSheep_NorV1_1855
AAGGAGTTAGCTTATGATGTTGTTTCTGGGCAGACTGATAACCTTGCTGCTGCTCTTGCT
AAGACCTCGGGGAAGGACTTCGTGCAGTTTGCTAGGGCCGTGGAAATATCTTCCCCTAAT
ATTGATAAGAAGGTTTGTGTGACAAAGCAAAAGGGAGGTACACAAAGGTATGCGACCTAT
GCGGAAGAGACGGATATAAAAACTAGTGATAGTACGCAGAACACGGCGTTATGCGGGGGC
GAGGCAGGCCATGCATCAGCTACTCACGGGAGTGTAGAGGCTGAGGTTTTAAAGAACTTT
GTAGCCAAAACTCTGAAGGGAGATGGAAATGGGAATTGGCCTACTTCTAGGGAGAAGAAA
GAGAATCAGGGCACGAAGTCTAAGACTAATGACAACGCCGACGCCGTAGCTAAAGACCTA
GTAGCTCTTAATCGTGACGAAAAAACCATAGTAGCAGGGTTATTAGCTAAAACTATTGAA
>ApSheep_NorV1_1856
AAGGAGTTAGCTTATGATGTTGTTTCTGGGCAGACTGATAACCTTGCTGCTGCTCTTGCT
AAGACCTCGGGGAAGGACTTCGTGCAGTTTGCTAGGGCCGTGGAAATATCTTCCCCTAAT
ATTGATAAGAAGGTTTGTGTGACAAAGCAAAAGGGAGGTACACAAAGGTATGCGACCTAT
GCGGAAGAGACGGATATAAAAACTAGTGATAGTACGCAGAACACGGCGTTATGCGGGGGC
GAGGCAGGCCATGCATCAGCTACTCACGGGAGTGTAGAGGCTGAGGTTTTAAAGAACTTT
GTAGCCAAAACTCTGAAGGGAGATGGAAATGGGAATTGGCCTACTTCTAGGGAGAAGAAA
GAGAATCAGGGCACGAAGTCTAAGACTAATGACAACGCCGACGCCGTAGCTAAAGACCTA
GTAGCTCTTAATCGTGACGAAAAAACCATAGTAGCAGGGTTACTAGCTAAAACTATTGAA
>ApSheep_NorV1_1857
AAGGAGTTAGCTTATGATGTTGTTACTGGGCAGACTGATAAACTTACTGCTGCTCTTGCT
AAGACCTCTGGTAAAGATATCGTTCAGTTTGCTAAGGCCGTGGAGATTTCCGCTCCTAAG
ATCGATGAGAAGGTTTGTGCTGGAAGTCATGCTGCATTGACATCGTCAAAAGGCAAAGCG
ACAACTTATGTAAGTGAGTACGTGGGAAGTTCGGACGAGACTACTAAAACGTCTCAGTGT
AGTGGTTTTAAAGACCTAACGACCGGGAAAGGGAATGGAGGTTTGTATAAGTTTGCGAGC
ATAACAAAGGTTGGGGAAGGTAAAAACTGGCCGACGGGGAAGGGGGGACATAGCAGTGCT
AGTCCTGAAACCGGTGCTACTAATAGTAATGCTGCAGCCGTAGCCACGGACCTAGTAGCT
CTTAATAGTGATGAAAAAACCATAGTAGCTGGGTTACTTGCTAGAACTATTGAAGGGGGT
>ApSheep_NorV1_1858
AAGGAGTTAGCTTATGATGTTGTTACTGGGCAGACTGATAACCTTGCTGCTGCTCTTGCT
AAGACCTCTGGTAAAGATATCGTTCAGTTTGCGAATGCTGTGAAAGTTTCTGCTCCTAAG
ATTGATGAGCAGGTTTGTACTGGGAATCGTGAAAAGGGAGATGCTAGCGGTTCTCCCGCT
TCTTATAAAGCAGTGCCTACCAGTGGTAGTACCGCGCAGTGTAGCGGTTTTAATACTAAG
ACTACCTCTGAGCCCTTTAGTAAGTTTGCTGAGGCATTAGGTCTACGTGAAGGTAAGAAC
TGGCCTACGGGGAATTACTACCACTCCAGTGGCGCTAAGGAAGTCTATACTAATAGCAAC
GCCAAAGCCGTAGCCACGGACCTAGTAGCTCTTAATCGTGACGAAAAAACCATAGTAGCA
GGATTACTAGCTAAAACTATTGAAGGTGGTGAAGTTGTTGAAATAAGGGCAGTTTCTTCT
>ApSheep_NorV1_1859
AAGGAGTTAGCTTATGATGTTGTTACTGGGCAGACTGATAAGCTTACTGCTGCTCTTGCC
AAGACTTCTGGTAAAGATATCGTTCAGTTTGCTAAGACTCTAGATATTTCTCACTCTAAC
ATTGGTAACAAGGTTTGTAGGACGACGAAGGGCGATAGTAGTAGTGACTATGGTGAGTAT
GCTGAAACATCAGACAAAGCGAACACAAGCAATAAAACGTCTTACTGTGGAGGTATAGGA
AAAACAAGCGGCGGCTCGGGAGCTGGGATGTCGCAGGTATTCAGGGAGTTTGTAGACAAA
ACACTGGGAGATGGTAGTAGGAATTGGCCTACTTCGAAAGAGAATGGCAATACGGCTAGA
GTTGAGGTGAAATCAAAGCAAAACGACAACGCCGAAGCCGTAGCTAAAGACCTAATAGAT
CTTAATAGTGACGAAAAAACCATAGTAGCAGGGTTATTAGCTAAAACTATTGAAGGCGGT
>ApSheep_NorV1_1860
AAGGAGTTAGCTTATGATGTTGTTACTGGACAGACTGATAACCTTGCTGCCGCTCTTGCT
AAGACTTCCGGTAAAGACATCGTTCAGTTTGCCAATGCTGTGAAAATTACTAACTCCGCT
ATCGATGGGAAGATTTGTAATAGGGGTAAGGCTAGTGGCGGCAGCAAAGGCCTGTCTAGT
AGCAAAGCAGGTTCATGTGATAGCATAGATAAGCAGAGTGGAAGCTTGGAACAGAGTTTA
ACAGCGGCTTTAGGTGATAAAGGTGCTGAAAAGTGGCCTAAAATTAATAATGGCACTAGC
GACACGACACTGAATGGAAACGACACTAGTAGTACACCGTACACTAAAGACGCCTCTGCC
ACTGTAGCTAAAGACCTCGTAGCTCTTAATCATGACGAAAAAACCATAGTAGCAGGGTTA
TTAGCTAAAACTATTGAAGGGGGAGAGGTTGTAGAAATCAGAGCGGTTTCTTCTACTTCT
>ApSheep_NorV1_1861
AAGGAGTTAGCTTATGATGTTGTTACTGGACAGACTGATAACCTTGCTGCTGCTCTTGCC
AAGACCTCTGGTAAAGATATCGTTCAGTTTGCGAATGCTGTGGAAATCTCTCATTCCGGT
ATTGGTAAGAAGGTTTGTAAGACAAAGCTGGGAAGTGGTGGTTCTAATAGCTTTGGTGTG
TACTCTGCTAAAACAGGAAGTAAGAGCTCTAATAACGATACATCGTTATGTAGCGATTCC
GGTAGCAAAAGCGGTGATGGTAGCAATGCTAACCCACAGGCTTTAAAGGAGTTTGTAGAT
AACACCTTAAAAGGTGGTAAGAACTGGCCTACATCTACTAAAAATGGTGGGGCACAGTCT
GATACTAAAAACGACAACGCCGAAGCCGTAGCTAAAGACCTAGTAGGTCTGAATCGTGAA
GAAAAAACCATAGTAGCAGGGTTACTAGCGAAAACTATTGAAGGTGGAGAAGTTGTTGAG
>ApSheep_NorV1_1862
AAGGAGTTAGCTTATGATGTTGTTACTGGGCAGACTGATAAGCTTACTGCTGCTCTTGCT
AAGACTTCCGGTAAAGACTTCGTTCAGTTTGCTAAGGCCGTGGAGATTTCTGCTCCTAAG
ATCGATGACAAGATTTGTAGGACGAAGAACGTTAGTGGTCAGCCAGCTAAATTCGGGCGA
TATGCGGAAGCAACCGATAACGAGAGTTCATCGGGGGAAAATAAAGTTGCTGTTTGCGGA
GCTGCTGGGGGAAGTAATCATAGTACAGCAATCGCTAAGGCGCACGTTTTGAAGGACTTT
GTACGTGAAACACTGAAAGGGGATGGTAATGGGAATTGGCCTATGTCGAGGAGGGTCAAT
GGAAAAACAGGAGAACCTACGCCCAAAACCAACGACAACGCCGAAGCCGTAGCTAAAGAC
ATAGTCAAGGAACTCACCCATGAAGAAAAAACCATAGTAGCAGGGTTACTCGCTAAAACT
>ApSheep_NorV1_1863
AAGGAGTTAGCTTATGATGTTGTTACTGGGCAGACTGACAAGCTTACTGCTGCTCTTGCT
AAGACCTCGGGTAAAGACATCGTTCAGTTTGCCAATGCTGTTAAAATTTCTAGACCTGAA
ATTGATAAGAAGGTTTGTACGGGAACACATTCGATGGCAGGTGACGCCGATGGTTCGCCC
GCGTCGTATGAAGAAGCTGTTAGCGCCAACACTAAAACTGCACAGTGTAGCGGTTTTAAG
GCAGAGCAGACCGATCAGCCATTTAGCAAGTTTGTGGAAGTGTTGAAACTTAGCGAGGGT
AAGAATTGGCCTACTGGAAGGTATCGCCACAGCAGTGGCGTTAAGAGTAACGCTACTAAT
AGCAACGCCAAAGCTGTAGCCACAGACCTCACAAAGCTCACCTCTGACGAAAAAACCATA
GTGGCAGGGTTACTTGCTAAAACTATTGAAGGTGGGGAAGTTGTTGAAATTAGGGCGGTT
>ApSheep_NorV1_1864
AAGGAGTTAGCTTATGATGTTGTTACTGGGCAGACTGATAACCTTGCTGCTGCTCTTGCC
AAGACCTCCGGTAAAGACATCGTTCAGTTTGCTAAGGCGGTTGGGGTGTCTCATCCTAAT
ATTGATAGCAAGGTTTGTAGGACGAAGGATGGAGGGAGTAGCCAGAATAAGTATGGTAAG
TATGCTAATGAGACTGACTTGACCGATGAAAATGCACATACTGTTGCGGTTTGTGGAGGT
AGAGGAGGTACTAGCGGTAGTGGTGGTAGTGCCGCGGAGGTTTTCAAGCAGTTTATAGAA
AAAACCCTAGAGGATGGTAGCAAGAATTGGCCTACGTCGAAGGATAATGGCAAGACAGGA
AAGGTTGAACTTAAGTCAAGGCCTAACGACAACGCCAAAGCTGTAGCGGGAGACCTAACA
AAGCTCACCCCCGAAGAAAAAACCATAGTAGCAGGGCTACTAGCTAAAACTATTGAAGGT
>ApSheep_NorV1_1865
AAGGAGTTAGCTTATGATGTTGTTACTGGGCAGACTGATAACCTTGCTGCTGCTCTTGCT
AAGACCTCCGGGAAGGACTTTGTTAAATTTGCCAATGCTGTTGTTGGAATTTCTCACCCT
AATATCGAAAAGAAGGTTTGTGTGACGAAAGACTACAGCAGTGGCACTAAACATGGTGTT
TATGCCGAGGAAACGGAGAAAGCTACAAGCACTCATAATACTGCGGTTTGTGGAGGAAAG
GGAACGAGTGCAGGAGCCAGTCAGAATAAACCACAGTATTTGAAGGAATTTGTTAAGGTA
ACGCTTAAAGGAGATGGTAGTAAGAATTGGCCTACATCTACAGGTGGGGCTACTACGCCA
GAGACTAACGACAACGCAAAGAATGTAGCCACAGACCTAGTAAACCTTAATCCTGAAGAA
AAAACCATAGTAGCTGGGCTACTCGCTAAAACTATTGAAGGGGGTGAGGTTGTTGAAATA
>ApSheep_NorV1_1866
AAGGAGTTAGCTTATGATGTTGTTACTGGGCAGACTGATAACCTTGCTGCTGCTCTTGCC
AAGACCTCCGGTAAAGACATCGTTCAGTTTGCTAAGGCGGTTGGGGTGTCTCATCCTAAT
ATTGATAAGAAGGTTTGTACTAGGACACATGCAAAGGGAACTGATAGCAATGCTACTACT
TTTAGTACTACTCTTAACACGGATACGAGCACGGCGCAATGTAGTGGTTTTGCTACGGAA
CAGATAGCACAAACGTTTAGTGTATTTGCTAAGACTTTGAACCTAGAAGATGGTAAATAC
TGGCCAACAGGGAGTTTTTCGAACAGTAGTACAGCTAAGGGAAACGATAGGAATAGTAAT
GCTAGCGCCGTAGCTACAGACCTAGTAGCTCTTAATCGTGACGAAAAAACTATAGTAGCA
GGACTATTAGCTAAAACTATTGAAGGTGGTGAGGTTGTTGAAATCAGGGCGGTTTCTTCT
>ApSheep_NorV1_1867
AAGGAGTTAGCTTATGATGTTGTTACTGGACAGACTGATAAGCTTACCGCTGCTCTTGCT
AAGACCTCGGGGAAAGATATCGTTCAGTTTGCTAAGGCGGTTGGGGTTTCTCATCCTAAT
ATCGATGGGAAGGTTTGTGCTGGAAGTCGTGAGAGGGGTGCAGCTGCTACCAATAATAAT
AACATAACTGACTATTCGGACAATCCGACAGCGCAGGAAAAGACGGCTCAGTGTAGTGGG
TTAAAGAGCGGGGCCGACGCGGCGAAGAAAGGTTTGAATAAGTTTGTAGAGCTAACGAAA
ATAGGTGAAGGTAAGAACTGGCCTACGGGCAAGGTGTGGAAAAGCGTCAGTGATGCTGTA
GACGGTGATACACATGGAAACGCCAAAGCCGTAGCTAAAGACCTAGTACAGGAGCTCTCC
CCTGAAGAAAAAACCATAGTAGCAGGGTTACTAGCTAAAACTATTGAAGGGGGCGAGGTA
>ApSheep_NorV1_1868
AAGGAGTTAGCTTATGATGTTGTTACTGGACAGACTGATAACCTTGCTGCTGCTCTTGCT
AAAACCTCTGGTAAGGACTTCGTTCAGTTTGCTAAGGCTCTTGGAATTTCCCACTCTGAG
ATTGATGGGAAGATTTGTAGTAAACAGCATTCGAAGATTACCACTAGTGGGAACGCGACT
ACATACACTGCGACTCCAACAACTGCGAACACAGACACGGCACAGTGTAGTGGTTTTGGG
GCAAAACCAACGGAAGGGCACGCGCTTTTGAGCAAGTTTGTAGAGCTAACGAAAATAGGT
GAAGGTAAAAACTGGCCTACTGGTAAGGCTGGAAATAGCAGTGGCGGCCCGACCGAAGGA
GAACGTAATGGTAATGCCAAAGCCGTAGCTAAAGACCTAGTAGCTCTTAATAGTGACGAA
AGAGCCACAGTGGCTAGGTTATTTGCTAAAATTATTGAAGGAAGCGAGGTTATTGAGATT
>ApSheep_NorV1_1869
AAGGAGTTAGCTTATGATGTTGTTACTGGGCAGACTGATAACCTTGCTGCTGCTCTTGCT
AAGACCTCCGGTAAAGACATTGTGCAGTTTGCGAATGCTGTGAAAATTTCTGCCCCTAAT
ATCGATGGGAAGATTTGTAATAGGGGAAAGACAGGCAGAAACAGTGAAGGATTAAAAGAT
AAAAAAGCGGGTTCTTGTGACAGTCGAGATAACAGCGATGGGAACTTAAAGCAGAGTTTG
ACAGCAGCTTTAGGAAAAGAAGGAGATAAACACTGGCCTAAAATTGATAATGCCGTGACA
AACGAAACGTCATTAAAAAGTGATAATGGGAAGCCGTACGAGAAAGATGCATCTGCTACT
GTTGCGGGGGACCTAGTAGCTCTTAATAGTGACGAAAAAACCATAGTAGCAGGGTTACTT
GCTAAAACTATTGAAGGGGGTGAGGTCGTTGAAATAAGGGCGGTTTCTTCTACTTTCACA
>ApSheep_NorV1_1870
AAGGAGTTAGCTTATGATGTTGTTACTGGACAGACTGACAAACTTACCGCTGCTCTTGCC
AAAACTTCTGGTAAAGATATAGTTCAGTTTGCTAAGGCCGTGGAAATCTCTAGCCCCACC
ATTGATAAGAAGGTTTGTAATGGGACTCATGCCGTGGGTAAGGAAGAGGCTGTAGGCAAT
ACGGGCATGAATGACTATGCGGACAAAGGATCTTCATCGGCGACGGGACAATGTAGTGGT
TTGGTGGCTACCGCTATAACACAAGGTAAGGGAGGCTTGAACAATTTTGTAAACAAAACA
AAGGTAGAGGAAGGTAAAAACTGGCCTACGGGAAACATCGCTGATAGTAGCGGCTCTAAT
AAGGTGGGCAAGTCGAATAGTAATGCCAAAGCCGTAGCTAAAGACCTAGTAGCTCTTAAT
AGTGACGAAAAAACCATAGTAGCAGGGTTACTAGCTAAGACTATTGAAGGTGGTGAAGTT
>ApSheep_NorV1_1871
AAGGAGTTAGCTTATGATGTTGTTACTGGACAGACTGATAAGCTTACTGCTGCTCTTGCT
AAAACATCCGGTAAAGATATCGTTCAGTTTGCTAAGGCTGTGGAGATTTCCGCTCCTAAG
ATTGATGAGCAGGTTTGTAGAGCACAGACGGGGAGTACTACAACAAATCACGGGAAGTAC
GCTGTGACAACTTCAGGGGAAAATGATAATGCAGAGATATCGTTGTGTGCTGGAAAGCCG
GCCGGAACCGGTAATACGGGCAAGAGCGATGTGCAGAATGTTTTCAGGGATTTTGTTAGA
GAAACGCTGAAGGATGGTAGCCAGAATTGGCCTACGTCGACTAGAACGCCCGGAAAGACA
CACGGTCCGAAACCTGAAACTAACGACAACGCCAAAGCCGTAGCAGGAGACCTAACAAAG
CTCTCCACTGAAGAAAAAACCATAGTAGCGGGGTTATTAGCTAAAACTATTGAAGGTGGG
>ApSheep_NorV1_1872
AAGGAGTTAGCTTATGATGTTGTTACTGATCAGGCTGATAAGCTTACTGCTGCTCTTGCT
AAATACAAAGGTAAAGACATAGCCCAATTTGCGAATGCTGTGAAAATTACTAACCCCACT
ATCGATGGGAAGATTTGTAGGACGAAGTCGGGAAACAGCAATACGAGCTATGGTCAGTAT
GCGACAGAAACTAACCTGAGCGGTGGAAGTGGGTATGCTGTTGCAGTATGTGGGGGTGCT
GGAGGATCCAGCGGTAGTGGTAGTAGAAACGAGCAGGTGTTCAAGCAATTTATAGAGAAC
ACTCTTGTAGGAAATGAAAGTAAGAACTGGCCTACTTCTACAGGGGGAAAACCTGAAACT
AACGACAACGCCAAAGCCGTAGCTAAAGACCTAGTAGAGAAACTCACCTCTGACGAAAAA
ACCATAGTAGCAGGGTTACTGGCTAAAACTATTGAAGGGGGTGAGGTTGTTGAAATAAGG
>ApSheep_NorV1_Reversed_1873
AAGGAGTTAGCTTATGATGTTGTTACTGGGCAGACTGATAAGCTTACTGCTGCTCTTGCC
AAGACTTCTGGTAAAGATATCGTGCAGTTTGCTAAGGCAGTGAAAATTACTAACTCCACT
ATCGATGGGAAGGTTTGTAGTGGGGATCATATGCATAGGACAGGGGTCGAAAACGGCTCG
GTGACAGCGTACAAAGATGAGCCGAGCTCGCAGACTGACACAGCACAATGTAGTGGATTA
AAGCCAGGGAAAAAGGATCAACTGTTTAGTAAGTTTGTCGAGGATGTGAAGATCGGTGAG
AAGAATTGGCCTACAGGGAAAACTAACCAATCGAGTACTGCAAAGGAAGGTAAGACGAAC
GGTAACGCCGAAGCTATAGCTACAGGTCTAACAAAGCTCACCACTGAAGAAAAAACCATA
GTAGCAGGACTACTTGCTAAAACTATTGAAGGGGGTGAAGTTGTTGAGATTAGGGCCGTT
>ApSheep_NorV1_Reversed_1874
AAGGAGTTAGCTTATGATGTTGTTACTGGGCAGACTGATAAGCTTACTGCTGCTCTTGCT
AAGACCTCTGGTAAAGACTTTGTTCAGTTTGCTAAGGCGGTTGAGATTTCTCACCCCGGT
ATTGATAAGAAGGTTTGTAAGACGAAGAAGGGGGGACAGGATAGTAGTAAGTTCGGGGAG
TATGATAAAGCGACTGGGGCTGCAAGCACTAATAAAACTGCGTTGTGTGGTGGTACACCT
GGCGCGAGCTACAATGGTAACGCGGGGACAGAACAGTTTTTGCGGCACTTTGTAGAGAAA
ACTCTAAAAGAGGATGGTAATGGGAATTGGCCGACCTCTTCGAAAGGTGAAGACTCTGCA
AGAGCGTCTCAAACTAACGACAACGCAAAGAATGTAGCCACAGACCTCACAAAACTCACC
TCTGAAGAAAAAACCATGGTAGCAGGGCTACTTGCTAAAACTATTGAAGGGGGTGAGGTT
>ApSheep_NorV1_Reversed_1875
AAGGAGTTAGCTTATGATGTTATTACTGGACAGACTGATAACCTTGCTGCTGCTCTTGCT
AAAACCTCCGGTAAAGACATCGTTCAGTTTGCTAAGGCCGTGGAGATTTCTCATCCCGGT
ATTGATAAGAAGGTTTGTGCTGGAAGTCATTCTGCGCTGTCACAGAGCAAGAGTAGCGCG
ACAGACTACGATGACGGAACTGGGCTAGTGAGCAGCAACACAAAGACGGCACAATGCAGC
GGGTTTAAGGCGGGGAGCCCGGACACCGATAAGCAACGGCTGAGTAAGTTTGTTGGCTTG
ACAAGGGTTAGGGATGGTACACACTGGCCAACTGGTCACGGAGGAAAGAGTAGCAGCGGG
CCTGAAATTGGAGCGCCTAATAGTAATGCCATTGCTATGGCTAAAGACTTGGTAGATCTT
AATCCTGACGAAAAAAACATAGTAGCAGGGTTACTAGCTAAAACTATTGAAGGGGGTGAG
>ApSheep_NorV1_Reversed_1876
AAGGAGTTAGCTTATGATGTTGTTACTGGACAGACTGATAAGCTTGCTGCTGCTCTTGCC
AAAACCTCTGGTAAAGATATCGTTCAGTTTGCTAAGGCTGTTGGAATTACTAGTCCTGAA
ATTGATAAGAAGGTTTGTAAGACGAAAAAGCACAGCACAGGCAGCCATTACGCTAAGTAT
GGGGAAGCGACTGATAACGATAGCAGCGGTGACGCATCGAAAATCGTAGCTGTTTGTGGA
GCACAGGCGGTGGGAAGCAACGGGAACGCCGGCGGGGTTACCGCTGCGGAGGTGTTAGGG
GACTTCGCGTCCAAAACACTAGGAGATGGGAGTAGGAATTGGCCTACGTCAAAAGCAGTG
GAAACTTCTAACAGGGGGAATCCGAAGCCTGAAACTAACGACAACGCCGAAGCCGTAGCT
AAAGACCTAGTAGCTCTTAATAGTGACGAAAAAACCATAGTAGCAGGGTTATTAGCGAAA
>ApSheep_NorV1_Reversed_1877
AAGGAGTTAGCTTATGATGTTATTACTGGGCAGACTGATAAACTTACTGCCGCTCTTGCC
AAAACCTCCGGGAAAGATATCGTTCAGTTTGCCAATGCTGTTAAAATTTCTCACTCTGAG
ATTGATAAGAAGGTTTGTAATGGGACTCATGCTAAGGCACCGGACACAGATGGGACACCT
GCCGCATATGAAGAAGCTGTTGGTAGTAACAAAACAGCGCAATGTAGTGGTTTTAGCACC
GATCAGACTGGACAGCCATTTAGCAAATTTGCAGAAGTATTGAAGCTGCGCGAGGATAAG
AATTGGCCTACTGGTAGGTACCGTATTAGTAGTGGTACTTATGTAAAGAGTGGTGATCCT
AATAGTAACGCCAAAGCCGTAGCCACAGACCTAACAAAACTCACTTCCGAAGAAAAAACC
ATAGTAGCAGGGTTACTAGCTAAAACTATTGAAGGTGGGGAGGTTGTTGAGATGTGTCTA
>ApSheep_NorV1_Reversed_1878
AAGGAGTTAGCTTATGATGTTGTTACTGGGCAGACTGATAACCTTACTGCTGCTCTTGCC
AAAACCTCTGGGAAAGACTTTGTCCAGTTTGCTAAGGCTGTTAAAATTACCAACTCCACT
ATCGATGGCAAGGTTTGTAGTGGGAACCATGCGAAGGGGAAGGCGAGTGGCGACAATGCT
AGTATAACTGGCTATATAGATTCTGGCAACGGTAGCGGCTCAAAGACAGCTCAGTGCAGT
GGCTTGCATAACAGGTCTATAGGTGGTAGCGAAGTAGGCTTGAGTAAGTTTTTAAGCCTG
ACTAAGGTTGGAGAAGATAAGAATTGGCCGACGGGGCACGTCATTGGTAGTGGCGGCAGC
AACGTTGATACGGTAGGTAAGACGAATGGAAACGCCGAAGCCGTAGCTAAAGACCTAGTA
CAGGAGCTTACCACTGAAGAAAAAACCATAGTAGCAGGGTTACTAGCTAAAACTATTGAA
>ApSheep_NorV1_Reversed_1879
AAGGAGTTAGCTTATGATGTTGTTACTGGGCAGACTGATAACCTTGCTGCTGCTCTTGCT
AAGACCTCCGGTAAAGACATTGTGCAGTTTGCGAATGCTGTGAAAATTTCTGCCCCTAAT
ATCGATGGGAAGATTTGTAATAGGGGAAAGACAGGCAGAAACAGTGAAGGATTAAAAGAT
AAAAAAGCGGGTTCTTGTGACAGTCGAGATAACAGCGATGGGAACTTAAAGCAGAGTTTG
ACAGCAGCTTTAGGAAAAGAAGGAGATAAACACTGGCCTAAAATTGATAATGCCGTGACA
AACGAAACGTCATTAAAAAGTGATAATGGGAAGCCGTACGAGAAAGATGCATCTGCTACT
GTTGCGGGGGACCTAGTAGCTCTTAATAGTGACGAAAAAACCATAGTAGCAGGGTTACTT
GCTAAAACTATTGAAGGTGGTGAGGTTGTTGAAATTAGGGCGGTTTCTTCTACTTCCGTT
>ApSheep_NorV1_Reversed_1880
AAGGAGTTAGCTTATGATGTTGTTACTGATCAGGCTGACAAGCTTGGTGATGCTCTTGCC
AAAACCTCTGGGAAAGATATCGTTCAGTTTGCCAAGGCGGTTGGGGTCTCTCATCCTAGT
ATTGATAAGAAGGTTTGTACCAAAACGCATGCGAAGGCTAAGGATGCGGCTAGTACGCCT
ACAGAATATGAAGAAGCTGTTAGTGCGAACGGAAAAACGGCGCAGTGTAGTGGTTTTGGC
TCCGATCAGCCTAGCCAGACATTTAGCAAGTTTGCGGAAGTATTGGATCTTGGCAAGAGA
GAGAATTGGCCTACAGGACGATATCGCAAAAATGGCGGCAGTCCAGATGTGCAGGTAGGT
GATGCGAATAGTAACGCCAAAGCTGTAGCCACAGACCTAGTAGCTCTTAATCGAGACGAA
AAAACCATAGTAGCAGGGTTACTAGCTAAAACTATTGAAGGGGGCGAGGTTGTTGAGAGA
>ApSheep_NorV1_Reversed_1881
AAGGAGTTAGCTTATGATGTTGTTACTGGGCAGACTGATAACCTTGCTGCTGCTCTTGCT
AAGACCTCGGGTAAAGATATCGTTCAGTTTGGTAAGACGGTTGGAATCTCTCATCCTAAT
ATTAATAAGAAGGTTTGTGCGACGAAGATGGCTAGCGGCGGTAGTAAGTATGCTATCTAT
GCGGAGGAGACGGAAAATATCAACACTGGAGGTAGTGGTAAGCTTAATGTGGCTGTTTGT
GGAGCGGAAGCTGCGCAAACGAGCAGCAGCAACGGGGGTAGCGCTACGCGGCAGTATTTG
CAGGAGTTTATAGAGAATACTCTAAAAGATGGGAATAAGAACTGGCCTACATCGAAAGCA
GCGGGGGTAAGAAACGGAGATAACCCGCCGTCTAAAACTAACGACAACGCCAAAGCTGTA
GCTAAAGACCTAGTAGCTCTTAATAGTGAAGAAAAAACCATAGTAGCAGGGTTACTAGCT
>ApSheep_NorV1_Reversed_1882
AAGGAGTTAGCTTATGATGTTGTTACTGGACAGACTGATAACCTTGCTGCCGCTCTTGCT
AAGACTTCCGGTAAAGACATCGTTCAGTTTGGTAAGGCTGTTGGAATTTCTCACCCTAAT
ATTAATGAGAAGGTTTGTGTGACGACTAAGGGGAGTGTACATGCGAAAAGCTATGGCATA
TATGCAAGTAAGACAAACGCGGAGGGCTCTACACAGACTAAGGGTGACACAGCATTATGT
GGCGGGCATGGCACAAAACACTCGAGTGGAATGAGTAACAGCACAGGAGAGAAGCCGGAA
GTTTTGAGGGACTTTGTCGCGAAAACGCTAAAAGAGGATGGTAATGGGAATTGGCCTACT
TCTACAGCCGAATCTGGTGGGACTCCGACACCTGTAACTAACGACAACGCCAAAGCTGTA
GCTGGTGACCTAACAAAACTCACCCCTGAAGAAAAAACCATAGTAGCCGGGTTACTAGCT
>ApSheep_NorV1_Reversed_1883
AAGGAGTTAGCTTATGATGTTGTTACTGGACAGACTGATAACCTTGCTGCTGCTCTTGCT
AAGACCTCTGGTAAAGACATCGTGCAGTTTGCTAAGGCGGTGGAGATTTCGAGCCCTAAT
ATCGGTAACAAGGTTTGTGCTACAGAGGGTACGAGTGGTAATCACTATGGTAAGTATGGT
GAAGTGTATGTTGCTGGTAGTGGCTCAGGGCAGGAAAGGATAACTTTATGCGGTGGGAAA
GGAGACACAACTAATGGTAGTGCAAAGCAAGAGTATTTAGGGGATTTTGTCAGAGAGACA
CTGAAAGGTAATGGTAGCAAAAACTGGCCAACTACGGAATCAAAGGGGACAAAAACTCAG
GAGTCTGCACAGAACAACAATGCTAATGCCGTAGCCAAAGACCTAACAAAACTAACCACC
GAAGAAAAAACCATAGTAGCAGGACTATTAGCTAAAACTATTGAAGGCGGCGAGGTTGTT
>ApSheep_NorV1_Reversed_1884
AAGGAGTTAGCTTATGATGTTGTTACTGGACAGACTGATAACCTTGCTGCTGCTCTTGCT
AAGACTTCGGGTAAAGACATCGTTCAGTTTGCTAAGGCGGTGGAGATTTCTAATTCCGAT
ATTGGTAAGAAGGTTTGTAAGGCAAGTGGTACTAATAAATATGGAAAGGACAGCGGTGGG
GACGGCACTGAAAACCAGTGCGGAGTAGGAAAATCAGATGGAACAGGTCCGACTCAGGGA
CCGGGAACATTGGTAGACTTTAGGCAATATGTGTTAGAAAAAGGAAAAGGGTGGCCTGGT
TCGGAAAAGGGGGGTGCTGATCCTAACGACAACGCCAAAGCTGTAGCTGGAGATCTAACA
AAACTTACCACCGAAGAAAAAACCATAGTAGCAGGGTTACTAGCTAAAACTATTGAAGGG
GGTGAGGTTGTTGAAATAAGGGCGGTTTCTTCTACTTCTGTGATGGTTAATGCTTGTTAT
>ApSheep_NorV1_Reversed_1885
AAGGAGTTAGCTTATGATGTTGTTACTGGGCAGACTGATAACCTGGCCGCTGCTCTTGCC
AAAACTTCCGGTAAAGATATTGTCCAATTTGCTAAGGCGGTGGAGATTTCCCACCCTACC
ATTGATGGGAAGGTTTGTGTGACGAAGAAGGATGGATCGAACAGTAAGTATGGCGAGTAT
GCGGAGGGAACGGCGAGAGATAATAGTTCGAAGAGTAAAGTTGCACTGTGTGGGGGTGCC
GCGAAGGGAAACTATGGGGTGACAGGTCCACAGGTTTTCAGAGACTTTATAAGGAGCACA
CTCTTGGGAAATGGGAGCAAGAATTGGCCTACGTCTACGTCGAGCGAAGCGACGAATGGT
ATGGACCCTAAACCTAACGACAACGCCAAAGCTGTCGCTAAAGACCTAGTACAGGAGCTA
ACCCCTGAAGAAAAAACCATAGTAGCAGGGTTACTAGCTAAAACTATTGAAGGTGGTGAA
>ApSheep_NorV1_Reversed_1886
AAGGAGTTAGCTTATGATGTTGTTACTGGGCAGACTGATAACCTTGCTGCTGCTCTTGCC
AAGACTTCCGGTAAAGACATCGTCCAATTTGCGAAGGCGGTTGGAATCTCTCATTCTGAT
ATTGATGGGAAGATTTGTGTGACGAAGAAGGCCAGCGATGGTAAGTATGCTATCTATGCG
GAAGAGACGGACAACGGGGGCAGCGGGAGTAACAAAGTAGCTGTGTGTGGAGCAACAGCG
GGCAAGACCGGTGCGGGCGAGAGTACTCCGCAGGTTTTGCATGACTTTGTGGAGAAAACT
CTGTTAGGAAATGGAAGTAAAAACTGGCCTACTTCGACTACAGGAAATAGTAAGGAACCG
AAAGCTACCACGAACGACAACGCCAAAGCTGTCGCTAAAGACCTAGTACAGGAGCTCACC
ACCGAAGAAAAAACCATAGTAGCAGGGTTACTAGCTAAAACTATTGAAGGGGGTGAGGTT
>ApSheep_NorV1_Reversed_1887
AAGGAGTTAGCTTATGATGTTGTTACTGGGCAGACTGATAAACTTACTGCTGCTCTTGCT
AAGACCTCTGGTAAAGATATCGTTCAGTTTGCTAAGGCCGTGGAGATTTCCGCTCCTAAG
ATCGATGAGAAGGTTTGTGCTGGAAGTCATGCTGCATTGACATCGTCAAAAGGCAAAGCG
ACAACTTATGTAAGTGAGTACGTGGGAAGTTCGGACGAGACTACTAAAACGTCTCAGTGT
AGTGGTTTTAAAGACCTAACGACCGGGAAAGGGAATGGAGGTTTGTATAAGTTTGCGAGC
ATAACAAAGGTTGGGGAAGGTAAAAACTGGCCGACGGGGAAGGGGGGACATAGCAGTGCT
AGTCCTGAAACCGGTGCTACTAATAGTAATGCTGCAGCCGTAGCCACGGACCTAGTAGCT
CTTAATAGTGATGAAAAAACCATAGTAGCTGGGTTACTTGCTAGAACTATTGAAGGGGGT
>ApSheep_NorV1_Reversed_1888
AAGGAGTTAGCTTATGATGTTGTTACTGGACAGACTGATAACCTTGCTGCTGCTCTTGCT
AAGACCTCCGGTAAAGATATTGTTCAGTTTGGTAAGGCCGTTGGAATCTCTCATCCTACC
ATTGATGGGAAGGTTTGTGTGACGAAGGATGGACAGAGCAGTGGGAACGACTATGGGCAG
TATGCTGCTGAAACTGACCTTTCCGCAGCTGGCAAGCATGCTGTTGCGGTATGTGGAGGT
AAAGGAGGAAATGGCAGTAGTAGTAGTAACAAGGAAGTTTTCAAGCAGTTTATAGAGAAA
ACCCTCAAGGATGGTAACCAGAATTGGCCTACATCCAAGGATAGTGGCGGAAGTAGTAGA
AGTAATGTGAAGTCACAGCCTAACGACAATGCCAAAGCCGTGGCCACGGACCTAGTAGCT
CTTAATAGTGACGAAAAAACCATAGTAGCAGGGTTACTAGCTAAAACTATTGAAGGGGGT
>ApSheep_NorV1_Reversed_1889
AAGGAGTTAGCTTATGATGTTGTTACTGGACAGACTGATAACCTTGCTGCTGCTCTTGCC
AAGACCTCTGGTAAAGATATCGTTCAGTTTGCTAAGGCGGTGGAGATTTCCGCTCCTAAG
ATCGATGGGAAGATTTGTAAGGTGGGGACTAACAACAATGGTTACGATAAGAACGATACC
TCAGGTGGTACTTTGTGTGGTGTGGGTAAAGGGAGTGGTGGAACTGGCTATCCCGCGTTA
AAAGACTTTAGAGCTAAAGTTCTTGAAGCTGGTACAGGATGGCCGACATCTACAAAGACG
AGTGCGGAAACTAACGACAACGCCAAAGCTGTTGCTGGAGATCTAACAAAGCTCACCACC
GACGAAAAAACCATAGTAGCGGGGCTACTAGCTAAAACTATTGAAGGTGGAGAAGTTGTT
GAGATCAGGGCGGTTTCTTCTACTTCTGTGATGGTTAATGCTTGTTATGATCTTCTTAGT
>ApSheep_NorV1_Reversed_1890
AAGGAGTTAGCTTATGATGTTGTTACTGGACAGACTGATAAGCTTACCGCTGCTCTTGCT
AAGACCTCGGGGAAGGACTTCGTGCAGTTTGCTAGGGCCGTGGAAATATCTTCCCCTAAT
ATTGATAAGAAGGTTTGTGTGACGAAAAGGAAAGCTTCGGGCGGGACGAAGGGCTTTGGA
GTATATGCGGAAGAGACGAACGCTAATAGTACACCCGCGAATAACAAAACGTCATTATGT
GGGGGACACGGGACGACAGGTGACGGCACATCGCATGGGGGTAGTGAGGGACAGGTACTA
AAGGACTTTATTAAGGACGCGCTAAGTGGGGGTGATAAGAACTGGCCGACCTCAAAATCG
GCCAGCGGGGCAACACAGGAGGCTAAACAAAACGACAACGCCAACGCGGTAGCTAAAGAC
CTAGTAGAGAAACTCACTTCCGAAGATAAAACCATAGTAGCAGGGTTACTAGCTAAAACT
>ApSheep_NorV1_Reversed_1891
AAGGAGTTAGCTTATGATGTTGTTACTGGACAGACTGATAAGCTTACTGCTGCTCTTGCT
AAGACTTCGGGGAAGGACTTTGTTAACTTTGCTAAGACTCTTGGAATTTCTCATTCCAAG
ATCGATGACAAGATTTGTAGGACGAAGCTTGGCGGCAGCGACGCGACAACCTATGGTGTG
TATGCTGAATCTACAGGGCAGGTGAGCATGGCGGGGACGTCGTTATGTGGGGGTAAGGGT
AAAAATAGCAGTGGTAGCGAGAGAACTCCTGAAGTTTTCAGGGACTTTGTAAAGAAGGCG
TTAAAAGATGGGGTCAAGAATTGGCCAACATCCTCGACGACCGAGAGTTCGCCTAAGACT
AAATCTGAAACTAACGACAACGCCAAAGCTGTCGCTAAAGACCTAGTACAGGAGCTCACT
CCTGAAGAAAAAACCATAGTAGCAGGGTTATTAGCTAAAACTATTGAAGGTGGTGAAGTT
>ApSheep_NorV1_Reversed_1892
AAGGAGTTAGCTTATGATGTTGTTACTGGACAGACTGATAACCTTGCTGCTGCTCTTGCT
AAGACCTCCGGTAAAGATATCGTTCAGTTTGCTAAGACTCTAGATATTTCTCACTCTAAC
ATTGGTAACAAGGTTTGTAGGACGACGAAGGGCGATAGTAGTAGTGACTATGGTGAGTAT
GCTGAAACATCAGACAAAGCGAACACCAGTAATAAAACGTCTTACTGTGGAGGTATAGGA
AAAACAAGCGGCGGCTCGGGAGCTGGTATGTCGCAGGTATTCAGGGAGTTTGTAGACAAA
ACACTGGGAGATGGTAGTAGGAATTGGCCTACGTCTACAGGGGGCTCAGAGACGCATAGA
AAACCTGTAACTCACGATAACGCAAAAGCTGTCGCTGGGGACCTAACAAAACTCACCACC
GAAGAAAAAACCATAGTAGCAGGGTTACTAGCTAAAACTATTGAAGGGGGCGAGGTTGTA
>ApSheep_NorV1_Reversed_1893
AAGGAGTTAGCTTATGATGTTGTTACTGGGCAGACTGATAACCTTGCCGCTGCTCTTGCC
AGAACCTCTGGTAAAGATATCGTTCAGTTTGCTAAGGCTGTGAAAATTTCTGCCCCTAAT
ATTGATGGGAAGGTTTGTCATGGACAACATATGAAGATCGATAATACGGCTACATCGGCA
ACGAAGTATACTGACAAAGTTGAAGAAGGTAGCCAGAGCGGGACCGCTCAATGCAGTGGT
TTTGGGGGTACGGGAACGACTAAGGGGCTCGTTGCTTTTGCTACGGGCGTAGGTTTGGAA
GATAATAAGAATTGGCCTACGGGAAAGGCGGCGAAGACGTCGAGTGGTACGGTATATGGC
GCACCTAATAGTAATGCCAAAGCTGTTGCTGGAGACCTAGTAGCTCTTAATAGTGATGAA
AAAACCATAGTAGCAGGGTTACTGGCTAAAACTATTGAAGGTGGTGAAGTCGTTGAGATA
>ApSheep_NorV1_Reversed_1894
AAGGAGTTAGCTTATGATGTTGTTACTGGGCAGACTGATAACCTTACTGCTGCTCTTGCT
AAGACCTCTGGTAAAGATATCGTTCAGTTTGCGAATGCTGTGAAAATTTCCAGCCCTGAA
ATTGATGGGAAGGTTTGTAATGGAAAGCATGCGAAGATAGATGGGGACAGCACGTCCACT
ACGTACGATCGAAACCCACAAAGAGAGCAAACGAAAACGGCACAGTGTAGTGGTTTTGGA
AGCACGGCAGGGGATAAGCAGGCTCTTTTTAGTACGTTTGTTAGTGCTGTGGGGTTGAGA
GAGGATGAAAACTGGCCAACAGGTCAGACTGGGAATAGCAGTGGTGCGAAGAAAGGCCCT
ACTAATAGCAACGCCAAAGCCGTAGCCACGGACCTAGTAGCTCTTAATCGTGACGAAAAA
ACTATAGTAGCGGGATTACTAGCGAAAACTATTGAAGGGGGTGAGGTTGTCGAAATAAGG
>ApSheep_NorV1_Reversed_1895
AAGGAGTTAGCTTATGATGTTGTTACTGGACAGACTGATAACCTTGCTGCTGCTCTTGCT
AAGACCTCGGGTAAAGATATTGTTCAGTTTGCTAAGACTCTTAATATTTCTCACTCTAAT
ATCGATGGGAAGATTTGTAATAGGGGTACGGATAGTGGGGGTAGCAAAGGCCTAAATGAT
AAAAAAGCGGGTTCATGTGATAGCATGGATAAGCAGAGGGCACTTTGAAACAAAGTTTGT
CAGAAGCTTTAGGAGAAGAAGGAGCTAAACACTGGCCTAGAATTAATAATAGCGCTAGCG
ACACGGAGTTAGGAGGGAGCAAGAACGGTAATCCATACACCGTAGATGCGTCTGCTACTG
TGGCTAAAGACCTAACAAAGCTCACTGCTGAAGAAAAAACCATAGTAGCAGGGTTGCTAG
CTAAAACTATTGAAGGTGGTGAGGTTATAGAAATCAGGGCGGTTTCTTCCACATACAGCA
>ApSheep_NorV1_Reversed_1896
AAGGAGTTAGCTTATGATGTTGTTACTGGACAGACTGATAAGCTTACTGCTGCTCTTGCC
AAGACTTCTGGTAAAGATATAGTCCAGTTTGCTAAGGCGGTGGAGATTTCTAATTCCGGA
ATTGGTAAGAAGGTTTGTAAGACGACGAAGGGAGGTGACAACGGCAGCAGGTACGGACAG
TACGATAAAGAGACGGGGGGAGCTAGCTCTGAAAAGACAGCATTGTGTGGTGGTGCTGCC
GGCGCGAGGTACAGTAGCAGCGATGGTTCAGAACAGGCTTTAGGGAAATTTATCGCCAAA
ACCCTATCAGGAAATGAAAGTAAGAACTGGCCTACCTCAACAATAGCAGGGGGAGCACCA
TCGGGGAATCCGAACGACAACGCAAAGCAGGTCGCTACAGACCTCACAAAGCTAACCCCC
GAAGAAAAAACCATAGTAGCAGGGCTACTAGCTAAAACTATTGAAGGGGGTGAGGTTGTT
>ApSheep_NorV1_Reversed_1897
AAGGAGTTAGCTTATGATGTTGTTACTGGACAGACTGATAAACTTACTGCTGCTCTTGCT
AAGACTTCCGGTAAAGACATCGTTCAGTTTGCTAATGCTGTTAAAATTGCTAACCCTACC
ATTGATGGGAAGGTTTGTAGTGGAAGTCATGCTGCGATAAACACGGGTAAGGGTAAAAAG
TATGCTGCGGATCCAAAAGACCACTCCGCTGAGGAGACTGCTCAGTGTAGTGGGTTTGGC
GCGGCGAACAGTGTGGAGGCTGATCATAAATTTCTGAGCAAGTTTGTAAGCCTTACGGGA
GTGGGTGAAGGGAAAAACTGGCCTACTGGCAGAGCGGCAAAGAGTGGAAGCGGAGGGACT
GACAATGGTGTAACTAATAGCAACGCCAACGCTGTGGCTAAAGACTTGATAGATCTTAAT
CGTGATGAAAAAACCATAGTAGCAGGGTTACTCGCTAAAACTATTGAAGGTGGTGAGGTT
>ApSheep_NorV1_Reversed_1898
AAGGAGTTAGCTTATGATGTTGTTACTGGGCAGACTGATAACCTGGCCGCTGCTCTTGCC
AAGACTTCGGGTAAAGACTTTGTCCAGTTTGCAAAGACTCTTAATATTTCTCACTCTAAT
ATCGATGGGAAGATTTGTAAGACGAAGCAGGGGTACGCTAGTCAGAAGTCTAGCCATGGG
ATATATGCGAGCAAAACTAACGCTGAGAACAACCAAGCGAAAGGGGAAACGGCACTATGT
GGTGGTCATGGCTCGACAAGCGCAAGCGGGCAGACTCAAGTACAGAACACTCCACAAGTT
TTAAGAGACTTTGTTAGAGCAACACTTGAAGATGGTAGCAAGAATTGGCCTACGTCCACA
GCAGATGGTAGTGGGTTACCACGACCTGTGACGAACGACAACGCCAAAGCCGTAGCTAAA
GACCTAGTACAGGAGCTTTCCCCTGAAGAAAAAACCATAGTAGCAGGGTTACTAGCTAAA
>ApSheep_NorV1_Reversed_1899
AAGGAGTTAGCTTATGATGTTGTTACTGGGCAGACTGATAAGCTTACCGCTGCTCTTGCT
AAGACCTCGGGGAAAGACTTTGTTCAGTTTGCGAATGCTGTTGAGCTTTCTAATTCCGGA
ATTGGTAAGAAGGTTTGTGTGACGAAGGATAAGAAAACGAATGGAAGCAATGGCTTTGGT
ATATATGCGAGTGAGACGAACGCTAATAGCACGGCCGGAAATAACAACACGTCATTGTGC
GGTGGGCATGGATCGACTGGTAGTAGCGTGAACGCTGGGGGTGCTAAGGCACAGGTACTA
AAGGACTTTATTAAGGACGCGCTAAGTGGAGGTGATAAGAACTGGCCGACCTCAAAATCG
GCCAACGGGGCAATACAGGAGGCTAAACAAAACGACAACGCCAAAGCTGTAGCTACGGAC
CTAGTAGCGCTTAATCGTGATGAAAAAACCATAGTAGCTGGATTACTAGCTAAAACTATT
>ApSheep_NorV1_Reversed_1900
AAGGAGTTAGCTTATGATGTTGTTACTGGACAGACTGATAAACTTACTGCTGCTCTTGCT
AAGACCTCCGGTAAAGACATCGTTCAGTTTGCCAATGCTGTGAAAATTACTAACTCCGCT
ATCGATGGGAAGATTTGTAATAGGGGTAAGGCTAGTGGCGGCAGCAAAGGCCTGTCTAGT
AGCAAAGCAGGTTCATGTGATAGCATAGATAAGCAGAGTGGAAGCTTGGAACAGAGTTTA
ACAGCGGCTTTAGGTGATAAAGGTGCTGAAAAGTGGCCTAAAATTAATAATGGCACTAGC
GACACGACACTGAATGGAAACGACACTAGTAGTACACCGTACACTAAAGACGCCTCTGCC
ACTGTAGCTAAAGACCTCGTAGCTCTTAATCATGACGAAAAAACCATAGTAGCAGGGTTA
TTAGCTAAAACTATTGAAGGGGGAGAGGTTGTAGAAATCAGAGCGGTTTCTTCTACTTCT
>ApSheep_NorV1_Reversed_1901
AAGGAGTTAGCTTATGATGTTGTTACTGGACAGTCTGATAACCTTGCTGCTGCTCTTGCT
AAGACCTCGGGGAAGGACTTTGTTCAGTTTGCTAAGGCTGTTGGAATTTCCCACCCTACC
ATAGATGGGAAGGTTTGTGTGACGAAGCAGCACGATAGTCATAAGGGCTCGGGTAAAAGA
TATGCGTTGTATCTCGAAGGGGCTGGGAGCGGTGGAAATGCTGGTACATCGTTTTGTGGT
GGAAAAAACCAAAAGACAAATGACACAGATACAGGGGCGGTGAAAGAACAGGTGTTACAT
GACTTTGTTTCTCGGACGTTGAGTGGTGGTACTAAGAACTGGCCGACATCTAGTGAAAGT
ACTAAAGAAAATAACGATAACGCCAAAGCGGTAGCTAAAGACCTAATAGATCTTAGTAGT
GAAGAAAAAACCATAGTAGCAGGGTTACTAGCTAAAACTATTGAAGGGGGCGAGGTTGTT
>ApSheep_NorV1_Reversed_1902
AAGGAGTTAGCTTATGATGTTGTTACTGGGCAGACTGATAACCTTGCTGCTGCTCTTGCT
AAAACCTCTGGGAAAGATATCGTTCAGTTTGCTAAGGCCGTGGAGATTTCTAATTCCGGT
ATTGATAACAAGGTTTGTGTGACGAAGAATGGGCACGGCAGCGCCCCTGGTACTAAGACA
GGCCATGGGGTTTATAAGGAGCAGACCGGAAACGGCACCAGCAGTAATCATACTTCGATA
TGTGGAGGAAAAGGTGGGAGCAGCGGTAGCGATAATAGCTCACCTCAGTATTTGAAGGAG
TTTGTTAAAGAAACGCTAAAAGGAAATGGTAGTAAGAACTGGCCAACATCTACTAAGGGT
GAAAGTGCGGCTGAGCCTAAACAAAACGACAACGCCGAAGCTGTAGCTAAAGACCTAGTA
CAGGAGCTAAACACCGAAGAAAAAACCATAGTAGCAGGGTTACTAGCTAAAACTATTGAA
>ApSheep_NorV1_Reversed_1903
AAGGAGTTAGCTTATGATGTTGTTACTGGACAGACTGATAACCTTGCCGCTGCTCTTGCC
AAAACCTCCGGGAAGGACATCGTTCAGTTTGCTAAGGCGGTGGAGATTTCTCACTCTAGT
ATAGGTGAGAAGGTTTGTAAGACGAAGTCGGCAGCGACTAGTGGTGCGGCAAAGTATGCG
ACATATAAGGAAAAGACAGAGCAGAAGGGCAATAGTAAAGGTGGAACAGCATTGTGCGGT
GACAAGGGATATGCAACGACGTCTAGTAGCATTTCAGGTGGTCATTCTGATGATCCACAG
GCTTTGAAAGACTTTGTAAAGAAGACGCTAAAAGAAGATGGTAATGGAAATTGGCCTACT
TCTACAGCCGAACCTAGTGGGACTCCGACACCTGAAACTAACGACAACGCCAAAGCTGTT
GCTGGAGACCTAACAAAGCTCACCACCGAGGAAAAAACAATAGTAGCAGGGTTATTAGCT
>ApSheep_NorV1_Reversed_1904
AAGGAGTTAGCTTATGATGTTGTTACTGGACAGACTGATAACCTTGCTGCTGCTCTTGCC
AAGACCTCTGGGAAAGACTTTGTTCAGTTTGCTAAGGCTGTGGAGATTTCTCATTCCGAG
ATTGATAACAAGGTTTGTAAGACGAAGTCTGGAAGTGGTGGCAGCGATAAATATGGAGAA
TATTCTACTGAGACAAGTGCTAAGAGCAGTGATCATAATACATCATTGTGTGCGGATAAG
GGCTCATCAAGTCATAGCAGTGGGGGAACGAAACCACAAATCTTCAAAGATTTTATTAGG
GTATCGCTATTAGGAAATGGTAGTAAGAATTGGCCTACATCTAGTGGAAAAGGCACTACC
AACAACGACAACGCCAAAGCCGTAGCCAAAGACCTAGTACAGGAGCTCACCCCCGAAGAA
AAAACCATAGTAGCAGGTTTATTAGCTAAAACTATTGAAGGTGGGGAAGTCGTTGAAATC
>ApSheep_NorV1_Reversed_1905
AAGGAGTTAGCTTATGATGTTGTTACTGGGCAGACTGATAACCTTGCTGCTGCTCTTGCC
AAGACCTCTGGTAAGGACTTCGTTCAGTTTGCGAATGCTGTTGAGCTTTTTAATTCCGGC
ATTGGTAAGAAGGTTTGTGTGACGAAGATCAACGGTAATAAATATGCAGCCTATGCGGAA
GAAACGAATAACAAGGATGGCGATGGGGAGAACAAAGTAGCAGTATGTGGAGCCACTGCG
GGCAGGGCAAATCATGGGAGCCAGAGTACGCCGCAGTATTTGAAGGACTTTGTAGAGAAA
ACTCTAAAAGGTGATAAGAACTGGCCTACGTCAACAACAGCAAGTGGAAAGAGTCCTGCT
GCGGAAACTAACGACAACGCCAAAGCCGTAGCTAAAGACCTAATCCAGGAACTCACCCCT
AACGAAAAAACCATAGTAGCAGGGTTACTAGCTAAAACTATTGAAGGCGGTGAGGTTGTA
>ApSheep_NorV1_Reversed_1906
AAGGAGTTAGCTTATGATGTTGTTACTGGGCAGACTGATAAACTTACTGCTGCTCTTGCT
AAGACCTCCGGTAAAGATATTGTGCAGTTTGCCAATGCTGTGAAAATTTCTAGCCCTGCC
ATCGATGGGAAGGTTTGTGATGGGACTCATGCGAAGATCAAGGATACTGACTCGGGAGCG
GTGAATTACGCTGAAGATATAGGACCGACGGACAATACGAAGACAGCTCAATGCAGCGGT
TTTGGGGGTGCGGCTACGACTAAGGGACTCGTTGCTTTTGCTACTGGTGTAGGTTTGAAA
GATAATAAGAATTGGCCTACGGGAAAGGCAGGAAAGAGCTCGGGCGGTCCAGTGGTTGGC
GCGCCTAATAGTAACGCCAAAGCTGTAGCTGACGACCTAACAAAGCTAACCCCTGAAGAA
AAAACCATAGTAGCAGGGTTACTAGCTAAAACTATTGAAGGCGGTGAGGTTGTTGAAATC
>ApSheep_NorV1_Reversed_1907
AAGGAGTTAGCTTATGATGTTGTTACTGGGCAGACTGATAACCTTGCTGCTGCTCTTGCC
AAAACCTCCGGTAAAGATATCGTTCAGTTTGCCAATGCTGTGAAAATTTCTAGCCCTGAC
ATCGATGGGAAGGTTTGTAATGGAAAGCATGCAAAGCACTCCGAGGATAGTGCTTCTACG
ACATACGGGACGAACACGTCGGGAGGCACGATGACAGGGCAATGTAGTGGATTAAATACT
ACAACAAATGGTAAGTTTAGTGCCTTTGCTCAAGGTGTTGGTCTGATTGAGAATAAGAAT
TGGCCTACGGGGAATTACTACCACAGCAGTGGCGTTAAGAGTAACGCTACTAATAGTAAC
GCAAAAGCTGTTGCTGACGATCTAACTAAGAACCTCACCCCTGAAGAAAAAACCATAGTA
GCTGGGTTATTAGCTAAAACTATTGAAGGTGGTGAGGTTGTTGAGATGTGCTTATCTCCA
>ApSheep_NorV1_Reversed_1908
AAGGAGTTAGCTTATGATGTTGTTACCGGGCAGACTGATAAGCTTACTGCTGCTCTTGCT
AAGACCTCTGGGAAAGATATTGTTCAGTTTGCTAAGGCGGTGGAGATTTCTAATTCCGAT
ATTGATGGGAAGATTTGTAATGGAAGTCGGGAGAAGGGGAGGTAAGGTGTATCAGAGAAT
AGTAGTACGACGGGCTATCTAGATGTGCACAGCGGCTCAACAACAGCTCAATGCAGTGGC
TTGGCAAAGGGCAGTGCTAATGGTGAGAATGGGGGCTTGAAAAAGTTTGTGGATCTGACA
AAGGTTGGGGAGAATAAAAACTGGCCTACAGGGCAGTTCCATAATAATAGCAGTGCGTAT
GAAAAGGGAGAGGATAATAGTAACGCCAGAGCCGTAGCTAAAGACCTAATAGATCTTAAT
CGTGACGAAAAAACCATAGTAGCTGGATTACTAGCTAAAACTATTGAAGGTGGGGAAGTT
>ApSheep_NorV1_Reversed_1909
AAGGAGTTAGCTTATGATGTTGTTACTGGACAGACTGATAACCTTGCTGCTGCTCTTGCT
AAGACCTCCGGTAAAGATATTGTTCAGTTTGCTAGGGCGGTGGGAATCTCTCATCCTAAT
ATTGATAAGAAGGTTTGTGTGACTAAGGAAAAAAGTGGCAAGTACGCCTGGTATGCAGAA
GAGACCGATAATGAAGGCTCTTCAGGGAAGAACTTAGTTGCAGTGTGCGGAGCGTCAGCT
GGAGACGGTAGCGGCTCGAGCAATGCTACAGTGCATGCTTTGAAGGACTTTGTAGAGCAT
ACTCTGAAAGATGGTAGTAAAAATTGGCCTACATCGACTAGGAAAGGTGGCAAAACGGGG
GATCCGGCACCTAAAACTAACGACAACGCCGAAGCCGTTGCTGGAGACCTAACTAAGAAA
CTCACCACCGAAGAAAAAACCATAGTAGCAGGATTACTAGCTAAAACTATTGAAGGTGGG
>ApSheep_NorV1_Reversed_1910
AAGGAGTTAGCTTATGATGTTGCTACTGGACAAACTGATAAGCTTACTGCCGCTCTTGCC
AAGACTTCCGGTAAAGACATCGTTCAGTTTGCTAAGGCGGTTTGGGGTGTCTCATCCTGA
TATTGATAAGAAGGTTTGTAATGGGAGTCATGCAGCGTTGTCAGGGAGCAAGAATGACGC
GGTGGAATATTCTAGCGACTTGTCAGGTGCCTCAAAGCAAACCAAGACAGCACAGTGCAG
CGGATTGAAGAAAGCTGTGGTTGACGCGAGTAAGAGGAAGCTAAGTAAGTTTGTCGGCTT
GACTAGGGTTGGTGATGGTACACACTGGCCGACCGGTCATGGAGGAAAGGATAGCGGGGG
TCCTGAAATTGGAAAGACTAATAGTAACGCCGATGCGATGGCTAAAGACCTACTAGAGAA
ACTCTCCTCTGACGAAAAAACCATAGTAGCAGGGTTACTAGCTAAACTATTGAAGGGAGC
>ApSheep_NorV1_Reversed_1911
AAGGAGTTAGCTTATGATGTTGTTACTGGACAAACTGATAAGCTTACTGCCGCTCTTGCC
AAGACTTCCGGTAAAGACATCGTTCAGTTTGCCAATGCTGTGAAAGTTTCTCATTCCGAG
ATTGATAAGAAGGTTTGTAATGGGGGACATTACGCGTTAGAAGGTGGAAAAGGTAAGGCG
TATGCTGCGGACCCGACGGATAGTAGTAGTAAGGAGGAAACAGCGCAATGTAGTGGTTTA
GGGAATAGCAGCGCTACGGATGGACATAAGTTGCTGAGTCAGTTTGTAAGCCTGACAGGA
GTGGGTGAAGGTAAAAACTGGCCTAGAGGTAGTGCGGCGAATAGCAGCGGCAATACCATC
GTGGATGGTGATCCTAATAGTAACGCCGAAGCCGTAGCCACGGACCTAGTAGCTCTTAAT
AGTGACGAAAAAACCATAGTAGCAGGGTTACTAGCTAAAACTATTGAAGGGGGCGAGGTT
>ApSheep_NorV1_Reversed_1912
AAGGAGTTAGCTTATGATGTTGTTACTGGACAGACTGATAAACTTACTGCTGCTCTTGCT
AAGACCTCCGGTAAAGACATCGTTCAGTTTGCTAATGCTGTTGTTGGAATTTCTCACCCT
AATATCGGGAAGAAGGTTTGTGAGATAAAGCCGGGTAATGCCCGCCGAGGTTATGGGCAA
TATGCTGAAACTACTGCCGCGGACAAAAACAGCAGTGGAAGTACTGCATTATGTGGAGAT
ACAGGGCACACAAGCAACGGGGCTAGCGATAAAGAACAGGTTTTAAAGCACTTTGTAAAG
GAGACGCTAAAAGAGGATGGTAATGGGAATTGGCCTACTGCTAAGAAAGCCGGCGGGATA
CCATCGGAGAATCCTAACGACAACGCCCACGCGGTAGCTAAAGACCTAGTAGAGAAACTC
TCCTCTGACGAAAAAACCATACCATAGTGGCAGGGCTACTAGCTAAGACTATTGAAGGTG
>ApSheep_NorV1_Reversed_1913
AAGGAGTTAGCTTATGATGTTGTTACTGGGCAGACTGATAACCTTACTGCTGCTCTTGCC
AAAACCTCTGGGAAAGACTTTGTCCAGTTTGCTAAGGCTGTGGAGATTTCTCATTCCGAT
ATTGGTAAGAAGGTTTGTAAGACTAAGTCGGTCAGCTCAAGCACTGGACAGGGGTTTGGT
GTTTATGGGGAGATAACGAAAGCTGCAAAATCAGGCACAGCGACGGAGAATGGGACATCG
TTGTGTGGTGGACACGGGGCTGGGAACGGCACTGGGAGTGTAAAGGAAGAGTTTCTCAAG
GAATTTGCTGAGAAAACTCTAAAAGATGGTAAGAATTGGCCCAAATCGTCAGCGACTGGG
GACGTAATGCAAAAGCCTGAAACTAACGACAACGCCAAAGCCGTAGCTAAAGACCTAGTA
GATCTAAATAGTGACGAAAAAACCATAGTAGCAGGATTACTAGCTAAAACTATTGAAGGG
>ApSheep_NorV1_Reversed_1914
AAGGAGTTAGCTTATGATGTTGTTACTGGGCAGACTGATAAGCTTACTGCTGCTCTTGCC
AAGACCTCGGGGAAAGACATCGTTCAGTTTGCTAAGGCCGTGGAGATTTCTGCCAAGAGG
ATCGATGGGAAGGTTTGTAAGACAAGGTCGGAGGGGAATGACACAACTAGTGGGAAAAGT
CCGAGGTATGGTACGTACGCTAGTGGTACGGGGGCGAAAGGGACGACCGACGGGAGTACA
GCTCTGTGTGGTGACGCGGGTCACAAGGGTGACAACAGGGGCATAACGGGTCATAGTACG
ACACCGGAGACTTTAAAGGACTTTGTGACCAAAACTCTGAAAGACGGGAAGAACTGGCCT
ACCTCTACTGAGAAATCTACAGGCACAGCGTCTCCAAAGCCCAAACCTAACGACAACGCC
AAAGACGTAGCTAAAGACCTAGTAGAGAAACTCTCCTCTGACGAAAAAACCATAGTAGCA
>ApSheep_NorV1_Reversed_1915
AAGGAGTTAGCTTATGATGTTGTTACTGGACAGACTGATAAGCTTACTGCTGCTCTTGCC
AAAACTTCGGGGAAAGATATCGTTCAGTTTGCCAATGCTGTGAAAATTACTAGCTCCACT
ATCGATGGGAAGGTTTGTAATGGCTATCGGGAGAAAGGTAGGTCAGGTGGGTCAGATAAT
GGCAGTACGGCGAGCTATCTAGATGTGCACGGAAGCACGTCAACAGCTCAATGCAGTGGC
TTGGGAAAGTCTAGTGCGAATACTGACAAAGGGGGCTTGAAAAGGTTTGTGGATCTAACA
AAGGTTGGGGAGAATAAAAACTGGCCTACGGGGCAGTTTAATAATGGTAGCAGTGCGTAT
GAAAAGGGAGAGGATAATAGTAATGCCAAAGCCGTAGCTAAAGACCTAGTAGATCTAAAT
AGTGACGAAAAAACCATAGTAGCAGGGTTACTAGAATTGTGATAGAAAACTACACCATTA
>ApSheep_NorV1_Reversed_1916
AAGGAGTTAGCTTATGATGTTGTTACTGGGCAGACTGATAAGCTTACTGCTGCTCTTGCT
AAGACCTCTGGGAAGGACATAGTTCAGTTTGCTAAGGCTCTTGGAATTTCTCATACTAAG
ATCGATGATAAGATTTGTAGGACGACGAAGGGAGCTGAAGGGACAGGAGACACGCATGGT
AAATATGGGGTAACGACGAAGGCGGGGAGCAGCAGTGGTGAAACAGCTTACTGTGGAGGA
AGAGGAAAGAGCTCGAGCGACAGCTAGAGTACGCCGCAGACTTTTAAGGAGTTTGTAGAG
AAAACGCTTAAAGAGGATGGTAATGGGAATTGGCCTACGTCCACGGCAGATGGTAGTGGG
TTACCACGACCTGTGACGAACGACAACGCCAACGCCGTAGCCAAAGACCTAGTAGAGCAA
CTCTCCTCTGACGAAAAAACCATAGTAGCAGGGTTACTAGCTAAAACTATTGAAGGGGGC
>ApSheep_NorV1_Reversed_1917
AAGGAGTTAGCTTATGATGTTGTTACTGGGCAGACTGATAACCTTGCTGCTGCTCTTGCC
AAAACATCCGGTAAAGACATCGTTCAGTTTGCTAAGGCGGTGGAGATTTCTAGCCCTACC
ATTGATGGGAAGGTTTGTAGGACGAAGTCCGGAGTTCTGAACAGCAGTAACAGTAATAAA
CCGGCTTATGGTCAGTATGCTGAAGCTACGGGAACTAAGAGTAATAGCGATGGGAATACG
GCGTTATGTGGTGATAAGGGACACACGAATAGCTCTGCGCAGGCGATAAGTGCAGGTCAT
GTTAATACACCCCAGGTTTTAAGGGACTTTATCAAGACAACGCTAAAAGGAGATGGTAGT
AAGAACTGGCCTACATCGACGAAAAAAGAAGGAGGGCCATCTGATAATAAAAACGACAAC
GCCATAGAGGTAGCTAAAGACCTAGTACAGGAGCTAACACCCGAAGAAAAAGCCATAGTT
>ApSheep_NorV1_Reversed_1918
AAGGAGTTAGCTTATGATGTTGTTACTGGACAGACTGATAAGCTTGCCGCTGCTCTTGCC
AAAACCTCGGGTAAAGATATCGTTCAGTTTGCTAAGGCTGTTAAAATTTCTGCCCCTAAA
ATTGATGAGCAGGTTTGTGTGACGAAGAAGAAGGCTACGAACGGAACAGGGGGTTTTGGG
GTATATGCGATAGAGACGAACGCTGATACGGGGAGCACGAATCACAACACTTCATTATGC
GGTGGACATGGGGGAACGGGAAGTAGCCCATCAACAGGGGGTACTAAGGGACAGGTACTA
GAGGACTTTATTAAGGACGCGCTGAATGGAGGTGAAAAGAACTGGCCTACGTCAAAACAT
ACTGGGAGTGCGGTACAGAGGTCAGAACAAAACGACAACGCCAAAGCCGTAGCTAAGGAC
CTTGTACAGGAGCTGACTCCTGCAGAAAAAACCATAGTAGCAGGGTTACTAGCTAAAACT
>ApSheep_NorV2_1919
AAGGAGTTAGCTTATGATGTTGTTACTGGGCAGACTGATAACCTTGCTGCTGCTCTTGCT
AAGACCTCTGGTAAAGACATCGTTCAGTTTGCTAAGGCTCTTGGAATTTCTCATCCCAAA
ATCGATGAGAAGGTTTGTACTGGGGATCATTCAAAGGGGGATGTTGACGGTTCTCCCACT
TCTTATAAAGCAGTTCCTGCCAGTGGTAGTACCGCACAGTGTAGCGGTTTTAATAATAAG
ACTACTACTGAGCCCTTTAGTAAGTTTGCTGAGGTATTAGGTCTACGTGAAGGTAAGAAC
TGGCCTACCGGAAGAAAGATAAAAACGTCAGTAGTAGATGTTGCTCCTAATAGCAACGCT
ATAGCCGTAGCTCAAGACCTAATCCGGGAACTAACCCCTGAAGAAAAAACCATAGTAGCA
GGGTTACTAGCTAAGACTATTGAAGGTGGTGAGGTTGTAGAAATCAGGGCAGTTTCTTCT
>ApSheep_NorV2_1920
AAGGAGTTAGCTTATGATGTTGTTACTGGACAGACTGATAAACTTACTGCTGCTCTTGCT
AAGACTTCTGGTAAGGATATTGTCCAGTTTGCTAAGGCGGTGGAGATTTCTCATTCAAGT
ATCGGTGAGAAGGTTTGTAAGACGAAGGAGGGGACAAGTGGTGCGGCTACAAAATTTGGG
GAGTATGCTGAGAAAACTGCTACCACAGTGGGTTCAGATCACACGACCGCTGTGTGTGGG
GAAAAAACTATGCAACTAGTGGTGGTAGTAAAACAAAGCCCGAGGTTTTAAGGGACTTTG
TAAGGGCAACGCTAAGGGGAGATGGTAGTGTGAACTGGCCTACATCTACTGGGGGCGCAA
AAGCAACTGGAGAGCCTGTAACTAACGACAATGCCAAAGCCGTAGCTAAAGACCTAGTCA
AGGAACTCACCTCTGACGAAAAAACTATAGTAGCTGGGTTACTAGCTAAAACTATTGAAG
>ApSheep_NorV2_1921
AAGGAGTTAGCTTATGATGTTGTTACTGGGCAGACTGATAAGCTTTCTGCTGCTCTTGCC
AAGACCTCCGGTAAAGACATCGTTCAGTTTGCTAAGACTCTTGGAATTTCTCATTCTAAG
ATCGATGGGAAGATTTGTAGTGGGGAACATGCTAAGGGGACGACACATACCGATAATAGT
TCAGTGACAACTTATATAGATGAACCGAAGGCGAATACAGACACGGCACAGTGTAGTGGT
TTAAAAGATAAAACCACTACGAGCAGGGTGACGAGGGGTTTGAGTAAGTTTGTAAGCCTA
ACAAAGGTAGACGAAGGTAAAAACTGGCCGACTGGATTAATAATAAGTCATGATAATAGT
AAAGCTGAAAAAGGTGTACCTAATGGTAACGCCGAAGCTGTGGCTAAAGACCTGGTGCAA
GAGCTAACTCCCGAGGAAAAAACCATAGTAGCAGGGCTACTAGCTAAAACTATTGAAGGT
>ApSheep_NorV2_1922
AAGGAGTTAGCTTATGATGTTGTTACTGGACAGACTGATAAGCTCACTGCTGCGCTTGCC
AAAACCTCCGGGAAAGACATTGTGCAGTTTGCCAATACTGTTAAAATTTCCCATCCCAAA
ATTGATGAGAAGGTTTGTAATAAAAGTTATGCGAAGGGCGCTGGGGATAGTAGTTCTACA
ACGTACGGCACGGGCCTGACGTCCAACACCAATACGGCGCAGTGTAGTGGATTGAATACA
CCAGGAACAAATAAGATTAGTACCTTTGTTGAAGGTGTAAAACTACAAGATGGAACATAT
TGGCCTACAGGGAGTTATTCGAGCAGTAGCCAGGCAAAGCTTAAGGAGCAAAATAGCAAC
GCCAACGCCGTGGCTAAAGACCTAGTAGCTCTTAATCGTGACGAAAAAACCATAGTAGCA
GGGTTACTAGCTAAGACTATTGAAGGTGGTGAGGTTGTGGAAATCAGGGCGGTTTCTTCT
>ApSheep_NorV2_1923
AAGGAGTTAGCTTATGATGTTGTACTGGGCAGACTGATAAGCTTTCTGCTGCTCTTGCCA
AGACCTCCGGTAAAGACATCGTTCAGTTTGCTAAGGCTGTGGAGATTTCTGCTCCTAAGA
TCGAAAAGAAGGTTTGTGTGACGAAGAATCAAAGTGGCGCAGGTAGCAGCAACCACTATG
CAGCAACCACTAACAACCAGTCGGGGAGCAACAGCAACAAGGACGTTGCGGTATGTGGGG
CCGGGACTGCGAGTACTGGGGCTGGCGGTGGTAGCGAAACAGCGCAGACCTTAAAGAACT
TTGCTGAGAAAACTCTCTTAGGTAATGAAAGTAAGAATTGGCCTACGTCTACAGCTGGAA
CTCATCAGGATCCGAAACCTGAAACTAACGACAACGCCAAAGCTGTAGCAGGAGACCTAA
CAAAACTCACCTCTGACGAAAAAACCATAGTAGCAGGGTTATTAGCTAAAACTATTGAAG
>ApSheep_NorV2_1924
AAGGAGTTAGCTTATGATGTTGTTACTGGGCAGACTGATAAGCTTACCGCTGCTCTTGCT
AAGACCTCAGGTAAAGACATCGTTCAGTTTGCCAATGCTGTTAAAATTTCTCATTCCGAG
ATTGATAAGAAGGTTTGTGATGGGACGCATGCTGCGTTGGAAAGGAGCAAGAGCGGCGCT
GCGGAATATGTGAGCGATTTTACGGGTAGTAGCGAGCAGGCTAAGACTGCGCAGTGCAGT
GGTCTGGCCAGCAGTGCTGCAGGGAAGGGTAGCTTTAGCTTGTCTAAGTTTGTTGAGAAA
ACGAAGGTTGGGGAAGGTAAAAACTGGCCTACGGGGAAGGGCGGAAAGACCGCTAGCGGT
CCTGAAAATGGTGACCCTAATAGCAACGCCAAAGCCGTAGCTCAAGACTTAGTAAATCTT
AATAGTGACGAAAAAACCATAGTAGCAGGGCTACTAGCTAAAACTATTGAAGGTGGTGAG
>ApSheep_NorV2_1925
AAGGAGTTAGCTTATGATGTTGTTACTGGACAGACTGATAAGCTTACTGCTGCTCTTGCC
AAAACCTCCGGAAAGGACTTTGTTCAGTTTGCGAAGACTCTTAACATTTCTCATTCCGAT
ATTGGGGACAAGGTTTGTAAGACGGAAGCGGGGCACACGACGGGGAGACAAAGCTTCGGT
ACATATGCTGAGAAGACAGGGGAGAATACGAGTAATAATACAGCACGATGTGGCGGAAAG
GGACAGACTAATAGTGACTCTGGGAATGATAAATCGCAGGGCTTTAGTAAGTTTGTTGAG
AAAACACTCAAGGATAGTGGTATAAACTGGCCTACTTCGTCAGGGGTTACAAGTGTGGAT
CCCCTGAGGAAACCTGAAACTAACGACAACGCGAAAGCTGTAGCGGGAGACTTAACTAAG
AAGCTCACCCCTGAAGAAAAAACCATAGTAGCAGGGCTACTAGCTAAAACTATTGAAGGG
>ApSheep_NorV2_1926
AAGGAGTTAGCTTATGATGTTGTTACTGGGCAGACTGATAACCTTACTGCTGCTCTTGCT
AAGACCTCTGGTAAAGACATCGTTCAGTTTGGTAAGACGGTTGGAATCTCTCATCCTAAT
ATTAATAAGAAGGTTTGTGCGACGAAGATGGCTAGCGGCGGTAGTAAGTATGCTATCTAT
GCGGAGGAGACGGAAAATATCAACACTGGAGGTAGTGGTAAGCTTAATGTGGCTGTTTGT
GGAGCGGAAGCTGCGCAAACGAGCAGCAGCAACGGGGGTAGCGCTACGCGGCAGTATTTG
CAGGAGTTTATAGAGAATACTCTAAAAGATGGGAATAAGAACTGGCCTACATCGAAAGCA
GCGGGGGTAAGAAACGGAGATAACCCGCCGTCTAAAACTAACGACAACGCCAAAGCTGTA
GCTAAAGACCTAGTAGCTCTTAATAGTGAAGAAAAAACCATAGTAGCAGGGTTACTAGCT
>ApSheep_NorV2_1928
AAGGAGTTAGCTTATGATGTTGTTACTGGACAGACTGATAACCTTGCCGCTGCTCTTGCC
AAAACCTCTGGGAAAGATATCGTTCAGTTTGCCAATGCTCTTAATATTTCTCACTCTAAT
ATCGGTGAGAAGATTTGTAGGACAACTAGGGGAAAAAAACTAGTGGCGGAGGAGAGAATA
GCTATGGAGTATATGCTACTTCGACGGAAGCAACGACAAACAAGGGCAAAACAGCGCTAT
GTGGAGGTCATGGGTGGACTACCAGTGCAGGTGAGAACCAAAGTTCACCACAGGCTCTTA
AGGACTTTGCGGAGAAAACTCTGAAAGATGGTAAGAATTGGCCTATGTCAACGTCGGAAG
GAACAGTTACCCAAGAGCCTAAACCTAACGACAACGCCACAGCCGTAGCTAAAGACCTGG
TAGGTCTTAATCGTGATGAAAAAACCATAGTAGCAGGGCTACTAGCTAAAACTATTGAAG
>ApSheep_NorV2_1929
AAGGAGTTAGCTTATGATGTTGTTACTGGGCAGACTGATAAACTTTCCGCTGCTCTTGCC
AAGACCTCGGGGAAAGACTTTGTTCAGTTTGCTAAAACCCTTGGAATTTCTCATTCCGAG
ATTGATGGGAAGATTTGTGTAACGACGTTGGGAAAGAGCGACGACAAGACTACCTATGGT
ATATATGCCTCGGAAACGAAGAGGGGAAGCAGTAATAATGAAACGTCATTGTGTGGAGGT
GCAGGACAGACTAATGCCAGCGGATCCAGCCCGAATGCTCAGGTTTTGAAGAACTTTGTA
GAGAAAACTCTGAAAGATGGTAAGAATTGGCCCACATCAAGCGGTACTGGAACTCCAGCA
CCTGTAGCTAACGACAACGCGCAAGCGGTAGCCAAAGACCTAGTAGCTCTTAATAGTGAC
GAAAAAACCATAGTAGCAGGGCTACTAGCTAAAACTATTGAAGGCGGTGAGGTTGTTGTT
>ApSheep_NorV2_1930
AAGGAGTTAGCTTATGATGTTGTTACTGGACAGACTGATAAGCTTACCGCTGCTCTTGCC
AAGACCTCTGGTAAAGACATTGTTCAGTTCGCTAAGGCGGTGGAGATTTCTCATTCCAGT
ATTGATGGGAAGATTTGTAGTGGGAGTCATGCGAAGGGGAATAGTGCGAGAACAAAAAAT
GATACTGTAGCTAGCTATACTGATGAGCCGACAGCGGCAACAGCAACGGCACAATGTAGT
GGTTTTAAAAGTGACGGGCCTACTGTTGGAAATGGAGGCTTGAATAAGTTTGTAGAACTA
ACGAAAATAGGTGAAAATAAAAACTGGCCCACGGGGAAGATAAATAATGGTAGCAGCGCT
TCTATAGACGGGGATACTAATGGCAACGCCAAAGCCGTAGCCACAGACCTAGTGGCGCTT
AATCGTGACGAAAAAACCATAGTAGCAGGGCTATTAGCTAAAACTATTGAAGGTGGGGAG
>ApSheep_NorV2_1931
AAGGAGTTAGCTGATGATGTTGTTTCTGGGCAGACTGATAACCTTGCTGCTGCTCTTGCC
AAGACCTCTGGTAAGGACATTGTTCAGTTTGCCAATGCTGTGAAAATTTCTGCCCCTAAT
ATCGACAAGCAGGTTTGTAATAATACTCATGGTGATAGAGATACTACGGGGCAGAGTAGC
AGTGTTACGGCGTTTGACGAGGAAGCTAATACTAACAAAGCTGCTCAGTGTAGCGGACTC
ACGGAAAAGACGGACAGTTTAACGTTTAGCCAGTTTGTGAAAGATGTAAAGATAGGTGAG
AAGAATTGGCCTACCGGGAGAGTAAAACCATCAGGCTCCGCCAAGGATGCTAAACAGAAT
AGCAATGCCAAAGCCGTAGCCACAGACTTGGTAGCGCTTAATCCTGAAGAAAAAACCATA
GTAGCAGGGTTACTAGCGAAAACTATTGAAGGGGGTGAGGTTGTGGAAATCAGGGCGGTT
>ApSheep_NorV2_1932
AAGGAGTTAGCTTATGATGTTGTTACTGGACAGACTGATAACCTTGCCGCTGCTCTTGCC
AAAACCTCTGGTAAAGATATCGTTCAGTTTGCTAATGCTCTTAATATTTCTCACTCTGAG
ATTGATAAGAAGGTTTGTAATGGGACTCATGCTGAGGGAAAAGTCGGAGGTAATGCTAGC
ATAACTGGCTATGGTGCTGTGGGCGCGACAGATACTACGAAGACAGCCCAGTGCAGTGGC
TTGGATAGCTCAGGAGCTCCGCATGATACAGGAGGTTTGACTAAGTTTGTGGTCAATGCG
AGAGTAGGGGAAGGTGAGACCTGGCCTACGGGGTACAAGAATGCTGGTGGTGGTGGTAGT
AACAAAATTACTACTAAAGGCGAGACAAGTAGTAACGCCAACGCGGTAGCTAAAGACCTA
GTAGCTCTTAATCGTGACGAAAAAACCATAGTAGCAGGGTTGCTAGCTAAAACTATTGAA
>ApSheep_NorV2_1933
AAGGAGTTAGCTTATGATGTTGTTACTGGGCAGACTGATAACCTTGCTGCTGCTCTTGCT
AAGACCTCTGGGAAGGACTTCGTTCAGTTTGCCAATGCTGTTGAGCTTTCTAATTCTGGC
ATTGGTAAGAAGGTTTGTAGGACTAAGAATGGACATGGTACCCCAAGTTCGTTAATAGCG
TATGGGAAGTATGCTACAACGACGGACAGATCATCAGAAAACAAAAACGAGGTGGCACTC
TGCGGAGGTAAAGGTGGCAACGCCGGTAGTGGAAGCACTAGTGAAGAGGTATTTAAGGAT
TTTGTAGCTCAAACACTCAAGGATGGTAGCCAGAATTGGCCAACGTCGAAAGAAAAGGAC
GTGTCGGGTACGGTCAGAGCTAATGTGAAGTCAGAACCTAACGACAACGCCAACGCCGTA
GCCACGGACCTAGTAGCGCTTAATCGTGACGAAAAAACCATAGTAGCAGGGTTACTAGCT
>ApSheep_NorV2_1934
AAGGAGTTAGCTTATGATGTTGTTACTGGACAGACTGGCAGACTTGGTAATGCTCTTGCT
AGATACCAAGGTAAAGACATTGTTCCCTTTGCGGATGCTGTGAAAATATCTCATCCCGAT
ATTGATAAGAAGGTTTGTAATGGGAAACACATGCATAGGGACGGTACCGATCATAACTCG
ATTAATGCGTACAAAGCTGAGATAGGGGCAAATACTGATACAGCACAATGTAGTGGGTTT
AAGAATACGGGGACGGGGGGACTCAACACTTTTGTCGAAGGTGTGGGTTTGAAAGATAAT
AAGAATTGGCCTACGGGAAAGACCCGCAACAATGCGGGTAGCGGCACTGAAGAGGGCATC
CCTAATGGTAATGCCAAAGCCGTAGCTAAAGACCTAGTAAATCTTAATCGTGACGAAAAA
ACCATAGTGGCAGGGCTACTAGCCAAAACTATTGAAGGGGGAGAAGTTGTTGAAATCAGG
>ApSheep_NorV2_1935
AAGGAGTTAGCTTATGATGTTGTTACTGGGCAGACTGATAACCTTACTGCTGCTCTTGCT
AAAACCTCCGGGAAAGATATTGTTCAGTTTGCTGAGACTCTTGGAATTTCTCATTCCGGT
ATTGATGGGAAGATTTGTAGGACAAGGTCGGGTGGGAAAAGTAGTGGAAGTAAAGATATG
TACGCAACGTACAAGGAAAGTACCGAAGACAAGACGAATAGCACAGGTGGGACTTCATTG
TGCGGTGATATAGGGCACACTACAAGCAGGACCGAATTGACAGCGAACCATGTGGAGACA
CCGGAGGTTTTAAAGGACTTTATCGAGAAAACTCTAAAAGACGGAAACCAAAATTGGCCT
ACATCAAGTGGGACAGGGCGGAAGACGAACGACAACGCCAAAGCTGTAGCCGGAGACCTA
ACAAAGCTCACCCCTGAAGAAAAAACCATAGTAGCTGGGCTATTAGCTAAAACTATTGAA
>ApSheep_NorV2_1936
AAGGAGTTAGCTTATGATGTTGTTACTGGGCAGACTGATAAGCTTACTGCCGCTCTTGCT
AAGACCTCTGGTAAAGATATCGTTCAGTTTGCTAAGGCCGTGGAGATTTCTCATTCCGGT
ATTGGTAAGAAGGTTTGTGTGACGCAAGACCATAGTGGCGGTAATAAGTATGGGGTTTAT
AAGACTGAAACTTCGGACAAGAGGAGTGATAGTTATACTTCGTTATGCGGAGACAGGGGT
GGTTCGTCCAGTGGTGGAGCAAAGGCGCAGTTTTTTAAGGACTTTGTCAGTGATTCGCTA
AAAGGAGATGGTAGTAAGAACTGGCCAACTTCAAGCGGCACGGGAACTCCAAAACCTGTC
ACAAACGACAACGCCGAAGCCGTTGCTGGAGACCTAACAAAGCTAACCACCGAAGAAAAA
ACCATAGTAGCAGGGTTACTAGCTAAAACTATTGAAGGGGGTGAGGTTGTTGAAATCAGG
>ApSheep_NorV2_1937
AAGGAGTTAGCTTATGATGTTGTTACTGGACAGACTGATAAGCTTACTGCTGCTCTTGCT
AAGACTTCCGGTAAAGATATCGTTCAGTTTGCTAAGGCGGTGGAAATCTCTCATTCCGAT
ATTGGGAAGAAGGTTTGTAAGACGCAGGATGGGAACGGAAAAAAGTTTGGGACATATGCT
GACACGTCTAATAATGCTAGGGACAGCGATGATACATCGCTATGTGGGGGAAAAAGCAAG
GTAGCTTCAGCCGGGGTTAACACTACACAAGAGTTCTTCAAGGAATTTGTAGCGAAAACT
CTAAAAGATAATAAGAACTGGCCTACGTCTACGGAAAAGACACCTGGAGCAGCATCACCA
GCACCTGAAACTAACGACAACGCCGCAGCTGTTGCTGGTGACCTAACAAAGCTCAACTCT
GACGAAAAAACCATAGTAGCAGGGTTATTAGCTAAAACTATTGAAGGTGGCGAGGTCGTT
>ApSheep_NorV2_1938
AAGGAGTTAGCTTATGATGTGGTTACTGGGCAGACTGATAAGCTTACTGCTGCTCTTGCT
AAGACCTCGGGTAAAGATATCGTTCAGTTTGCTAAGGCCGTGGAGATTTCTGCCGAAAGT
ATCGATGGGAAGATTTGTAAGATAAGCAGTGGTAGTAGTAAGCAATATAGCGTAGGCAAC
CCGACGACTGGTGGCGCTAAATGTGGTTTGGGACATTCCGGCAGTGGGGAGCATCAGTTA
AAAGACTTTAGAACCGAGGTGTTAGAAAAAGGTAAAGGGTGGCCTGATTCTGGGAATACC
AGTGCAGAGGCCGGCGACAACGCCAAAGCCGTAGCTAAAGACTTAACAAAATTGACCACC
GAAGAAAAAACCATAGTAGCAGGGTTATTAGCCAAAACTACAGCACGTACTCTTGCCGTT
ATACCTTGATCATCCCGTGACAATGTTTGAACTTTTTACCAGAACCACAAGGACATCTGT
>ApSheep_NorV2_1939
AAGGAGTTAGCTTATGATGTTGTTACTGGGCAGACTGATAAGCTTGCTGCTGCTCTTGCC
AAGACCTCTGGGAAGGACATTGTTCAATTTGCCAATGCTGTTAAAATTTCTCACCCTAAT
ATTGATGGGAAGGTTTGTAATGGAAATCATGCTAAAGATTCGAGCGAAACCGCTAGCCCA
ACGGGGTTCAAGGCAACGCAGGAAAATAACAAGACCGCACAGTGTAGCGGGCTTAACACT
CCAACGCCGAGTCTGAAGTTTAGCGATTTTGCTGAAGGTGTAGGTTTGAGAGATAATAAG
AATTGGCCTACAGGACAGTATTATAAGAGTGGTGGCAGCGGCACATACCCTGGGGTGCAA
AATAGTAACGCCCAAGCTGTGGCGGAAGACCTAACAAAGCTCACCACTGAAGAAAAAACC
ATAGTAGCAGGGTTACTAGCTAAAACTATTGAAGGGGGTGAGGTTGTTGAAATAAGGGCG
>ApSheep_NorV2_1940
AAGGAGTTAGCTTATGATGTTGTTACTGGGCAGACTGATAACCTTGCTGCTGCTCTTGCT
AAGACCTCGGGTAAAGACATCGTTCAGTTTGCTAAGGCTGTGGAGATTTCTGCTCCTACC
ATCAATAGTCGTATATGCAATAGAGGAAAAGAGGCGAGCAAAGGTGTGAATGGTACTAAA
GCGGGTTCGTGTGATAGCGTAGTCGTGTCTAGCAAGGAATTAGAACAGAGTTTGACGGCA
GCTTTAGGCGATGAAGGCGCTGGAAAGTGGCCTAAAATAAATAATGGCACTAGCGACACA
ACACTGGCAGGGAGTAGCGCTAGTAGTACACCGTACACTAAAGATGCGTCTGCTACTGTA
GCTAAAGACCTAACAAAGCTCACCACTGAAGAAAAAACCATAGTAGCAGGGTTACTAGCT
AAAACTATTGAAGGGGGTGAGGTTGTTGAAATCAGGGCGGTTTCTTCTACTTCTGTGATG
>ApSheep_NorV2_1941
AAGGAGTTAGCTTATGATGTTGTTACTGGGCAGACTGATAACCTTGCTGCTGCTCTTGCC
AAGACCTCTGGTAAAGATATTGTTCAGTTTGCTAAGGCTCTTAATATTTCTAACTCTGAG
ATTGATAAGAAGGTTTGTAATGATACTCATGAGAAGGGAACTTCGGATGCTTCTAGTGGG
TATGGGGCTGAGCCTGGTTCGAACAAAACAGCACAGTGTAACAATCTAGGTAGTAGTGTT
AAGGGTCAAAAGTCTTTTAGTACGTTCGTGAAGGATGTAGATTTACATAATAAAAATTGG
CCTACGGGGAAGGTATACAATGTAAGTAACGTGGATGGTACGACGAATGGTAATGCTATC
GCCGTAGCCACAGACCTGACAAAACTAACCACTGACGAAAAAACCATAGTAGCAGGGCTA
CTAGCTAAAACTATTGAAGGTGGTGAGGTTGTTGAGATTAGGGCGGTTTCTTCTACATAC
>ApSheep_NorV2_1942
AAGGAGTTAGCTTATGATGTTGTTACTGGACAGACTGATAAGCTTACCGCTGCTCTTGCC
AAAACTTCTGGTAAAGACTTCGTGCAGTTTGCTAAGGCGGTGGAGATTTCTCATTCCAAG
ATCGATGACAAGATTTGTAGGACGAAGCGGAAGGATAACAGCGGCGACCACCACTTTGCT
AAGTATAAGGATACTGCTATTGCTAATTTCTCCATGGCTTATGTCGGTGGGGAATTTGGC
GTTAGGTTCGCTTTTTAATACGCCTTATAAATTTCTTGAGAACAGGTTATTCTAGCGTTC
TTTAAAATGTATACTCCGTGTTAGAAACGCGCATAACTCCCTTGCAAGCTCACTTATATA
GAACAAGAAGCATGTATTTTATTGAAATAGATTTTATTTTGGTACTATTGATAAATGGAA
TGTCAATTCGTAACGACATTCTATAAGGCGGAGGAATGAGTGGTAAAGCGGCAAACAGAT
>ApSheep_NorV2_1943
AAGGAGTTAGCTTATGATGTTGTTACTGGACAGACTGATAAGCTTACTGCTGCTCTTGCT
AAGACCTCTGGTAAAGATATCGTTCAGTTTGCGAATGCTGTGAAAATTTCTAACTCCGCT
ATTGATAAGAAGATTTGTGAGGCAAAGAAGGCCGGTGGAGGGTCGAAATACGGTGAGTAT
GCAGCGGCGACAAAAACGGATGCCAGCACACACGGAAAAATAGCACTGTGCGGTGGTACC
GTAAGTGGGACTGCTGGAGTTGCTGAGCAGGGATTTTTCGGGGACTTTGCGACGAATACA
CTTGGGGATGGAAGCAGGAATTGGCCCATGTCCATAGCTGATGCAACTAATACACATGGA
CCCGTGCCAAAGCAAAACGATAACGCTGAAGCCGTAGCTAAAGACCTAACAAAACTCACC
ACCGAAGAAAAAACCATAGTAGCAGGGCTACTTGCTAAAACTATTGAAGGGGGTGAGGTT
>ApSheep_NorV2_1944
AAGGAGTTAGCTTATGATGTTGTTACTGGACAAACTGATAACCTTGCTGCCGCTCTTGCT
AAAACCTCGGGGAAGGACATCGTTCAGTTTGGTAAGGCTGTTGGGGTTTCTCATCCTACC
ATTGATGGGAAGGTTTGTGCTGGAAGTCATGCTGCGTTGACATCGACAAAAACCAAAGCG
ACAACTTATGTAAGTGAATACACAGGAAGTGGGGACGAGACTACTAAAACGTCTCAGTGT
AGTGGTTTTGGGACGACACCAACCACAGGGCACCCGTTTTTGAGTAAGTTTGTAGAGCTC
ACGAAAATAGGCGAAGGTAAAAACTGGCCCACCGGTGTGGGAGGACATGGCAGTAAAAGT
CCTGAAAATGGGGACCCTAATAGCAACGCTGACGCTATGGCTAAAGACCTAGTAAACCTT
AATCGAGACGAAAAAACCATAGTAGCTGGGCTACTAGCTAAAACTATAGAAGGGGGTGAG
>ApSheep_NorV2_1945
AAGGAGTTAGCTTATGATGTTGTTACTGGGCAGACTGATAACCTTGCTGCTGCTCTTGCC
AAGACTTCGGGTAAAGATATCGTTCAGTTTGGTAAGGCTGTTGGGGTTTCTCATCCTACC
ATTGATGGGAAGGTTTGTGCTGGAAGTCATGCTGCGTTGCCGGACAGCAAGGGTACTGCG
GATGATTATTCTAGCGACTTGTCCGGCAACAGCCAGACTAAAACTGCTCAGTGCAGCGGG
TTTAAGACAGGTGGTGCCAATGCCGATAAGAGGCGGTTGAGTAAGTTTGTTAGCTTGACG
AGGGTAGGGGATGGTACACACTGGCCAACCGGTCAAGGAGGAAAGAGCAGCAGCGGTCCC
GAAATTGGAGCGCCTAATAGTAATGCCATTGCTATGGCTAAAGACCTAGTAGAGCAACTC
TCCTCTGAAGAAAAAACCATAGTAGCAGGGTTACTAGCTAAAACTATTGAAGGGGGTGAG
>ApSheep_NorV2_1946
AAGGAGTTAGCTTATGATGTTGTTACTGGACAGACTGATAAGCTTACTGCTGCTCTTGCC
AAAACATCCGGTAAGGACATTGTTCAGTTTGCGAAGGCTGTGGAGATTTCTCATCCTGAT
ATCGATAACAAGGTTTGTAGGACGAAAGCCTACAATGGCGGATCGACTCACTTTGGAAAG
TATGGGGATACTACTAAGGGGACGACTACTAACCACAGAGTATCTGTATGTGGTGGAGTA
GGAGTCGACAATTCAAACTTTAATAAACCGGAAGTATTAAGTGATTTTATTAGCGAAACT
CTAAAAGATAGTAGTAAGAACTGGCCAACTTCTACAGGAACTGGATCTTCTACTAACGAC
AACGCCAAAGCTGTTGCTAACGATCTAACTAAGAGCCTCAACCATGAAGATAAAATCAAA
GTAGCTGGGCTACTAGCTAGAACTATTGAAGGGGGTGAGGTAGTCGAAATCAGGGCGGTT
>ApSheep_NorV2_1947
AAGGAGTTAGCTTATGATGTTGTTACTGGACAGACTGATAAGCTTACTGCTGCTCTTGCT
AAGACCTCTGGGAAAGACTTTGTTCAGTTTGCTAAGGCCGTGGAGATTTCTGCTCCTAGG
ATAGATGACAAGATTTGTAATGGGAGTCATGCACAGGGTACAAAGGAACCAGGCAATGCA
TCGGTGAACGGATATGCAGCTGTAGGCGAGACTAAAAGTACGAAGACAGCTCAGTGTAGT
GGTTTACACAGTACGCATGCGAACCAGGACAAGGGTGGCTTAACTAAGTTTGTGAGCCTA
ACGAAGGTTGGAGAAGGTAAGAACTGGCCTACGGGGCACGTCGGTGGTAGTGCCAACATC
GATACGGTAGTCAAGGCGAATAGTAATGCTGAGGCCGTAGCCACAGACCTAGTAGCTCTT
AATAGTGACGAAAAAACCATAGTAGCAGGGCTACTAGCTAAAACTATAGAAGGCGGTGAG
>ApSheep_NorV2_1948
AAGGAGTTAGCTTATGATGTTGTTACTGGACAGACTGATAAGCTTTCTGCTGCTCTTGCC
AAGACCTCGGGTAAGGACTTTGTTAAATTTGCCAATGCTGTTGTTGGAATTTCTCACCCT
GATATCGGTAAGAAGGTTTGTAAGACAAAGTCGGGAAGCGATAACGGACAAAACTATGGG
AAATACGGAGAGGCACGTGTTGAGAATTCTAATCATACGGACAGAGTAACGCATTGCGGC
GGGAAAGGGGGTACGAGTACCGGATACGGAAAGCCGGAGTATTTAGGGGAGTTTGCCAGT
GCAGCGCTTAAAGGAGATGGAAGTAAGAACTGGCCTACTTCTACGAAAACAGGCGGGGCG
CCATCCGATACACCAAACGACAACGCTAATGCCGTAGCTAAAGACCTAGTAGCTCTTAAT
AGTGAAGAAAAAACCATAGTAGCAGGTCTACTTGCTAAAACTATTGAAGGCGGTGAGGTT
>ApSheep_NorV2_1949
AAGGAGTTAGCTTATGATGTTGTTACTGGACAGACTGATAACCTTGCTGCTGCTCTTGCC
AAGACCTCGGGGAAGGACATAGTTCAGTTTGCTAAGACTCTTGGTATTTCGCATTCAAGT
ATCGATGGGAAGATTTGTAAGACACAGGACTTCGGCGGGAATAAATATGGTATATACGGA
GCAGCATATGATACCTCGAGTACGTATACGAGAACATTATGTGGGGCCACTGGAGACACT
GGACAGAGTACAAAACAGCAGACAGCTCAGAGTTTTGGCGACTTTGCTACCAAGACTATA
GAAGGAAACGAAAGTAGGAATTGGCCTACATCAAGTGATGCTAATAAAAAAGATCACGAC
AATGCAACAAAAGTGGCTGAAGACCTCACAAAACTCACCCCCGAAGAAAAAACCATAGTA
GCAGGGTTACTAGCTAAAACCATTGAAGGGGGTGAGGTTGTTGAGATTAGAGCCGTTTCT
>ApSheep_NorV2_Reversed_1950
AAGGAGTTAGCTTATGATGTTGTTACTGGACAGACTGATAAGCTTACTGCTGCTCTTGCT
AGATACCAAGGTAAAGACATTGTTCAGTTTGCGAACGCGGTGGAAATCTCTCATTCCGAT
ATTGGTAAGAAGGTTTGTGTGACGAAGAAGGGGAGTTCACATAATAATAGTCATGGTATA
TATGCGAGTGAAACTACGGCGAAGAACGATCAGACTAAGGGCGGTACATCACTATGCGGT
GGGCTTGGCACGGCACACGCTAGTGGAATGAGTGACAGCTCGGGTGCAACACCGCAAGTT
TTGAAGGACTTTATCAGTGCGGCTCTAAATGGGGATGGGGGTAAGAATTGGCCAACATCA
TCATCTACTAATGATGCAGTGCAGAAAAAGAAGACTAACGACAACGCCAACGCGGTAGCT
AAAGACCTAGTACAGGAGCTTAATCGTGACGAAAAAACCATAGTAGCTGGGTTACTAGCT
>ApSheep_NorV2_Reversed_1951
AAGGAGTTAGCTTATGATGTTGTTACTGGACAGACTGATAACCTTGCCGCTGCTCTTGCC
AAAACCTCTAGGAAGGACTTTGTTAAATTTGCCAATGCTGTGGAGCTTACCAATTCCGGA
ATTGGTGAGAAGGTTTGTAAGACGAAGAAGAAGGCTGATGGGAGCGGCACTAACTATGGC
AAGTATGATGAAACGACGAGTAGTACGGCGAACAGTCCTAAAATAGCGATATGTAGTGGT
ACTGTAACTGGAGATGGGTCAGGCGAGAGCGGGAACACGAAACAGGAGTTCTTACGTGAC
TTTGTTAGAGAAACGCTAAAAGGTGATGGTAGTAAAAACTGGCCTACATCCACGGGGACA
AGGAATGGGGGGTCGGGCCCGAAAACTAACGACAACGCCGAAGCCGTAGCTAAAGACCTA
GTAGAGCAACTCAACTCTGACGAAAAAACCATAGTAGCAGGGTTATTAGCTAAAACTATT
>ApSheep_NorV2_Reversed_1952
AAGGAGTTAGCTTATGATGTTGTTACTGGGCAGACTGATAACCTTGCTGCTGCTCTTGCC
AAGACTTCTGGTAAAGACATCGTTCAGTTTGCTAAGGCTGTCGGAATCTCTTATCCTAAT
ATTAATAAGCAGGTTTGTGAGACGAGGTCAGGAAGTGGTAACACTGCAAACTATGGTGTG
TATGCAGAAACTACTCCCTCTAATAAGAGTAGTAATGGGAAAACTGCATTATGTGGAGGA
AAGGGACACGATAGCAGCGGGGGTGGAACGTCTCCGCAGTATCTGAAAGAATTTGTAGAG
AAAACTCTCCTAAATAATGGTAGTAAGAACTGGCCTACTTCGGACGGCACTGGATCTTCA
AGCAATGATAATGCAACGAAGGTAGCCACAGACCTAACAAAGCTCATCCCCGAAGAAAAA
ACCATAGTAGCAGGGCTACTAGCTAAAACTATTGAAGGTGGTGAAGTTGTAGAAATAAGG
>ApSheep_NorV2_Reversed_1953
AAGGAGTTAGCTTATGATGTTGTTACTGGACAGACTGGCAGACTTGGTAATGCTCTTGCT
AGATACCAAGGTAAAGACATTGTTCCCTTTGCGGATGCTGTGAAAATATCTCATCCCGAT
ATTGATAAGAAGGTTTGTAATGGGAAACACATGCATAGGGACGGTACCGATCATAACTCG
ATTAATGCGTACAAAGCTGAGATAGGGGCAAATACTGATACAGCACAATGTAGTGGGTTT
AAGAATACGGGGACGGGGGGACTCAACACTTTTGTCGAAGGTGTGGGTTTGAAAGATAAT
AAGAATTGGCCTACGGGAAAGACCCGCAACAATGCGGGTAGCGGCACTGAAGAGGGCATC
CCTAATGGTAATGCCAAAGCCGTAGCTAAAGACCTAGTAAATCTTAATCGTGACGAAAAA
ACCATAGTGGCAGGGCTACTAGCCAAAACTATTGAAGGGGGAGAAGTTGTTGAGATTAGG
>ApSheep_NorV2_Reversed_1954
AAGGAGTTAGCTTATGATGTTGTTACTGGGCAGACTGATAAACTTACTGCTGCTCTTGCC
AAAACCTCTGGGAAAGACTTCGTGCAGTTTGCTAAGGCGGTGGAGATTTCTGCCAAAGAA
ATCGATGGGAAGATTTGTAAGGCGAAGGGAGGTACAAACCATGGCTACGATAAGGGCGAT
GTAGCAGGTGGTACTTTATGTGGTACAGGTAAAGACAAGAGTAGTGGTGGTCAGCGTGTA
TTAAAAGATTTTAGGGTTGAGGTTCTAGAGGCTAATTTGGGGTGGCCAACATCTACCAAG
ACAAGTGCGGAAACTAACGACAACGCCAAAGCCGTAGCTAAAGACCTGGTGGCTCTTAAT
CGTGAGGAAAAAACCGTAGTGGCAGGGTTATTAGCTAGAACTATTGAAGGGGGTGAGGTT
GTTGAAATAAGGGCGGTTTCTTCTACTTCTGTGATGGTTAATGCTTGTTATGATCTTCTT
>ApSheep_NorV2_Reversed_1955
AAGGAGTTAGCTTATGATGTTGTTACTGATCAGGCTAAAAGGCTTGGTGATGCTCTTGCT
AAATACGAAGGTAAAGACATTGTTCCCTTTGCGAATGCTGTGAAAATTTCTCATCCCAAA
ATTGATGAGAAGGTTTGTAGTGGGGATCATGCGAAGGGAGCGGATTCTGGAAGTAATACA
CACGTGACAAGCTATTCGGACAATCCGGCGGGGCAGACGAAAACGGCTCAGTGTAGTGGT
TTGAAAGATAAGGCGACGGGGAAAACAGCGGGAGGATTAAGTAAGTTTGTAGACCTAACG
AAAATAGGCGAAAATAAAAACTGGCCTACGGGGAAGGTGGACAAGAGTAATAGCACTGCT
GTAGATGGGGATACCAATGGTAACGCCGAAGCTGTAGCTAAAGACCTAGTAGCTCTTAAT
CGTGACGAAAAAACCATAGTAGCAGGATTACTAGCTAAAACTATTGAAGGGGGTGAGGTT
>ApSheep_NorV2_Reversed_1956
AAGGAGTTAGCTTATGATGTTGTTACTGGACAGACTGATAAGCTTACCGCTGCTCTTGCT
AAAACCTCGGGTAAAGATATCGTTCAGTTTGCTAAGGCGGTGGAGATTTCTCACCCCGGT
ATTGATAAGAAGGTTTGTGTGACGAAGGCCGGTAGTAGTGCGAGTGGAAAGCATGCAGAG
TATGCTAAAGCTTCTGAGACGGCAAGCAGTAGTAATAAGACATCATTATGTGGCGATACT
AATACATATAGTAGCGCGAGCTCGAACTCAGAGGAGTTCTTAAGACACTTTGCGAAGAAA
ACTCTAGGAGATAACGGGAACTGGCCTACATCTACGGGGAAAAGAGACGCGGGGAAAGAC
CCGGAAGCTAACGACAACGCCAACGCCGTAGCTAAAGACCTAACAAAGCTCACCCCTGAA
GAAAAAACCATAGTAGCAGGGTTACTAGCTAAGACTATTGAAGGTGGAGAAGTTGTAGAA
>ApSheep_NorV2_Reversed_1957
AAGGAGTTAGCTTATGATGTTGTTACTGGACAGACTGATAAGCTTACTGCTGCTCTTGCC
AAAACTTCCGGTAAGGACATCGTTCAGTTTGCCAATGCTGTTAAAATTACTAGTCCTGCA
ATTGATAAGAAGGTTTGTAGCAGAGGAAATAACGGTGCGAGCGGGGGCTTGAATACTAAC
AAAGCAGGCTCGTGTGATACAGAAGCGGCAAGAAGTAATAGCATGGAGCAAAGTTTAACA
GCTGCTTTGGGCGATAAAGGAGCTGAGAAGTGGCCTAAAATTAATAATGATGGGAGCGGG
TCGTTGTCTAGTAGTGCCGGTGCGGGTAAACCATACACAGTCGATGCGTCTGCAACTGTC
GCTCAAGACCTAGTAGCTCTTAATAGTGATGAAAAAACCATAGTAGCCGGGTTACTAGCT
AAAACTATTGAAGGGGGTGAGGTTGTTGAGATCAGGGCAGTTTCTTCTACTTCTGTGATG
>ApSheep_NorV2_Reversed_1958
AAGGAGTTAGCTTATGATGTTGTTACTGGACAGACTGATAAGCTTACTGCTGCTCTTGCT
AAAACATCCGGGAAGGACATCGTTCAGTTTGCTAAGGCAGTGGAGATTTCTTCCCCCAAG
ATCGATAATAAGGTTTGTAAGACGAAGCCTCATAGCAGTGGTAGCGGCACGGCAAAGTTT
GGTGTTTACGGAGAGGAAACGACAACCCCTAGTGGGAGCAGCGATAAGACGGCTGTTTGT
GGTGGGGAAGGTACTACTAATCTGTCGAGTATCACCAAACCTGAGGCTTTAAAGGAGTTT
GTAGCTAAAACTCTAAAAGATGGGAATAAGAACTGGCCCACATCTACAGGTGGAACTCCT
AAAACCAACGACAACGCAGAAGCCGTAGCTAAAGACCTAGTAGCTCTTAATAGTGACGAA
AAAACCATAGTAGCAGGGCTATTAGCTAAAACTATTGAAGGTGGTGAGGTTGTTGAAATA
>ApSheep_NorV2_Reversed_1959
AAGGAGTTAGCTTATGATGTTGTTACTGGACAAACTGATAAGCTTACTGCTGCTCTTGCC
AAGACCTCTGGTAAAGATATCGTTCAGTTTGCTAAGACTCTGGGAATTTCTCATTCCGAG
ATTGGGAAGAAGGTTTGTAAGACGAAGAATGGTGGAAGCTCGGGCTTTGCTCAGTATGCT
GTGGAGTCTAATGTTACTAATACCTCTCATAAGGACGTGGCACTATGTGGTGGTACAGGG
CCGACATCGAACGGGTTGGCTAAACCGGAATCTTTCAAGGAGTTTGCGGAGAAAACTCTA
AAAGATAATAAAAACTGGCCTACTTCTACCGCTGGTCAGAATAACACAAATGGACCGACA
CCTAAAACTAACGACAACGCCAAAGCCGTAGCTAAAGACCTAGTACAGGAGCTTACCCCT
GAAGAAAAAAACATAGTAGCAGGGTTACTCGCTAAAACTATTGAAGGTGGGGAAGTTGTT
>ApSheep_NorV2_Reversed_1960
AAGGAGTTAGCTTATGATGTTGTTACTGGACAGACTGATAACCTTGCTGCTGCTCTTGCT
AGATACCAAGGTAAAGACATTGTTCCCTTTGCGGATGCTGTGAAAATATCTCATCCCGAT
ATTGATAAGAAGGTTTGTAGTAAGAATTATGCGGAAGGGGCGGAGGACAGTGGGAATCCG
GCAGATTATGTACGGGCTCCTGTGTCAACGAAGACTGCGCAATGTAGTGGTTTAAAAGTG
GCTGGAAAAAAGAAATTAAGTGATTTTGTTGAAGGCGTTGGTTTAAAAGATAATGAGAAC
TGGCCGACGGGAAGTTACTATGACTCTAGTGGGGGAGCGAAAGCTAAAAAAAGTTCCCTT
AATAGCAACGCCAACGCCGTAGCTAAAGACCTAGTAGCTCTTGATCGTGACGAAAAAATC
AAAGTAGCAGGGCTACTAGCTAAGACTATTGAAGGGGGTGAAGTTGTTGAAATCAGGGCC
>ApSheep_NorV2_Reversed_1961
AAGGAGTTAGCTTATGATGTTGTTACTGATCAGGCTGACAAGCTTGGTGATGCTCTTGCT
AAGGTATCCGGGAAGGACTTTGTTAAATTTGCCAATGCTGTTGTTGGAATCTCTCATCCT
AATATTAATGAGAAGGTTTGTAAGACGACGTCTGCTGGAACACAAGGTGGACAGAAGCGG
TTTGGGGTTTACAAAGCAGAAGGGAAGGAACAGTCTAATACCGAAGGTGGTACTGCAAAA
TGTGGTGGCTCTGGACACACGGGAGCAAGCATTAGCGATGGGCATGGTGTAAAACCGCAG
TATTTGAAGGACTTTGTGGAAACTACGCTAGAAGAAGTAAAAGGTGAGATTAAGAACTGG
CCTACATCTACTAAAGGAACAAGCTCTACAGATCCTAAACAAAACGACAACGCGCAAGCT
GTAGCTAAAGACCTCACAAAACTCACCCCTGAAGAAAAAACCATAGTAGCGGGGCTACTA
>ApSheep_NorV2_Reversed_1962
AAGGAGTTAGCTTATGATGTTGTTACTGGACAGCCGGATAACCTTGCTGCTGCTCTTGCT
AAGACCTCCGGTAAAGATATAGTTCAGTTTGCCAATGCTGTTAAAATTTCTCATTCCGAG
ATTGATAAGAAGGTTTGTAGTAAGGATCATAAGAAGGGGGGTGCAAATAATACGCCTGCA
AAATTCGGAATCACGCCGGAGAATAGTGGTGGGTATCCTACTGCGCAGTGCAGTGGACTG
AAAAACGCATCAACGGGTCTGAAGTTTAGCGATTTTGCTGAAGGTGTAGGTTTGAAAGAT
AATAAGAATTGGCCTGCGGGACAGTATTACGAGGGAACAGCAAAGGAATTTGGTCCTAAT
AGCAACGCCGAAGCCGTAGCCAAAGACCTAGTAGATCTTAATCGTGATGAAAAAACCATA
GTAGCGGGGTTACTAGCTAAAACTATTGAAGGGGGCGAGGTTGTTGAAATCAGGGCGGTT
>ApSheep_NorV2_Reversed_1963
AAGGAGTTAGCTTATGATGTTGTTACTGGACAGACTGATAAACTTACTGCTGCTCTTGCT
AAGACCTCTGGGAAAGACTTTGTTCAGTTTGCGAAGACTCTTGGAATTGCTCATTCCGAT
ATTGATGGCAAGATTTGTAAGACGAAGCCGAGGTCAGGTGGTTCAGACAATTATGGTAAG
TATGCGCCGGAGACTGACACAGAGGCAAATAAGAGCGCTGTGGCCGTATGTGGAGGTAGA
GGAGGATCTAGCGAAGGCGGTTCGAGCGAGGAGGTTTTCAAGCAGTTTATCGAGAAGACC
CTAAAGGATGGTAGCCAGAATTGGCCTACGTCAAAGGATAAAGGCTCAGGTGCTAGAAGT
GAGGTGAAGTCGAAGCAAAACGACAACGCCAGAGCTGTCGCGGGAGATCTAACAAAGCTC
TCCACCGAAGAAAAAACCATAGTAGCAGGGCTACTAGCTAAAACTATTGAAGGGGGTGAG
>ApSheep_NorV2_Reversed_1964
AAGGAGTTAGCTTATGATGTTGTTACTGGACAGACTGATAACCTTGCTGCTGCTCTTGCC
AAGACTTCTGGGAGAGATTTTGTTCAGTTTGCTAAGGCGGTGGAGATTTCTCATGCCAAG
ATCGGTGAGAAGGTTTGTAAGACTAAGGAGGGCAACGGTAAAAAGTTTGGGAAGTATGCT
GAGGAAACTAATAATGGTACGAGTGGTAAGGACCATGTGGCAGTTTGTAGTGGTAAGGCC
GGTCACAGCTCGGGGGCGAGTACAGGGGCTACTGCTGCAGAGACTTTAAAGGACTTTGTC
AGTGCTACGCTGAAAGGTGATGGTAGCAAGAACTGGCCTACTTCCACAGGTGGAACTCCT
GAAACAGGCGACAACGCCATCGCTGTAGCTAAAGACCTAGTACAGGAGCTTAATCATGAC
GAAAAAACCATAGTAGCAGGGTTATTAGCTAAAACTATTGAAGGTGGAGAGGTTGTTGAA
>ApSheep_NorV2_Reversed_1965
AAGGAGTTAGCTTATGATGTTGTTACTGGACAGACTGATAACCTTGCTGCTGCTCTTGCC
AAAACCTCCGGTAAAGATATCGTTCAGTTTGGTAAGGCTGTTGGGGTTTCTCATCCTACC
ATTGATGGGAAGGTTTGTGCTGGAAGTCATGCTGCGTTGCCGGGAAGCAAGAGTGCTGCG
GTAGATTATTCTAGCGACTTGTCAGGTTCATCAACGGAAACCAAGACGGCACAGTGCAGC
GGATTTAAGGAAGTTGTGGATGACGCGAGTAAGAGGAAGCTAAGTAAGTTTGTCAGCTTG
ACTAGGGTTGGTGATGGTACACACTGGCCGACCGGGCATGGGGGAAAAAGCGCCAGCGGA
CATGAAGTTGGAGAGACTAATAGTAATGCCGATGCGATGGCTAAAGACCTAACAAAACTC
ACTCCCGAAGAAAAAACCATAGTCGCAGGGTTACTAGCTAAAACTATTGAAGGTGGTGAG
>ApSheep_NorV2_Reversed_1966
AAGGAGTTAGCTTATGATGTTGTTACTGGGCAGACTGATAAGCTTACTGCTGCTCTTGCC
AAGACCTCTGGGAAGGACTTTGTTAAATTTGCCAATGCTGTTGTTGGAATTTCTCACCCT
AATATTAATGAGAAGGTTTGTAAGACGAAGCCTAAGAGCGGAACACAGGCGGATTATGGA
AAGTATGAAACGAAGTCGAATAATAGTACTAACAGTGCTGTTGCGTTATGTGGAGGTGAG
GGTAAGACTAGTGGTGGCCGTGAACCGGAGTTTTTCAAGAGCTTCGTAGAGACAACTCTA
AAAGGAGATGGTAGCATAAACTGGCCTAAATCTTCAGGGACTGAGCCCGCACCTAAAGAA
AACGACAACGCCGCAGCCGTAGCAGACGACCTAACTAAGAACCTCACCCCCGAAGAAAAA
ACCATAGTAGCAGGGCTACTAGCTAAAACTATTGAAGGGGGTGAAGTTGTTGAAATTAGG
>ApSheep_NorV2_Reversed_1967
AAGGAGTTAGCTTATGATGTTGTTACTGGGCAGACTGATAACCTTGCCGCTGCTCTTGCC
AAAACCTCTGGGAAGGACATAGCCCAATTTGCGAATGCTGTTAAAATTTCTAGCCCTAAA
ATTGATGGGAAGGTTTGTAATGGAAATCATGCTAAAGATTCGAGCGAAACCGCTAGCCCA
ACGGGGTTCAAGGCAACGCAGGAAAATAACAAGACCGCACAGTGTAGCGGGCTTAACACT
CCAACGCCGAGTCTGAAGTTTAGCGATTTTGCTGAAGGTGTAGGTTTGAGAGATAATAAG
AATTGGCCTACAGGACAGTATTATAAGAGTGGTGGCAGCGGCACATACCCTGGGGTGCAA
AATAGTAACGCCCAAGCTGTGGCGGAAGACCTAACAAAGCTCACCACTGAAGAAAAAACC
ATAGTAGCAGGGTTACTAGCTAAAACTATTGAAGGGGGTGAGGTTGTAGAAATCAGGGCG
>ApSheep_NorV2_Reversed_1968
AAGGAGTTAGCTTATGATGTTGTTACTGGGCAGACTGATAAGCTTACTGCTGCTCTTGCC
AAGACTTCTGGTAAAGATATCGTGCAGTTTGCTAAGGCGGTGGAGATTTCTGCTCCTAAG
ATTGATGGGCAGGTTTGTAAAGTCGGGAGCGGCAATAAAAAGTATGATCTGTCAGGTGTG
AGCGGTGGGAGCGCGGAGTGCAACGTCGGTGCTAGTGGTGGAAGTGGGCCTATTCAGTTC
AAGGACTTTAGAACTGGGGTATTGGAGAAAGGAGAAGGATGGCCTGGTTCGGGAAAGACG
AGTGCTGCTCCTGACGACAACGCCAAAGCCGTAGCCGGAGACCTAACAAAGCTCACCCCT
GAAGAAAAAACCATAGTAGCAGGGTTACTAGCTAAAACTATTGAAGGGGGTGAGGTTGTT
GAGATAAGGGCGGTTTCTTCTACTTCTGTGATGGTTAATGCTTGTTATGATCTTCTTAGT
>ApSheep_NorV2_Reversed_1969
AAGGAGTTAGCTTATGATGTTGTTACTGGACAGACTGATAACCTTGCTGCTGCTCTTGCT
AAGACCTCGGGTAAAGACATCGTTCAGTTTGCTAAGGCTGTGGAGATTTCTGCTCCTACC
ATCAATAGTCGTATATGCAATAGAGGAAAAGAGGCGAGCAAAGGTGTGAATGGTACTAAA
GCGGGTTCGTGTGATAGCGTAGTCGTGTCTAGCAAGGAATTAGAACAGAGTTTGACGGCA
GCTTTAGGCGATGAAGGCGCTGGAAAGTGGCCTAAAATAAATAATGGCACTAGCGACACA
ACACTGGCAGGGAGTAGCGCTAGTAGTACACCGTACACTAAAGATGCGTCTGCTACTGTA
GCTAAAGACCTAATAAAGCTTACCTCCGAAGAAAAAACCATAGTAGCAGGGCTACTAGCT
AAAACTATTGAAGGGGGTGAGGTTGTGGAAATCAGGGCGGTTTCTTCTACTTCTGTGATG
>ApSheep_NorV2_Reversed_1970
AAGGAGTTAGCTTATGATGTTGTTACTGGGCAGACTGATAACCTTGCTGCTGCTCTTGCT
AAGACCTCCGGTAAGGATATCGTTCAGTTTGCTAGGGCGGTTGAGCTTTCTAATTCCGGC
ATTGATAAGAAGGTTTGTGAGACGAAGCAGAATGGCGGCGCTGGCAAACATGGAGTTTAT
GCACTGAAAACTGGGGCAGTTGGTAGCAATGATACTTCAATTTGTGGGGGAAAAGGTGGT
AGTAGCGGGAGCAGTGCTAACACCCCTCAGTATTTGAAGGAATTTGTGGCCAATACACTA
AAAGATGGTAAGAACTGGCCTACTTCGACAGAGGGTGAGGATAATACGAGAAAATCTACA
ACTAACGACAACGCCAAAGCCGTAGCCGGAGACTTAACAAAGCTCACCCCTGAAGAAAAA
ACCATAGTAGCTGGGCTACTAGCTAAAACTATTGAAGGCGGGGAAGTTGTTGAAATCAGA
>ApSheep_NorV2_Reversed_1971
AAGGAGTTAGCTTATGATGTTGTTACTGGGCAGACTGATAAGCTCACTGCTGCTCTTGCT
AAGACCTCGGGGAAGGACATAGTTCAGTTTGCTAATGCTGTTGAGCTTTCTAATTCCAAG
ATCGGTGAGAAGGTTTGTAAGACGAAGAGGGGAGACAGCGGCTCGAACAACTTCGGGGAA
TATGCGGTAGAAACGGAAACTGATGGTAGCAACAAAAATAAGACGGCTCTATGTGGCGGG
AAAGGCGGAACGGGAAGCAGTGGCAGTAACACACAACACGATACTTTTAATAACTTTATC
AAGGTAACACTGAAAGGAGATGGTAGTGTGAATTGGCCTACATCGAAGCATAAGACTGGT
ACACCGGCCTCTGAAACTAACGACAACGCCAAAGCTGTCGCAGGTGACTTAACAAAACTC
AGCACCGAAGAAAAAACCATAGTAGCAGGGTTACTAGCTAAAACTATTGAAGGTGGGGAA
>ApSheep_NorV2_Reversed_1972
AAGGAGTTAGCTTATGATGTTGTTACTAATCAGACTGGCAGACTTGGTAATGCTCTTGCT
AGATACCAAGGCAAAGACATTGTTCACTTTGGTAAGACTCTTGGTATTTCTCATGACAAG
ATAAGTAAGAAGATTTGTGAGACGAAAAAGAAGGCTAACGGGGGAAACAAGTTTGCAATA
TATGCTGAAAAGACAGACAATAACAAAAGTGACGGAAATAAACTTGATGTGGCGGTTTGT
GGGGCTGAAGCTGCCCATAATGGAGGCACAGGGGGTGCCACAGTGGCGGATACTTTCAGG
GAGTTTATAGAGAAAACTCTGAAAGAAGACAAAGGTGAGATTAAGAACTGGCCTACGTCC
CAAGCGGAGAAAGATACTACGAAAGGAAATCCGGAGTCTAAAACTAACGACAATGCAGAC
GCCGTAGCGAAAGACCTAGTAGAGAAACTCACCCATGACGAAAAAACCACAGTAGCAGGG
>ApSheep_NorV2_Reversed_1973
AAGGAGTTAGCTTATGATGTTGTTACTGATCAGGCTAAAAGGCTTGGTGATGCTCTTGCT
AGATACAAAGGTAAAGACATTGTTCACTTTGGTAAAACTCTTGGTATTTCTCATGACAAG
ATAAGTGAGAAGATTTGTAAGACGAAGAAAAAGCCAGACGACGGTGTAAAATATGCTACC
TATGGAGAGAAGACTAACAATGCAGCGAGCGGGGAAAATATAGTAGCTGTTTGTGGGGCT
GCGGCGAGTACTGCTAATACGAAAGGAGTTAACACGGAGGAGACTTTAAAGGAGTTTATA
GAGAAAACTCTAAAAGATGAGAAGAACTGGCCAATGTCACAAGCGGAGAAAGAAGAAGGG
AAAAAACATCCAAAGCCTGAAACTAACGACAACGCCAAAGCCGTAGCCAAAGACCTAGTA
GAGAAACTCTCCCCTGACGAAAAAACCATAGTAGCAGGGTTATTAGCTAAAACTATTGAA
>ApSheep_NorV2_Reversed_1974
AAGGAGTTAGCTTATGATGTTGTTACTGGGCAGACTGATAACCTTGCTGCTGCTCTTGCT
AAGACCTCGGGTAAAGATATCGTTCAGTTTGCTAAGGCGGTTGGAATTTCCCACCCTACC
ATTGATGGGAAGGTTTGTACGGGGAATCATTCTAAGGGAAAGGCTGGCGGCAGCCCTACA
GCGTATGATGATGCTTTGGGCTCAGCCGACAAGACAGCGCAGTGTAGTGGTTTTAGCGCC
AATCAGCCTGACCAGCCATTTAGCAAGTTTGCGGAAGTGTTGAAACTTAGCGAGGGTAAG
AATTGGCCTACTGGAAGGTATCACAACAGCAGTGCGAAAGATGGTGACCCTAATAGTAAC
GCCAAAGCCGTAGCCACAGACCTAACAAAACTCACCACTGAAGAAAAAACCATAGTAGCA
GGGTTACTAGCTAAAACTATTGAAGGTGGTGAGGTTATTGAGATTAGGGCGGTTTCTTCT
>ApSheep_NorV2_Reversed_1975
AAGGAGTTAGCTTATGATGTTGTTACTGGGCAGACTGATAAACTTACCGCTGCTCTTGCC
AAAACCTCGGGGAAGGACATCGTTCAGTTTGCTAAGGCGGTGGAGATTTCTCATCCCGGT
ATTGATAAGAAGGTTTGTGAGACTAAGTCTGTTGCTGGGACATCCGGCGCGGGCAACAGC
TTTGGTAAGTATGCGGGAAAGACAACGGCAAAGAATGAGAAGGGCAATAACGGCACGTCA
CTCTGCGGTGGACATGGGTCGACTCATAGTAGTGCCGGCAATGGCAGTCTAAGTGCCGAA
ACCCTGAAGGACTTTGCAAGTGCTACACTTGGAGTGACTGGCGCGAATTGGCCGCAGTCA
ACGGCTGCAGTCGATGCAGAGCAACAGCCTAAACCGAACGACAACGCCAAAGCTGTAGCT
AAAGACCTAACAAAGCTCACCGCTGAAGAAAAAACCATAGTAGCAGGGTTACTAGCTAAA
>ApSheep_NorV2_Reversed_1976
AAGGAGTTAGCTTATGATGTTGTTTCTGGGCAGACTGATAAGCTTTCTGCTGCTCTTGCT
AAGACCTCGGGGAAGGACTTCGTGCAGTTTGCTAGGGCCGTGGAAATATCTTCCCCTAAT
ATTGATAAGAAGGTTTGTGTGACAAAGCAAAAGGGAGGTACACAAAGGTATGCGACCTAT
GCGGAAGAGACGGATATAAAAACTAGTGATAGTACGCAGAACACGGCGTTATGCGGGGGC
GAGGCAGGCCATGCATCAGCTACTCACGGGAGTGTAGAGGCTGAGGTTTTAAAGAACTTT
GTAGCCAAAACTCTGAAGGGAGATGGAAATGGGAATTGGCCTACTTCTAGGGAGAAGAAA
GAGAATCAGGGCACGAAGTCTAAGACTAATGACAACGCCGACGCCGTAGCTAAAGACCTA
GTAGCTCTTAATCGTGACGAAAAAACCATAGTAGCAGGGTTATTAGCTAAAACTATTGAA
>ApSheep_NorV2_Reversed_1977
AAGGAGTTAGCTTATGATGTTGTTAATAGTCAGACTAACAAGCTTGGTGATGCTCTTGCT
AAGACCTCGGGTAAAGATATCGTTCAGTTTGCTAAGGCGGTTGAGATTTCTGCTCCTAAG
ATTGATGAGAAGGTTTGTAGGACGAAAGATGGGCAGAAGAACGAACAGGGTTATGGAGAG
TATGCGGAAACAGCTACAGGGAACGTGTCAGACAACAGCACAACGTCATTATGCGGTGGT
TCAGGGCGGACGTCTGGAGGAAGTAAAGGGGCACCACAGATTTTAAGGGACTTCGTCCGT
ATGACGCTAAAAGGAGATGGTAGTAAAAACTGGCCGATGTCAACAGCAAAGGGCACAACA
GGGAAGCCTGAGCCTAAACCTAACGACAACGCCGAAGCCGTAGCTAAAGACCTAGTACAG
GAGCTTAATCGTGACGAAAAAACCATAGTAGCAGGGTTACTAGCTAAAACTATTGAAGGG
>ApSheep_NorV2_Reversed_1978
AAGGAGTTAGCTTATGATGTTGTTTCTGGACAGACTGACAAACTTACCGCTGCTCTTGCC
AAAACCTCTGGTAAAGATATCGTTCAGTTTGCTAAGGCTGTTGGAATTTCTCATCCTGAT
ATTGATAGCAAGGTTTGTAGGACGAAGCGGGGAAAAAGTGATCAAGTGACTAGCCATGGG
GTATATGCCGACAAAACAACAGCAAAGGACCAGCAGAACAAGAACGACACAGCACTATGT
GGCGGACAGGGTTCTACATATAGTGGTGCGCATTCGCCCGGACAGAGCGAACCACAGGTG
TTGAAGCACTTTGTGGAAAAAACTCTAAAAGATGGTAGCCATAATTGGCCTATGTCGACG
CATACCGGCACTGTAACACAAGAGCCTAAACCTAACGACAACGCCAAAGCTGTAGCTAAA
GACCTAATCCAGGAACTCACCCCTGAAGAAAAAACCATAGTAGCAGGGTTACTAGCTAAA
>ApSheep_NorV2_Reversed_1979
AAGGAGTTAGCTTATGATGTTGTTACTGGGCAGACTGATAACCTTGCTGCCGCTCTTGCT
AAAACCTCTGGTAAAGATATCGTTCAGTTTGCTAAGGCGGTTGGAATTTTCCACCCTACC
ATTGATGGGAAGGTTTGTAATGATACTCATAAGAAGGGGAGTGCGAGTAACAGCCCGACG
AAATATGTGGTAGAGCCTGCTAGCAGTGGAAATGGCACTGCGCAGTGCAGCGGGTTGAAT
GCACCTGGAACGGGAAAATTTAGTGCCTTTGTAGAAGGTGTGGGGCTACCAGGCAGCAAA
CATTGGCCTACGGGGAGTTGGTATAACACGAGCAAAGTGGAAACAGGTACTACCAATAGT
AATGCCGAAGCCGTAGCCACAGACCTAACAAAGCTCACCCCTGAAGAAAAAACCATAGTA
GCAGGATTACTAGCTAAAACTATTGAAGGTGGTGAAGTTGTAGAAATAAGGGCGGTTTCT
>ApSheep_NorV2_Reversed_1980
AAGGAGTTAGCTTATGATGTTGTTACTGGGCAGACTGATAACCTTGCTGCTGCTCTTGCT
AAGACCTCTGGGAAAGATATTGTTCAGTTTGGTAAGACGGTTGCAAGCTCTCACCCTAAT
ATTAATAAGCAGGTTTGTGTGACGAAGTCGGGAAATAGTACTACTGGCTATGGTGTATAT
GCGGGGATAACGGAAGCTAAAAAGTCAGGGGCAGCCGCAAAGAATGGGACATCGTTGTGT
GGGGGCCACGGAGCTAACGACGGGACCGGAAGTAACAAGGAAGAGTTTCTCAAGGAATTT
GTAGCCAAAACCTTAAAAGATGGTAACCAGAATTGGCCTACGTCAACAGCTATTACAGAT
GCAGTACAACAGCCTAAACCTAACGACAACGCCGAAGCTGTAGCTGGAGATCTAACAAAG
CTAACCACTGAAGAAAAAACCATAGTAGCAGGATTACTAGCTAAAACTATTGAAGGGGGT
>ApSheep_NorV2_Reversed_1981
AAGGAGTTAGCTTATGATGTTGTTACTGGACAGACTGATAAGCTTACTGCCGCTCTTGCT
AAGACTTCTGGTAAAGACTTTGTCCACTTTGCTAAGACTCTTGGTATTTCTCATGCCGAG
ATTGATAAGAAGGTTTGTGAGACGAAGAAGCATAGTGGAAATAGCAACAATAAATTCGCT
AAGTATTTTGAGAAGACGGAGGTAGCGGGAGGAAGTGAGGGTAGGACCTCATTGTGTGGT
GGTGTTGGAGGTGATAGTAGTAGCGGCGGGACCAACCATAGTGCTACAGCCCAGCACTTA
AAGGACTTTGTAGCTGAAACCCTAAAAGATGACAAGAACTGGCCTACATCCACTAAAAGT
AGTGGTACGGAATCTGATGATAAAAACGACAACGCCAAAGCTGTCGCTAAAGACCTAGTA
GAAAAACTCACTTCCGAAGATAAAACCATAGTAGCAGGGTTACTAGCCAAAACTATTGAA
>ApSheep_NorV2_Reversed_1982
AAGGAGTTAGCTTATGATGTTGTTACTGGGCAGACTGATAAGCTTTCCGCTGCTCTTGCC
AAAACCTCGGGTAAAGATATCGTTCAGTTTGCGAAGGCGGTTGGGGTTTCTCATCCTAGT
ATTGATAGCAAGGTTTGTGCGACTAAGAAGGGGAAAGATGATCAGAGTAATAACTACGGT
ATATATGCGAGTGCGACGAATGCTGACGGTACACAAGCGAATAACAACACGTCGTTATGT
GGAGGGCACGGGACGACTCATGGCAGCGGGGGCAGTGGGTCCAAAACGAGTAATACTCCG
CAGTATTTGAAGGACTTTGTAGCTAAAACCCTAAAAGACGGTAACCAGAATTGGCCTACA
TCCACGGCAGATGGTAGTGGGTTACCACGACCTGTGACGAACGACAACGCCAAAGCGGTA
GCCAAAGACCTAGTAGCTCTTAATAGTGACGAAAAAACCATAGTAGCAGGGCTACTAGCT
>ApSheep_NorV2_Reversed_1983
AAGGAGTTAGCTTATGATGTTGTTACTGGGCAGACTGATAACCTTGCTGCTGCTCTTGCT
AAGACTTCTGGTAAAGATATCGTGCAGTTTGCTAAGGCCGTTGGGGTCTCTCATCCTAAT
ATCGATGGGAAGATTTGTAGGACGAAGAGGAAGTCGGATAGCGGAAGCAACCACTATGCT
ACGTATGGGGAGGCGACTGAAAACATCAGCACCGGCGGCAACAAAAAGACAGTGGCTGTT
TGTGGGGCGGCTGCGGAGGATGGTAGCAACAAAGACCAGGGCGGGGTTGCTACTGCGGAG
GTGTTAGGGGACTTTGTCCGCGTGACGCTCAAAGGAGATGGTAGTAAGAATTGGCCGACA
TCGAAAGCGGCGGGGGTAAATAACGGAGATAACCCGCCGTCTAAAACTAACGACAATGCA
GACGCCGTAGCTAAAGACCTAACAAAGCTCGCCACTGAAGAAAAAACCATGGAATGGGCT
>ApSheep_NorV2_Reversed_1984
AAGGAGTTAGCTTATGATGTTGTTACTGGGCAGACTGATAACCTTGCTGCTGCTCTTGCC
AAGACCTCTGGTAAAGACATTGTGCAGTTTGCGAATGCTGTGAAAATTTCTGCCCCTAAT
ATTGATGGGAAGGTTTGTACTGGAAGTCGTGATGCATTGGTGACCTCCAAAGGCAAAAGC
TTTGATGATGAACCAAAGGAGTCGAACACGAATGGGGATAAAACGGCGCAGTGCAGTGGT
TTAGGGCATAGTGCACCTACGCAGAGTCCAAAGTTATTTAGTACTTTTGTCAACGCTGTG
AAGATTGCTGAGGATAAAAACTGGCCAACGGGTCGGGCGGCTAGTGGATCCAAGAATGAC
GAGATCGTTGAAGGGACTTCTAATAGCAACGCCAACGCTATGGCTAAAGACTTGGTAGAT
CTTAATCGTGACGAAAAAACCATAGTAGCAGGATTACTAGCTAAAACTATAGAAGGAGGT
>ApSheep_NorV2_Reversed_1985
AAGGAGTTAGCTTATGATGTTGTTACTGGACAGTCTGATAACCTTGCTGCTGCTCTTGCC
AAGACCTCTGGTAAAGATATCGTTCAGTTTGCTAAGGCGGTTGGGGTTTCTCATCCTAAT
ATTGATAGCAAGGTTTGTAGGACGAAGACAGGGGGCGGAAGTAAATACGCACAGTATCAT
GAAGAGTCAAAAACTATAGCAAGTGGCGAGGGTAGGACCGCGCTGTGTGGTGGCGCTGGG
CACTCAAGTGACGGAGCCAATCACAGTGCGACAGAGCAAGTGTTAAAGCACTTTGTGGAG
AAAACTCTGTTAGGAAATGAAAGTAAAAACTGGCCTACGTCTAGCGGTGTAGGAAAGAAG
GATAACGACAACGCCATAGCTGTAGCTAAAGACCTAATCCAGGAACTAACCCCTGAAGAA
AAAACCATAGTAGCAGGATTACTAGCCAAAACTATTGAAGGTGGTGAGGTTGTTGAAATA
>ApSheep_NorV2_Reversed_1986
AAGGAGTTAGCTTATGATGTTGTTACTGGACAGACTGATAAGCTTACTGCTGCTCTTGCC
AAAACTTCTGGTAAGGACTTTGTTCAGTTTGCTAAGGCGGTTGGGGTTGCTCATCCTGAT
ATTGATAACAAGGTTTGTAAGACGGAGAAAGGAACTGGTGGGAAACCATACGGGATATAT
TCTACGACGACCGATAATCAGGCGACTACTGGTGAAGGTAAGATTGCAGTGTGTGGCGGA
AAGACTGAAAATACGAATGGCAGCAACGGGAATACTGAACCACAGCACTTACGGGATTTT
GTTAAAGGCACGCTATTAGAAAATGGTAATGTCAATTGGCCTACGTCTACGGCGATAACT
GGTAGTGGAAATGAGGCTAAGAGGAAACCTGAGCCTCAAACTAACGACAACGCCAAAGCC
GTAGCTCAAGACTTAGTAAATCTTAATAGTGACGAAAAAACCAAAGTAGCAGGGTTATTA
>ApSheep_NorV2_Reversed_1987
AAGGAGTTAGCTTATGATGTTGTTACTGGGCAGACTGATAAGCTTTCCGCTGCTCTTGCC
AAAACCTCCGGTAAAGATATTGTTCAGTTTGCTAAAGCCGTGGAGATTTCTCATTCCAAG
ATCGGTGAGAAGGTTTGTAAGACCAGTGACCCAAACTCGTACAAGTATGGAGGGTCGAGT
TATATAACAAACGGCTCCTACAAATGTGGGACAGGACACAATAGTGGACCCACAGGCATT
GGACAGCTCAAGGGTTTTAGAGCTGAGGTATTAGAGAAAGGAGAAGGATGGCCTGGTTCC
GGGAAGACAAGCACTGATACCGATGACAATGCGAAGGAGGTGGCTAAAGACCTAGTAGAG
AAACTCTCCTCTGACGAAAAAACCATAGTAGCAGGACTACTAGCTAAAACTATTGAAGGG
GGTGATAATTAATGTATTAAGTGTGTGCAAAGGAGACGTTATTATCGCTGTTTTGCTGGT
>ApSheep_NorV2_Reversed_1988
AAGGAGTTAGCTTATGATGTTGTTACTGGGCAGACTAAAAGGCTTGGTGATGCTCTTGCT
AAGGTACGCGGGAAGGACTTTGTTGAATTTGCCAATGCTGTTGTTGGAATTTCTCACCCT
AATATTAAAGAGAGGGTTTGTGCGACGAAGTATCAAAATAACAAGACGGATAAGCATGCC
AAATATGCGACTGCGAGAGATATGTCGGATGGGAAAGGGGAAACTACGTTATGTGGAGAT
GTTGGAGCCGCTAATGCAAGCGGAGGTCATAGTGCGACGCCGCAGTATCTGAAGGAATTT
GTAGAGAACACTCTGATAGTAGAAGACGGTGAGGTTATAAACTGGCCTACTTCTACTAAA
AAGGAGACCAGTGGGAAGAGGGTGAAGGTTGATAAAACTAACGACAACGCCAACGCGGTA
GCTAAAGACCTAGTAGCTCTTAATAGTGACGAAAAAACCATAGTAGCAGGATTACTAGCT
>ApSheep_NorV2_Reversed_1989
AAGGAGTTAGCTTATGATGTTGTTACTGGGCAGACTGATAAGCTTTCCGCTGCTCTTGCC
AAAACCTCGGGTAAAGATATCGTTCAGTTTGCGAAGGCGGTGGAGATTTCCCACCCTACC
ATTGATGGGAAGGTTTGTAGGACGAAGTCTATTGCTACGAGTTCTGGTCAGGGTAATAGC
TATGGTAAGTATGCAAGTACGACTAAGGCGAATAATAGCGCGAGGGAGAATAGCACATCG
TTATGTGGGGGGCATGGGACGAAAAGCTCCGGGCAGGATAATAACAGTCCAAGTGTAGAG
ACTCTAAAGAACTTTGCGGAGCAGACTCTGAAAGATGGTAAGAATTGGCCTATGTCAACG
TCGGAAGGAGTAGTAGCCCAAGAGCCTAAAGCTAACGACAACGCCGAAGCTGTCGCTAAA
GACCTGGTACTGGAGCTTACCCCTGAAGAAAAAACCATAGTAGCAGGGTTACTAGCTAAA
>ApSheep_NorV2_Reversed_1990
AAGGAGTTAGCTTATGATGTTGTTACTGGACAAACTGATAAGCTTACTGCTGCTCTTGCT
AAGACCTCTGGTAAAGACATCGTTCAGTTTGCGAATGCTGTGAAAATTTCTCACTCTGAG
ATTGATAAGAAGGTTTGTAGTAAACAGCATGCTAAGGCTAGTGATGCGCACAGTACGCAG
ACTGGATATGCGGAAGATGCTAAGAATAACAATACAGCACAGTGTAGCGGGTTAACGCAG
GATGGAGCCAAGATATTTAGCGACTTTGTTAAAGATGTGGGGCTGAAAGACGGAAGTAAT
TGGCCGAGGGGGAAGTACAATACGAACGGAAGCACGGGCGTTAAGGATGGTAAGCCTAAT
AGCAACGCCGAAGCCGTAGCTAAAGACCTAGTAAATCTTAATCGTGACGAAAAAACCATA
GTAGCAGGGTTACTAGCCAAAACTATTGAAGGGGGTGAGGTTGTTGAAATTAGGGCGGTT
>ApSheep_NorV2_Reversed_1991
AAGGAGTTAGCTTATGATGTTGTTACTGGACAGACTGATAACCTTGCCGCTGCTCTTGCT
AAGACTTCCGGTAAGGACATCGTTCAGTTTGCCAATGCTGTGGAAATCTCTCATTCCAGT
ATTGGTAAGGAGATTTGTAAGACGAAGTCGGCAGGTAAAGATAGTAGTCAAAAGAGTCAG
TACGCAATGTACAAGGAAAGTACTGATATAAAGAGCACTACACTTGGTGGAACCGCATTA
TGTGGTGATAAAGGGTTCACCACGGGCAGCAATAATATTAGCAATGGACATAGTGAGACA
CCACAGTTTCTCGGACACTTTGTAGCAAAAACTCTAAAAGATGGAAACCTGAATTGGCCT
ACATCAAAGCACACTGGGAGTGCGGTGCAGAAGTCAGAACAGAACGACAACGCCAAAGCT
GTAGCTGAAGACCTAACAAAACTCACCCTTGAAGAAAAAACCATAGTAGCAGGGTTACTA
>ApSheep_NorV2_Reversed_1993
AAGGAGTTAGCTTATGATGTTGTTACTGGGCAGACTGATAAGCTTGCTGCTGCTCTTGCC
AAAACCTCGGGGAAAGATATTGTTCAGTTTGCCAATGCTGTTAAAATTTCTCACTCTGAG
ATTGATAAGAAGGTTTGTACTGGTACTCATGCAAAAGATGCAGGAGATAGCGGTGGTAGC
CCCACATCATATAAGGAAGAGCCTAGCAGCGGAGGCAATGATACAGCGCAGTGTAGTGGT
TTTAGTTCAAAGCAGGAGGGTCATCCATTTAGCGAGTTTGCTAGGGTGCTGGGGCTACGA
GAGGGAAAGAATTGGCCTACTGGAAGATATTATGAAGGCAGTGTTAAGGATGGTGCTCCT
AATAGCAATGCCAAAGCTGTAGCGACAGACCTAACAAAGCTAACCCCCGAAGAAAAAACC
TTAGTAGCAGGGTTACTAGCTAAAACTATTGAAGGGGGTGAGGTTGTTGAGATGTGCTTA
>ApSheep_NorV2_Reversed_1994
AAGGAGTTAGCTTATGATGTTGTTACTGGACAGACTGATAACCTTGCTGCTGCTCTTGCC
AAAACCTCTGGTAAAGACATCGTTCAGTTTGCTAATACTCTGGATATTTCTCATTCCAGT
ATTGGTAAGGAGATTTGTAAGACGACTAGGAAGAGTAGCAGTGACAAGTATGGTGTATAT
GCAGATTCTACAGGTACTAAGTCTGGTAACGATGATACGTCGTTGTGTGGTGACTCGGGG
CGAACAGGGAGCGGTGGTAGTGATTCGCCGCAGGCTCTCAAAGAGTTTATAGCCGTGACT
CTAAAAGACTATAAGAACTGGCCTACCTCTACTGAGAAATCTCTAGGCACAGCGTCTCCA
AAGCCTGTCACTAACGACAACGCCAAAGCTGTAGCTGGTGACCTAACAAAACTCACCCCT
GAAGAAAAAACCATAGTAGCAGGGTTATTAGCTAAAACTATTGAAGGCGGTGAGGTTGTT
>ApSheep_NorV2_Reversed_1995
AAGGAGTTAGCTTATGATGTTGTTACTGGACAGACTGATAACCTTGCTGCTGCTCTTGCT
AGATACCAAGGTAAAGACATTGTTAAATTTGCCAATGCTGTTGTTGGAATTTCTCACCCC
GATATTAATAAGAAGGTTTGTGCAACGAAGCCGGCTGGAACTGGTAGCTACCCATATGGG
ATATATTCTGCGACGACTGATAATCTGAAGACTAGTGGCAAGGGACAGATCGCGGTGTGT
GGAGGAAAGAATGAAAGTAACGGTAGTAGCACTGGTAATGGAAGTGCTACACAGCAATAT
TTGAAGGAGTTTGTAGAGAAAACGCTCTTAAATAATGGTAGTAAGAACTGGCCTACTTCA
ACTGCAGAGGGGCAGGAGAACACGAGGGAGCCTAAACCTATACCTAACGACAATGCCAAA
GCTGTTGCCGATGACCTAACCAAAAAACTTACCCCTGAAGAAAAAACCATAGTAGCAGGA
>ApSheep_NorV2_Reversed_1996
AAGGAGTTAGCTTATGATGTTGTTACTGGACAGTCTGATAACCTTGCTGCTGCTTTTGCT
AAGACTTCTGGTAAAGACTTTGTTAAATTTGCCAATGCTGTTGTTGGAATTTCTCACCCC
GATATTAATAAGAAGGTTTGTGCAACGAAGCCGGCTGGAACTGGTAGCTACCCATATGGG
ATATATTCTGCGACGACTGATAATCTGAAGACTAGTGGCAAGGGACAGATCGCGGTGTGT
GGAGGAAAGAATGAAAGTAACGGTAGTAGCACTGGTAATGGAAGTGCTACACAGCAATAT
TTGAAGGAGTTTGTAGAGAAAACGCTCTTAAATAATGGTAGTAAGAACTGGCCTACTTCA
ACTGCAGAGGGGCAGGAGAACACGAGGGAGCCTAAACCTATACCTAACGACAATGCCAAA
GCTGTTGCCGATGACCTAACCAAAAAACTTACCCCTGAAGAAAAAACCATAGTAGCTGGG
>ApSheep_NorV2_Reversed_1997
AAGGAGTTAGCTTATGATGTTGTTACTGGACAGACTGATAACCTTGCTGCTGCTCTTGCC
AAGACCTCTGGTAAGGATATCGTTCAGTTTGCTAAGGCCGTGGAGATTTCTCATTCCGAT
ATTGGTAAGAAGGTTTGTAAGACGGAGAAGAAAGCGGGAGGCAGTACCAAGTATGGGAAG
TATGCTGAGAAAACGAATAACGATACTAGTACATACAAGAATGAGGTAGCTGTATGTGGT
GCTGCGTCTAACGCGGGTAGTGGTCAGAACAATCATGGGGCGGATAATGCAGAGACTTTG
AAGAACTTTGTCAGTGCAACACTGAAAGGAGATGGTAGTATGAATTGGCCCACGTCAAAG
TTTACGGCGGGGGAACCGACTTCTACTACTAACGACAACGCCAAAGCTGTCGCCGATGAC
CTAACTAAAAAACTCACACCTGACGAAAAAACCATAGTAGCTGGGTTACTTGCTAAAACT
>ApSheep_NorV2_Reversed_1998
AAGGAGTTAGCTTATGATGTTGTTACTGGGCAGACTGATAACCTTGCTGCTGCTCTTGCT
AAGACTTCTGGTAAAGACTTTGTTAAATTTGCCAATGCTGTTGTTGGAGTTTCTCACCCT
AATATCGGCAACAAGGTTTGTGCGACGAAAGCCCAAAGTTCTGGGAAGTATGGTAAGTAT
GCTGATAAAACCGGTACGAAGAGCAGTGACAACAATACATCGTTATGTGGTGATGATGGG
GGAAGTCATAGCGGTAGTAGTAACAACGCAGAGGTTTTCGAGCATTTTATAAAGAAAACT
CTTTTGGAAAATGGTAGTAAGAATTGGCCGACATCTACGAAAAATGATGGAGCGCCATCT
GATAATAAAAACGACAATGCAGACGCCGTAGCGAAAGATCTAACAAAACTCACCCCAGAA
GAAAAAACCATAGTAGCAGGGTTACTAGCTAAAACTATTGAAGGCGGGGAGGTTGTTGAA
>ApSheep_NorV2_Reversed_1999
AAGGAGTTAGCTTATGATGTTGTTACTGGACAGACTGATAACCTTGCTGCTGCCCTTGCT
AAGACCTCGGGGAAAGACTTTGTTCAGTTTGGTAAGACGGTTGGAATCTCTCATCCTAAT
ATTAATAAGAAGGTTTGTGCGACTCAGGCTAATGGCTCATATTATGCAACCTATGCGGTA
GAGACTACGAACGCCAATAGCGGTAGTGGGAAGAATCAAGTATCGGTCTGTGGAGCGAAA
GCAGGATATAGCACCGGCGGGGTCGGGGATAATGCGACGGGAGCGCAGTTTTTGAAGGAC
TTTGTAGAGAAAACGCTCCAAGATAACGAGAGTAAGAACTGGCCAACATCGTCAAAGGCG
TCAGCGCATGCAGGGGAACCAGCGCCAGAGGCAAACGATAACGCACAAAAGGTAGCTAAA
GACCTAGTCAAAGAGTTGACCCCTGAAGAAAAAACCATAGTAGCAGGGTTACTAGCCAAA
>ApSheep_NorV2_Reversed_2000
AAGGAGTTAGCTTATGATGTTGTTACTGGGCAGACTGATAACCTGGCCGCTGCTCTTGCC
AAGACTTCCGGGAAGGACATCGTTCAGTTTGCGAATGCTGTTAAAATTTCTCATCCTACC
ATTGATGGGAAGGTTTGTAATAAAAGTTATGCGAAAGGCGCTGGGGATAGTAGTTCTACA
ACGTACGGCACGGGCCTGACGTCCAACACCAATACGGCGCAGTGTAGTGGATTGAATACA
CCAGGAACAAATAAGTTTAGTACCTTTGTTGAAGGTGTAAAACTACAAGATGGAACATAT
TGGCCTACAGGGAGTTATTCAAGCAGTAGCCAGGCAAAGCCTAAGGAGCAAAATAGCAAC
GCCAAAGCTGTAGCTAAAGACCTAGTAGAGAAACTCACCCCTGAAGAAAAAACCATAGTA
GCTGGGTTACTAGCTAAAACTATTGAAGGGGGTGAAGTTGTTGAAATCAGAGCGGTTTCT
>ApWebster_WI_2001
AAGGAGTTAGCTTATGATGTTGTTACTGGTCAGACTGATAAGCTTTCCGCTGCTCTTGCC
AAGACCTCTGGTAAAGACATCGTTCAGTTTGCTAAGGCCGTGGAGATTTCTCATTCTAGT
ATTGATGGGAAGATTTGTAAGACGGAGAGGGGGAGCGGAAGTAACAATCCGTACGGGAAG
TACGCTGGAGAGACGGGAACGGCTAGCTCTAGAGACACAGCATTGTGTGGTGGTGCAGCC
GGCGCGAGCGACAGCACCTCAAGTACAACGCAGCAGGTTTTAAAGGACTTTGTTAGAGAA
ACTCTAAAAGATGGTAGTAAGAACTGGCCAACATCATCAGGAAGTAAAGATAATGCGAGG
GCACCGAAAATTAACGACAACGCCAACGCAGTAGCTAAAGACCTAGTAGCTCTTAATCGT
GACGAAAAAACCATAATGGCTGGGCTACTAGCTAAAACTATTGAAGGTGGTGAGGTTGTT
>ApWebster_WI_2002
AAGGAGTTAGCTTATGATGTTGTTACTGGACAGACTGATAAGCTTACTGCTGCTCTTGCC
AAGACTTCCGGTAAAGACATCGTTCAGTTTGCTAAGGCGGTGGAGATTTCTGCTCCTAAG
ATCGATGAGAAGGTTTGTGCGACGAAAGATCGCGAAGGTGGGAGTGGTAATAAATACGGT
GTTTACGGAGCGACTACCGATGATTCATCAACATATCCAAGGGCACGATGTGGTGCTGCA
GGGCACAATAGTCAGAGTGGAAGTCCAAGCACTCCACAGGTTTTGCATGACTTTGCGGAG
AAAACTCTGTTAGGAGATGGTAGTAAGAACTGGCCCACATCAAGCGGCACTGGAACTCCA
AAGCCAGAAACTAATGACAACGCCAAAGCTGTCGCTGGAGACCTAACAAAGCTCAACTCT
GACGAAAAAACCATAGTAGCAGGGTTATTAGCCAAAACTATTGAAGGGGGTGAGGTTGTG
>ApWebster_WI_2003
AAGGAGTTAGCTTATGATGTTGTTACTGGACAGACTGATAACCTTGCTGCTGCTCTTGCC
AAAACCTCGGGTAAAGATATCGTTCAGTTTGCTAAGGCGGTTGGGGTTTCTCATTCCGGC
ATTGGTGAGAAGGTTTGTAAGACGAAGTCGCATAGCGGAGCTAGTAATTATGGTAAGTAC
GAAGAAACAACACATACCACGAGGGACAGCACAAACCATGGTACGTCGTTGTGTGGAGAT
TATGGGGCTTTAAGTAGCCACGGCAATGGCAGCACAGTACCTGAAGTATTGAAGGACTTT
GTAGAGAAAACGCTCTTAAATAATGGTAGTAAGAACTGGCCGACATCCACAGGTGGAAAG
ACGGCACCAAAACAAAACGACAACGCCAAAGCCGTAGCTAAAGATCTAGTAGCTCTTAAT
AGTGATGAAAAAACCATAGTAGCAGGGTTATTAGCTAAAACTATTGAAGGTGGGGAGGTT
>ApWebster_WI_2005
AAGGAGTTAGCTTATGATGTTGTTACTGGACAGACTGATAAGCTTACCGCTGCTCTTGCC
AAAACCTCTGGTAAAGATATCGTTCAGTTTGCTAAGGCGGTGGAGATTTCTGCCCCTAAT
ATTGATAAGAAGGTTTGTGTGACGAAGAGGCAAGACAATGCGAGTAGTGGGAGCACTTTC
GCAAAGTATGGTACTACAACACAGGGGAGTACCACTAGTCACACAGTATCGGTATGTGGT
GGAGAAGGCGTGGCAAGCACAGGGCATAGTAGTTCGCAAGAGTTGAGAGATTTTATTAGA
GAAACTCTAAAAGAAGATGGTAATGGGAATTGGCCTACTTCTAAAGGGACTGAAAGTGTT
AAACCTGCTTCTAAACCTAACGACAACGCGCAAGCGGTAGCCAAAGACCTAGTAGCTCTT
AATAGTGACGAAAAAACCATAGTAGCAGGGTTACTAGCTAAAACTATTGAAGGCGGTGAG
>ApWebster_WI_2006
AAGGAGTTAGCTTATGATGTTGTTACTGGACAGACTGATAAGCTTACTGCTGCTCTTGCC
AAAACCTCCGGTAAAGACATCGTTCAGTTTGCTAAGGCCGTGGAGATTTCTAATTCCGAT
ATTGGGAAGAAGGTTTGTAAATTGCCCAGCAGTGCTAAATATGGAGAAGCGGGACATTCA
GGGGTTAATACCTGTGGTGTAGGGAACGCTAGTGGCGCTAAGAGTGAGTCGCTGAATGGG
GCTTTGAAAGAGTTTCGTCAGTATGTGTTGGAAGTTGATAATTATAAGCATTGGCCTATT
ACACAGGGTGCGACGGATAAAGGTGAGAGTAACGCGGCTAAAGTAGCGGGAGACCTAACT
AAGAACCTCACCCATGACGAAAAAACCATAGTAGCCGGGTTACTAGCTAGAACTATTGAA
GGGGGTGAGGTTATAGAAATAAGGGGGCTGTTTCTTCTACTCATGCCATTCTGAGTTTGA
>ApWebster_WI_2007
AAGGAGTTAGCTTATGATGTTGTTACTGGACAGACTGATAACCTTGCTGCTGCTCTTGCT
AAGACCTCCGGTAAGGATATTGTTCAGTTTGCTAAGGCGGTGGAGATATCCTCCCCCACC
ATTGATGGGAAGATTTGTAAGATAAATACAGGAAGTAATAAATACGGCACTGGAACAAAT
TCTGGAGAACTCACTTGTGGAGTTGGCCACGCGAGCGGATCTCTAGGAGCGGCGAACGGA
GCCTTTAAGGATTTTCGACAGCATGTGTTAGAAGTTGAAAGTCATAAACATTGGCCTACT
ACGCAGGGTTCTAGTGATAAAGGTAGTAATAACGCAACAAAGGTAGCCGGAGAACTAACA
AAGCTCACCACAGAAGAAAAAACCATAGTAGCAGGGTTACTAGCTAAAACTATTGAAGGG
GGTGAGGTTGTTGAAATCAGGGCGGTTTCTTCTACCTTTGTAAGCATCTGATACGGCTTG
>ApWebster_WI_2008
AAGGAGTTAGCTTATGATGTTGTTACTGGGCAGACTGATAACCTTGCTGCTGCTCTTGCT
AAGACCTCCGGTAAAGATATCGTTCAGTTTGCTAAGGCGGTGGAAATATCACACCCTACC
ATCGATGGGAAGGTTTGTAGTGGGGAACATGCTAGAGAGGCGGGTGCGCATAGCACGCAA
AGCGGCTACGGAGCGTCAAGTAGCAGCGGGAACGATACGGAACAGTGTAGCGGGTTGACT
ACATCGCATATAAGGACAAAGAAGTTTAGCGATTTTGTTAAGGGTGCGAAAATAGGTGAG
AAGAACTGGCCTAGGGGACAGCATAGCACTTCGAGCGGTGCGAAGGTTGGTGTGCCTGAT
AGTAATGCCAAAGCCGTAGCTAAAGACCTAATAGATCTTAATCGTGACGAAAAAACCATA
GTAGCAGGGTTACTAGCTAAAACTATTGAAGGTGGTGAAGTTGTTGACGGTCTCTTCTAC
>ApWebster_WI_2009
AAGGAGTTAGCTTATGATGTTGTTACTGGACAGACTGATAACCTTGCTGCTGCTCTTGCC
AAAACCTCAGGTAAGGACATCGTTCAGTTTGCTAAGGCCGTGGAGATTTCTCATTCCGAT
ATTGATGGGAAGATTTGTAGGACGAAGTCTGGCCAAAACCAGAATAATTATGCTAAGTAT
GCTGCAGAATCCGACGTAGTGAACTCCAGAGACAAATTTAACGTGGCACTGTGTGGAGGC
ACAGGTCCTGCAGGTAGCTCAAGTAACAACAGCACCGAACAACAGGTATTGCGAGACTTT
GTTAGAGAAACTCTAAAAGATGGTAGTAAGAATTGGCCAACGTCTACAGGCACCGCACCC
AAACCAGAACAAAACGACAACGCCAAAGCTGTCGCTAAAGACCTAACAAAACTCACTACC
GAAGAAAAAACCATAGTAGCAGGGTTGCTTGCTAAAACTATTGAAGGTGGTGAAGTTGTA
>ApWebster_WI_2010
AAGGAGTTAGCTTATGATGTTGTTACTGGACAGACTGATAACCTTGCTGCTGCTCTTGCC
AAAACCTCCGGTAAAGACATCGTCCAGTTTGCTAAGGCTCTTGGAATTGCTCATTCTAAG
ATCGATGATAAGATTTGTGTGGCGAAGCCAGGGACAACCACGAGCAATTTAGGAAAGTAT
GCTGTAATAACTGAGGGTGATACGAATGACGCGAGGATATCGTTGTGTGGTGGAAAGGCA
GCCGGAACCGGTAACGATAACAAGAGCACGGAACAAAATGTTTTCAGGGATTTTGTTAGA
GAAACGCTGAAGGATGGTAACCATAATTGGCCTACGTCAACTAGAAAGGCTGATAAGAGC
GCAGGGCCGACACCTGTAACTAACGACAACGCCACCGCAGTAGCTACAGACCTAACAAAA
CTCACTTCTGAAGAAAAAACCATAGTAGCAGGGTTACTAGCTAAAACTATTGAAGGTGGA
>ApWebster_WI_2011
AAGGAGTTAGCTTATGATGTTGTTACTGGGCAGACTGATAACCTTGCCGCTGCTCTGGCC
AAAACCTCCGGTAAGGACTTTGTTAAATTTGCCAATGCTGTTGTTGGAATTTCTCACCCC
GATATTAATAAGAAGGTTTGTGCGACGAGGAAGGACAGTGGTGGTACTAGATATGCGAAG
TATGCTGCCACGACTAATAAGAGCAGCAACCCTGAAACCTCACTGTGTGGAGACGAAGGT
GGCTCGAGCGGCACGAATAATACACAAGAGTTTCTTAAGGAATTTGTAGCCAAAACCCTA
GTAGAAAATGAAAGTAAAAACTGGCCTACTTCAAGCGGGACTGGGTTGAAGACTAACGAC
AACGCCAAAGCCGTAGCCACGGACCTAGTAGCGCTTAATCGTGACGAAAAAACCATAGTA
GCTGGGCTACTAGCTAAAACTATTGAAGGGGGTGAGGTTGTTGAAATAAGGGCAGTTTCT
>ApWebster_WI_2012
AAGGAGTTAGCTTATGATGTTGTTACTGGACAGACTGATAAGCTTTCTGCTGCTCTTGCC
AAAACCTCCGGTAAAGATATCGTTCAGTTTGCTAAGGCAGTGGAGATTTCTCATTCCGAG
ATTGATGGGAAGATTTGTAGGACGAAGCGGAAGGCTGGTGACAGTAGCGGCACCTATGCC
AAGTATGGGGAAGAAACGGATAATAATACTAGCGGTCAAAGTACGGTTGCGGTTTGTGGA
GAGAAGGCTGGACACAACGCCAATGGGTCGGGTACCGTGCAGTCTTTAAAAGACTTTGTA
AGAGAGACGCTAAAAGCGGATGGTAATAGGAATTGGCCTACTTCAAGGGAGAAATCGGGA
AATACTAACACAAAGCCTCAACCTAACGACAACGCCAAAGCTGTAGCTAAAGACCTAGTA
CAAGAGCTTAATCATGATGAAAAAACCATAGTAGCTGGGTTACTAGCTAAAACTATTGAA
>ApWebster_WI_2013
AAGGAGTTAGCTTATGATGTTGTTACTGGGCAGACTGATAAGCTTACTGCTGCTCTTGCC
AAAACTTCCGGTAAAGACTTTGTTCAGTTTGCGAATGCTGTGAAAATTTCTGCCCCTAAT
ATCGATAAGCAGGTTTGTACTGGGAGCCATGCTAAAGGAGGGGATACCACTGCGACAACG
TTCAGTACAAACCTAGCGTCAAACACGGATAACAATACAGCACAGTGCAGTGGTCTAACG
ACGAAAGGGGAGAATAAGTTTAGTACCTTTGCGAAAGAGGTAGTACTTCAGGACAACAAG
CATTGGCCTACGGGTAGTTATACAGGTAGTAGCGCTGCGAAGGAAAATGAGCAAAATAGT
AACGCCAAAGCCGTAGCCACGGACCTAGTAGCTCTTAATAGTGACGAAAAAACCATAGTA
GCTGGGCTACTCGCTAAAACTATTGAAGGCGGTGAGGTTGTTGAGATTAGGGCGGTTTCT
>ApWebster_WI_2014
AAGGAGTTAGCTTATGATGTTGTTACTGGGCAGACTGATAACCTTGCTGCTGCTCTTGCC
AAAACCTCCGGTAAGGACATCGTTCAGTTTGCTAAGGCCGTGGAGATTTCTAACCCTAAT
ATTGATAAGAAGGTTTGTAGTGGGAGCCATGCGAAGGGGAATAGTGAGACAACAAAAAAT
AATACTGTAGCTAGCTATACTGAAAAGCCAACAGCGGCAACAGCAACGGCACAATGTAGT
GGTTTTCCTGATGAGGCTGCAGGAAACAAAGCAGGGGGATTGAATAGGTTTGTAAGCGAA
ACGAAAGTGGAAGAAGGTAAAAACTGGCCTACGGGCAAGATACACAGTGGGAGCAGCACT
AACAACGTGGATGGCACACACAATGGAAACGCCAAAGCCGTAGCCACAGACCTCACAAAG
CTCACCTCTGACGAAAAAACCATAGTAGCTGGGCTACTCGCTAAAACTATTGAAGGCGGT
>ApWebster_WI_2015
AAGGAGTTAGCTTATGATGTTGTTACTGGACAGACTGATAACCTTGCCGCTGCTCTTGCT
AAAACCTCGGGGAAAGACTTTGTTCAGTTTGCTAAGGCCGTGGAGATTTCTAATTCTACG
ATTGGGGACAAGGTTTGTAGGACGAGATACGATACGGCCAAAAAAGATCATTATGCAAAG
TATGCCAAGACTACTGACAAGGGAAGTGCATCTAAGAATGATACGTCACTTTGTGGGGAC
ATAGGTCACAGTACCGTGACAAGTGGTCATAGTACTACGCCACAGGTTCTAAAAAACTTT
ATTAGTGCAACATTGGGTAATGGTAGTCAGAACTGGCCAACTTCCACAGGAACTGGATCT
TCTACTAACGACAACGCCGAAGCTGTCGCTAAAGACCTCACAAAGCTTACCACTGAAGAA
AAAACCATAGTAGCAGGGTTACTAGCTAAAACTATTGAAGGTGGAGAAGTTGTTGAAATT
>ApWebster_WI_2016
AAGGAGTTAGCTTATGATGTTGTTACTGGGCAGACTGATAAGCTTACTGCTGCTCTTGCC
AGAACCTCCGGTAAAGACATCGTTCAGTTTGCGAATGCTCTTGGAATTTCTCATTCCGGT
ATTGATGGGAAGATTTGTAAGACGAAGGCCCAAAGTGGGAAGAAGTATGGTGAGTATGCG
GAGGAAACTGAGAAGAGTAGTAGTAGTTATAAAACATCTTTATGTGGGGATGATGGAGGT
AGTGAGGCATCAACGACTAACAACGCAGGACAGGCGTTAGGGGATTTTGTTGCCAAAACT
TTGAAAGAGGGTAGTAACGGGAATTGGCCAACCTCTAGGAAAGCGAAGTCGGGGAATACG
AATGGAGAAGATCCTAAACAAAACGACAACGCCAAAGCCGTAGCTAAAGACCTAGTCAAG
GAATTAACCCCCGAAGAAAAAACCATAGTAGCAGGGTTACTAGCTAAAACTATTGAAGGC
>ApWebster_WI_2017
AAGGAGTTAGCTTATGATGTTGTTACTGGACAAACTGATAAGCTTACCGCTGCTCTTGCC
AAAACCTCAGGTAAGGACATCGTTCAGTTTGCTAAGGCGGTTGGAATTTCCCACCCTACC
ATTGATGGGAAGGTTTGTAGGACGAAGAAGAATGGGGGTTCTCGTTATAGTAAGTATGCT
TCGGAAACTGCTAATAGCTCGGGTGCAGCGAAAGCGGATGTAGCTGTGTGTAGTGCAGCC
TCCTACGCCAGCAATAGTTCTCATGGGGGCACTGGTGAGGAGACTTTAAAGAACTTTGTC
AGTGCAACGCTAAGTGGTGATGGCAGTGTGAACTGGCCCACGTCGAAAAAGGCGGAAAGC
AATGCAGGCACTCCGGAACCCGTTCAAAACGATAACGCGGCAGCTGTAGCGAAGGACCTA
GTCAAGGAATTAACCCCCGAAGAAAAAACCATAGTGGCAGGGTTACTAGCTAAAACTATT
>ApWebster_WI_2018
AAGGAGTTAGCTTATGATGTTGTTACTGGACAAACTGATAAGCTTACCGCTGCTCTTGCT
AAGACCTCGGGGAAGGACTTTGTTCAGTTTGCTAAGGCGGTTGGGGTTTCTCATCCTAGT
ATTGATGGCAAGGTTTGTAAGACGAAGGCGGATAGCTCGAAGAAATTTCCGTTATATAGT
GACGAAACGCACACGAAGGGGGCAAGTGAGGGGAGAACGTCTTTGTGCGGTGACAATGGT
AGTTCTACGATAACAACCAGTGGTACGAATGTAAGTGAAACTGGGCAGGTTTTTAGGGAT
TTTATCAGGGCAACGCTGAAAGAGGATGGTAGTAAAAACTGGCCAACTTCAAGCGGCACG
GGAACTCCAAAACCTGTCACGAACGACAACGCCAAAGCCGTAGCTAAAGACCTAGTACAG
GAGCTAACCCCTGAAGAAAAAACCATAGTAGCAGGGTTACTAGCTAAAACTATTGAAGGT
>ApWebster_WI_2019
AAGGAGTTAGCTTATGATGTTGTTACTGGGCAGACTGATAACCTTGCTGCTGCTCTTGCC
AAAACCTCGGGGAAGGACATCGTTCAGTTTGCTAAGGCCGTGGAGATTTCTCATTCCGAG
ATTGATAAGAAAGTTTGCGTGACATCCGGCGGTAAGAAGTATGGAGGCTCGACAAGCAGT
GATGGGACTGAGAAACATTGTGGGGAAGGAACCTCAAGCAGTGGCGTAGGAGATGGGCAG
CTCAAGGGTTTTAGGGCTGCCGTGTTGGAGCTAGGAAAAGGGTGGCCTGGTTCGGGGAAG
GCGAGTGCTGATCATGACGACAACGCGAAGAAGGTATCTTCGGACCTCGTAGCTCTTAAT
AGTGACGAAAAAACCATAGTAGCAGGGCTACTAGCTAAAACTATTGAAGGGGGAGAAGTT
GTTGAAATCAGAGCGGTTTCTTCTATCTTCATAAGAATATGAGATGAGTGACGATCACCT
>ApWebster_WI_2020
AAGGAGTTAGCTTATGATGTTGTTACTGGACAGACTGATAAGCTTACCGCTGCTCTTGCC
AAGACCTCCGGTAAAGATATCGTTCAGTTTGCTAAGGCGGTTGGGATTACCAATTCCACT
ATCGATGGGAAGGTTTGCGTGACAAAGAAGGGAAACGATACTCATGCGAAAAGTCATGGA
GTATATGCAGATAAGACGGATCGGACAGCCGACACGAAGAATAAAACGGCACTCTGTGGA
GGTAAAGGAGGTGCGGTTAGTGGTGGCAGCGGCTACGACAAAGACCAGACAACACCTCAG
GTTTTAATGGACTTTGTGGCTAATACACTAAAAGATGGTAGCCAGAATTGGCCTACATCT
AGTGCAAGTGACACAGGCACGCACAAACCAGCGCCTGAAACTAATGACAACGCCAAAGCC
GTAGCTAAAGACCTAGTAGCTCTTAATAGTGACGAAAAAACCATAGTAGCAGGGTTACTA
>ApWebster_WI_2021
AAGGAGTTAGCTTATGATGTTGTTTCTGGGCAGACTGATAACCTTGCTGCTGCTCTGGCC
AAAACCTCAGGTAAGGACATCGTTCAGTTTGCTAAGGCTGTTGGAATTTCCCACCCTACC
ATTGATGGGAAGGTTTGTACCAAGAGTCATATGAAGGGGACGGATAGTGCTACTAAATTC
GACACAAACCTTACGTCCAGCGCTGATGCTAATACTACACAGTGCAGTGGATTAGCTAGT
CCGGGGGAAAACAAGTTTAGTACCTTTGTTGAAGCTGTAAAACTACAAGATGGGACACAT
TGGCCTACGGGGAGTTATTCTACCGGAAGTGCTGGTGTTGCAAACTCACAAAATAGCAAC
GCCAAAGCCGTAGCTACAGACCTAGTAGCGCTTAATCCTGAAGAAAAAACGATAGTAGCA
GGGTTACTAGCTAAGACTATTGAAGGGGGTGAAGTTGTTGAGATCAGGGCGGTTTCTTCT
>ApWebster_WI_2022
AAGGAGTTAGCTTATGATGTTGTTACTGGGCAGACTGATAACCTTGCCGCTGCTCTGGCC
AAAACCTCCGGTAAGGACTTTGTTAAATTTGCCAATGCTGTTGTTGGAATTTCTCACCCC
GATATTAATAAGAAGGTTTGTGCGACGAGGAAGGACAGTGGTGGTACTAGATATGCGAAG
TATGCTGCCACGACTAATAAGAGCAGCAACCCTGAAACCTCACTGTGTGGAGACGAAGGT
GGCTCGAGCGGCACGAATAATACACAAGAGTTTCTTAAGGAATTTGTAGCCAAAACCCTA
GTAGAAAATGAAAGTAAAAACTGGCCTACTTCAAGCGGGACTGGGTTGAAGACTAACGAC
AACGCCAAAGCCGTAGCCACGGACCTAGTAGCGCTTAATCGTGACGAAAAAACCATAGTA
GCTGGGCTACTAGCTAAAACTATTGAAGGGGGTGAAGTTGTTGAGATCAGGGCGGTTTCT
>ApWebster_WI_2023
AAGGAGTTAGCTTATGATGTTGTTACTGGACAGACTGATAAGCTTACTGCTGCTCTTGCC
AAAACCTCCGGTAAAGACATCGTTCAGTTTGCGAATGCTGTGAAAATTTCTAGCTCTGCC
ATCGATGGGAAGGTTTGTACTGGTAGCCATGCTGACCTAGCGCCTGGTACGAATGCGGGG
AAAAAGTTCGTTGTGAACCCGGAAGCCAGCGGGAGTACTGATGGGGATACGTCACAGTGT
AGTGGTTTAGGGCATAGTAGTGGTGTTACACAGAATCCGAAGTTATTTAGTACTTTTGTG
GACACTGTGAAGATTGCTGAGGATAAAAACTGGCCGACGGGCAGGGCAAAATCGAACACA
TCACTGAAGACGGGTGATACTAATAGTAACGCCAAAGCCGTGGCTACAGACCTGATAAAT
CTTAATAGTGACGAAAAAACCATAGTAGCAGGGTTACTAGCTAAAACTATTGAAGGCGGT
>ApWebster_WI_2024
AAGGAGTTAGCTTATGATGTTGTTACTGGACAGACTGATAAGCTTACTGCTGCTCTTGCT
AAGACCTCGGGGAAGGACATCGTTCAGTTTGCCAATGCTGTGAAAATTTCTTACCCTAAA
ATTGATGAGCAGGTTTGTAATAAAAATCATACAGTGTTGAATACGGGAAAAGGGACAACC
TTTAATCCAGATCCCAAGACAACCGAAGATAATACAGCGCAGTGCAGTGGGTTGAACACG
AAGGGAACGAATAAGTTTAGCGATTTTGCTGAAGGTGTAGGTTTGAAAGATAATAAGAAT
TGGCCTACTGGTCAGGCTGGGAAGAGCAGTGGTGGTCCTGTGGTGGGTGCATCTAATAGT
AATGCCAACGCTATGGCTAGAGACCTAGTAGATCTTAATCGAGACGAAAAAACCATAGTA
GCAGGGTTACTAGCTAAAACTATTGAAGGTGGTGAGGTTGTTGAGATTAGGGCGGTTTCT
>ApWebster_WI_2025
AAGGAGTTAGCTTATGATGTTGTTTCTGGGCAGACTGATAACCTTGCTGCTGCTCTTGCT
AAGACCTCCGGGAAAGACTTTGTCCAGTTTGCTAAGGCGGTTGGGGTTTCTCATCCTACT
ATTGATGGGAAGGTTTGTAAGACGAAGGCGGATAGCTCGAAGAAATTTCCGTTATATAGT
GACGAAACGCACACGAAGGGGGCAAGTGAGGGGAGAACGTCTTTGTGCGGTGACAATGGT
AGTTCTACGATAACAAACAGTGGTGCGAATGTAAGTGAAACTGGGCAGGTTTTTAGGGAT
TTTATCAGGGCAACGCTGAAAGAGGATGGTAGTAAAAACTGGCCAACTTCAAGCGGCACG
GGAACTCCAAAACCTGTCACGAACGACAACGCCAAAGCCGTAGCTAAAGACCTAGTACAG
GAGCTAACCCCTGAAGAAAAAACCATAGTAGCAGGGTTACTAGCTAAAACTATTGAAGGT
>ApWebster_WI_2026
AAGGAGTTAGCTTATGATGTTGTTACTGGGCAGACTGATAACCTTGCTGCTGCTCTTGCC
AAGACCTCTGGTAAAGATATTGTTCAGTTTGCTAAGGCGGTTGGGGTTTCTCATCCCGGT
ATTGATAAGAAGGTTTGTGATGGGGGTCATGCTGCTATAAAGGCTACGAAGGGAAAAGCA
TACGTTGCGGAATTAACGAGTACATACAGCAATGAAGAGACTACACAGTGTAGCGGTTTA
GGAAACACATCACAGGCAACGGGACCTAAATCTTTGAGTGGGTTTGTCAACACTGTCAAA
GTCGGTGAGGGTAAAAACTGGCCTAGAGGGCGAGCAAGCGACGGCAGCAGCAAGAACATA
GAAGGTGACCCTAATAGCAACGCCAAAGCTGTAGCCACAGACCTCACAAAGCTCACCTCT
GACGAAAAAACCATAGTAGCAGGGTTACTTGCTAAAACTATTGAAGGGGGTGAGGTTGTT
>ApWebster_WI_2027
AAGGAGTTAGCTTATGATGTTGTTACTGGGCAGACTGATAACCTTGCCGCTGCTCTTGCC
AAAACTTCTGGTAAAGATATCGTTCAGTTTGCCAATGCTGTTAAAATTTCTAGCCCTGCC
ATTGATGGGAAGGTTTGTACTGGAAAGCATGCTGACCTAGCGCCTGGTGCGAATGGGGGG
AAAAAGTTTGTTGAGGATACAGGAGGCGATTTAAGCACAGACGGGGATACGACACAGTGT
AGTGGTTTAGGACATAGTACTACAGGTAGTATAACGGGGCCGAAGTTACTTAGTGCTTAT
GTCGACACTGTGAAGATTGCTGAAGGTAAAGGCTGGCCAACAGGCAGAGCAAATTCGAAC
AGTACACAGAAGAAGGGTGCTCCTAATAGCAACGCCAACGCTATGGCTAGAGACTTGGTA
GATCTTAATCGAGACGAAAAAACCATAGTAGCAGGGTTGCTAGCTAAAACTATTGAAGGT
>ApWebster_WI_2028
AAGGAGTTAGCTTATGATGTTGTTACTGGACAGACTGATAAGCTTACCGCTGCTCTTGCC
AAGACCTCTGGTAAAGATATCGTTCAGTTTGCTAAGGCGGTTGGGGTTTCTCATCCTAGT
ATTGATAAGAAGGTTTGTAGTGGGAGTCATGCGAAAGGAGGAGCGGATAATACGCCGGAA
AAATACGGGGTAACGCTTAGTAGCGGTGCTAAGGACACAGCTCAGTGTAGTGGATTACAT
GAAGGGAAGACAAAAAAATTTAGTGATTTTGCTGAAGGTGTAGGTTTACAAGATAATAAG
AATTGGCCTACTGGGAGTTATTGGAAAAGCACTGCGATAGTGTCTGGTCCACAAAATAGC
AATGCCACAGCTGTAGCTAAAGACCTAGTACAGGAGCTAACCCCTGAAGAAAAAACCATA
GTAGCAGGGTTACTAGCTAAAACTATTGAAGGTGGTGAGGTTGTTGAGATTAGGGCGGTT
>ApWebster_WI_2029
AAGGAGTTAGCTTATGATGTTGTTACTGGACAGACTGATAACCTTGCCGCTGCTCTTGCC
AAAACCTCCGGTAAAGATATCGTTCAGTTTGCTAAGGCAGTTGAGATTTCTGCCCCTACC
ATCGATGGTAAGGTTTGTAATGGGACTCGTGGCGGAAAAGGCTCAGGGCAGAGTAGCCCA
TCGACGTTTGCTGCGGAGGCTACAGCCAGTGCAGTGGCACAGTGTAGCGGTTTTGCGGCT
AAAAAAGATGGTTTAACGTTTAGCAAGTTTGTTACGGATGTAAAGATTAGTGAGAAGAAT
TGGCCCACGGGCAGGATATACAACAGTGGGGCCGAAGATGGTACTAAGAATGGTAATGCC
GCAGCCGTAGCCGCAGACCTAACAAATCTCACTTCTGAAGAAAAAACCATAGTAGCAGGG
TTACTAGCTAAAACTATTGAAGGCGGTGAGGTTGTTGAAATTAGGGCAGTTTCTTCTACT
>ApWebster_WI_2030
AAGGAGTTAGCTTATGATGTTGTTACTGGGCAGACTGATAACCTTGCCGCTGCTCTTGCT
AAGACCTCTGGGAAGGACATAGCACAATTTGCGAATGCTGTGAAAATTACCAACTCCACT
ATCGATGGAAAGGTTTGTAGTGGAAAACATGCAGCGTTGGTAACTGGTAAAGGAAAGACG
TATCATGAAAAACCGGGCACAATTGAAGACAATTCTGCGCAATGTAGCGGGTTAGGCGAC
GGTAGCGCGGGAGCAGACCAAAAGTTTTTGAGTAAGTTTGTGAGTGCTGTAGGGTTGTCG
GAGAATAAAAACTGGCCTACTGGTCAGGCGGGAAAGAGCACGAGCGGTCCAGAGGTTGGC
GCGCCTAATAGCAACGCCAACGCCGTAGCTAAAGACCTAGTAGCTCTTAATCGTGACGAA
AAAACCATAGTAGCTGGGTTACTAGCTAAAACTATTGAAGGTGGGGAAGTGGTTGAGATT
>ApWebster_WI_2031
AAGGAGTTAGCTTATGATGTTGTTACTGGACAGACTGATAAGCTTTCTGCTGCTCTTGCC
AAGACTTCTGGTAAAGACATCGTTCAGTTTGCTAAGGCGGTTGGGGTTTCTCATCCTAAT
ATCGATGGGAAGGTTTGTGTGACGAAGAAGGGGAGCACGAACTACGCGAAATATGTAGAG
GTAACGGAAAGCGGAAGCAACGATGGGGGTGTTGCGTTGTGTGGTGGGAAAGCCCACGGA
GCTGGTACTTCTGGGACGAACAACGGGTCCGTCAATGGGGAAGTTCTCAAGGACTTTGTG
AGAGGTGCGTTGAAGGGAGATGGAAGTAAGAATTGGCCAACGTCCACAGGCAAACAACAG
GGGGCAAGTGATCCAGTTGCGAACGACAACGCCACAGCCGTCGCGAAAGACCTAGTACAG
GAGCTAACCCCCGAGGAAAAAACCATAGTAGCAGGGTTACTAGCTAAAACTATTGAAGGT
>ApWebster_WI_2032
AAGGAGTTAGCTTATGATGTTGTTACTGGGCAGACTGATAAGCTTACTGCCGCTCTTGCT
AAGACCTCCGGTAAAGATATTGTTCAGTTTGCTAAGGCGGTTGGGGTTTCTCATCCTAAT
ATCGATGGGAAGGTTTGTAGGACAAAACGGGGACATACGAGTCAGATATCAACACATGGA
ATATATGCGGGCGAAACGAACGCGAAGAGCAGCGCAGGGCATGGGGAAACTGCTCTTTGT
GGTGGGCACGGTTCAACAGCTAACGGCGCACAGACACAAGCGCAGAACACACCACAAGTA
TTTAGAGACTTTGTGAAGGCAACACTGTTGGTAGATGGTAGTAAGAATTGGCCAACATCA
ACGGCTGCTGCTGATGCGGTCCAAAAGGCTACGCCAAACGACAACGCCACAGCTGTAGCT
AGAGACCTAGTACAGGAGCTAACCCCTGAAGAAAAAACCATAGTAGCAGGGTTACTAGCT
>ApWebster_WI_2033
AAGGAGTTAGCTTATGATGTTGTTACTGGGCAGACTGATAACCTTGCCGCTGCTCTTGCT
AAGACCTCCGGGAAGGACATCGTTCAGTTTGCTAAGGCGGTGGAGATTTCTCATTCCGGC
ATTGGTAAGAAGGTTTGTGTGACGAAGAAGGGGACAAACAGTAGCAATTTATATGCCGTT
TATGCTGAGAGGACGGATAACGTAGCTACGAGCGGGGAGGGAAAAGTGGCTGTGTGTGCT
GGAACTAACGGGAATACCACAACCAAGCCCGCGGGCCAAACGATACCACAGGTGCTAAAG
GACTTTGTCCGTGGAACACTTCTAGGAGATGGAAGTAAAAACTGGCCCACGTCGACAGGA
ACCGGAGCCTCTAACAATGACAACGCCACAGCGGTAGCTAAAGACCTAGTACAGGAGCTC
ACCCCCGAAGAAAAAACCATAGTAGCAGGGTTACTAGCTAAAACTATTGAAGGTGGTGAG
>ApWebster_WI_2034
AAGGAGTTAGCTTATGATGTTGTTACTGGGCAGACTGATAACCTTGCCGCTGCTCTTGCC
AAGACCTCTGGGAAAGATATCGTTCAGTTTGCCAATGCTCTTGGAATTGCTCATTCTAAG
ATCGATGGGAAGGTTTGTAGTGGGACTCATGCCGCGGGCTCCACGGGAGGAAGCGTAACG
GAATACAAGGCAGAGCCGGATGAAAACACAAAGACGGCACAGTGCAGCAATCTAGCCAGT
AGTGGGCAGAGTGGGAAATCCTTTAGTAAGTTCGTTAAGGATGTAGAGCTGGAGAATAAG
AACTGGCCCACGGGACGCATACATAGCACCAATACAAAGGATGGTACACCGAATGGCAAC
GCCAACGCCGTAGCCAAAGACCTAGTAAACCTTAATCGTGACGAAAAAACCATAGTAGCT
GGGTTACTAGCTAAAACTATTGAAGGTGGGGAAGTGGTTGAGATTAGGGCGGTTTCTTCT
>ApWebster_WI_Reversed_2035
AAGGAGTTAGCTTATGATGTTGTTACTGGGCAGACTGATAACCTTGCCGCTGCTCTTGCC
AAGACCTCGGGTAAGGACATCGTTCAGTTTGCTAAGGCGGTTGGGGTTGCTCATCCTAAT
ATTGATGGGAAGGTTTGTAGGACGAAGGCGAACGGCAGCAAGTTTGCTACCTATGCAGTG
AAGACGGAAAACAATAGTAAGACCGACGGTGACAAGCTTGATGTGGCTGTGTGTGGGGCA
AAGGCTGGTTTTGGTTCGGGTACGGGGGGATCAGCTAAAGCGGAAGTATTAAAGGACTTT
GTGGAGAAAACGCTAAAAGATGGTCGCCATAATTGGCCAACATCTACGGCTGTTGACGGT
ATTACGAAAGGAGAGAGGAATCCTGCGCCTGAAACAAACGACAACGCAACCGCCGTAGCT
AGAGACCTAGTAGCTCTTAATAGTGACGAAAAAACCATAGTAGCTGGGCTACTAGCTAAA
>ApWebster_WI_Reversed_2036
AAGGAGTTAGCTTATGATGTTGTTACTGGGCAGACTGATAAGCTTACTGCTGCTCTTGCT
AAAACCTCCGGTAAGGATATTGTTCAGTTTGCTAAGGCGGTGGAGATTTCTGCTCCTAAG
ATCGATAAGCAGGTTTGTGTGACGAAGAAGCATAGTGGTAATAGCGGGAATAAGTATGGA
GCATACACGGACAAGGGGAGTACGAAGAGAAGTGATAATAACACGGCGTTGTGTGGTGAC
GACGGAGGGAGTACACATACGAGTGGTGCCAATGATAGTCCTCAGGTTTTTCGGGATTTT
GTTTCTAAAACGCTGCTAGGTGATGGTAGTAAGAATTGGCCAACATCTACTAAAGGTGAA
AGTGCGACTGAGCCTAAACAAAACGACAATGCCAAAGCTGTAGCGGGAGACCTAACAAAG
CTCACCCCTGAAGAAAAAACCATAGTAGCATGGTTACTAGCTAAAACTATTGAAGGTGGG
>ApWebster_WI_Reversed_2037
AAGGAGTTAGCTTATGATGTTGTTACTGGACAGACTGATAAGCTTGCTGCTGCTCTTGCT
AAAACCTCTGGTAAAGATATCGTTCAGTTTGCTAAGGCGGTGGAGATTTCTCATTCTGAT
ATTGGTAAGAAGGTTTGTGAGACGAAGAAGGGGAAACAAGCCACCAATAAATGGGCACAG
TATGCGGAAGCTACGGAGGGGGCTGCACTCAGTGCTAATACTTCAGTTTGTGGAGGTGAG
AACTATAAATCCGACGACAACGGCGGTATGGGGCCTGAAGCTCTGAAGGAGTTTGTAGGA
AAAACGCTCCAAAATAATGGTAATAAGAACTGGCCTACATCTACTGGAAGAACTCCCACA
ACTAACGACAACGCCAAAGCTGTAGCGGACGACCTCACTAAGAAACTCACCCCCGAAGAA
AAAACCATAGTAGCTGGGTTATTAGCTAAAACTATTGAAGGGGGTGAAGTTGTTGAGATT
>ApWebster_WI_Reversed_2038
AAGGAGTTAGCTTATGATGTTGTTACTGGACAAACTGATAAACTTACTGCTGCTCTTGCC
AAGACCTCTGGGAAAGATATCGTTCAGTTTGCTAAGACTCTTGGAATTTCTCATTCCGAG
ATTGATAAGAAGGTTTGTGCGACTAAGAGCGGTGGCAGCGGTAGTAAATACGGTGAGTAT
GCTATTGAGACGGACAACAATTCGACAGGTGGAAACGGTAAGGTAGCCGTTTGTGGAGGA
CAAAACACAAGCAACAGCAATGGAAGCACTGGGCAACAGTTTTTACGTGACTTTGTTAAA
GGATCGCTGGAAGATGGTAGCAAGAACTGGCCAACATCGAAGCATAAGGCTGGTACACCG
GCCTCTGAAACTAACGACAACGCCAAAGCTGTCGCTGGAGACCTAACAAAGCTCACTTCT
GACGAAAAAACCATAGTAGCAGGGTTACTAGCTAAAACTATTGAAGGTGGGGAGGTTGTT
>ApWebster_WI_Reversed_2039
AAGGAGTTAGCTTATGATGTTGTTACTGGACAAACTGATAAACTTACTGCTGCTCTTGCC
AAGACCTCTGGGAAAGATATCGTTCAGTTTGCCAATGCTGTGAAAATTTCCAGCCCTGAA
ATTGATGGGAAGGTTTGTAGTGGGGATCATGCTGCTATAACTAAGGCTAAGGGGAAGAAG
TATGTTGCGGAGTTGTCGACGACACACGGCAACGAGGAGACAACACAGTGTAGCGGTTTG
GGAAATACGACGGGGGCGACAGGACCAAAGACGTTGAGTGGTTTTGTTAATACTGTGAAA
GTCGGTGAAGGTAAAAACTGGCCTAGGGGACGAGGTAGTAATGGCAGCAGTCAAAACGTC
GAGGGAGAACCTAATAGTAATGCAAACGCTATGGCTAAAGACCTATTAGGTCTTAATCGT
GATGAAAAAACCATAGTAGCAGGATTACTTGCTAAAACTATTGAAGGGGGAGAGGTTGTT
>ApWebster_WI_Reversed_2040
AAGGAGTTAGCTTATGATGTTGTTACTGGGCAGACTGATAAACTTACCGCTGCTCTTGCT
AAGACCTCTGGGAAAGACTTTGTTCAGTTTGCTAAGGCAGTGGAGATTTCTAGCCCTGAA
ATTGATAAGAAGGTTTGTGCTGGGAGTCATGCTGCATTGTCGCAGTCGAAGAGCTCGGCG
ACGACTTATGTAAGTGAATACACAGGAAGTGGAAACGAGAATACTAAAACGTCTCAGTGT
AGTGGTTTTAAAGACCTAACGACCGAGAAAGAGAATAGAGGTTTGTATAAGTTTGCGAGC
ATAACAAAGGTTGGGGAAGGTAAAAACTGGCCGACGGGGAAGGGGGGACATGGCAGTGCT
AGTCCTGAAACCGGTGCTACTAATAGTAATGCTGCAGCCGTAGCCACAGACCTAGTAAAC
CTTAATCGTGACGAAAAAACCATAGTAGCAGGGCTACTAGCTAAAACTATTGAAGGTGGT
>ApWebster_WI_Reversed_2041
AAGGAGTTAGCTTATGATGTTGTTACTGGGCAGACTGACAAGCTTACTGCTGCTCTGGCC
AAAACCTCTGGGAAAGATATCGTTCAGTTTGCTAAGGCCGTGGAGATTTCTCATCCTACT
ATTGATGGGAAGATTTGTAAGACTAAGGATGGTGCTTCGAGCGGAGACAAGTATGGTAAA
TACGCTGCTGAGTCAGATAGGGATGGTTCAAGCAACTATGGTAATGTAGCGCTTTGCGGC
GCTGCTGGTAATAGTAGTAATACTGGCGGATCTTCTCCTCAGTTTTTGAAGGACTTTGTT
AAGGCCACGCTGCTAGGGGATGGTAGCAAAAATTGGCCTACGTCTACCGCAAAGAGCGGC
ACGGGGCAGCCGACTCCTAAACCTAACGACAACGCCAAAGCCGTAGCCAAAGACCTAGTC
AAGGAATTAACCCCTGAAGAAAAAACCATAGTAGCAGGATTATTAGCTAAAACTATTGAA
>ApWebster_WI_Reversed_2042
AAGGAGTTAGCTTATGATGTTGTTACTGGGCAGACTGATAACCTTGCTGCTGCTCTTGCC
AAGACTTCTGGTAAAGATATTGTTCAGTTTGCTAAGACTCTTAATATTTCTCACTCTAAT
ATCGATGGGAAGGTTTGTAGGAGGGAAAAGCATGGGAGTCAAGGTTTGACTGGAACCAAA
GCAGGTTCGTGTGATAGTCAGCCACAAACGGCGGGTTTCGATTCCATGAAACAAGGTTTG
ATGGCAGCTTTAGGCGAACAAGGCGCTGAAAAGTGGCCCAAAATTAACAATGGTGGCCAC
GCAACAATTTATAGTAGTAGCGCAGGTCCAGGAAATGCGTATGCTAGAGATGCATCTACT
ACGGTAGCTACAGACCTAACAAAGCTCACTACTGAAGAAAAAACCATAGTAGCAGGGTTA
CTAGCTAGAACTATTGAAGGGGGTGAAGTTGTTGAGATTAGGGCAGTTTCTTCTACTTCT
>ApWebster_WI_Reversed_2043
AAGGAGTTAGCTTATGATGTTGTTACTGGGCAGACTGATAAGCTTACTGCCGCTCTTGCT
AAGACCTCCGGTAAAGATATTGTTCAGTTTGCTAAGGCTGTGGAGATTTCTGCTCCTAAG
ATTGATGGGCAGGTTTGTGTGACGAAGAAGGGGACTAGCGGGAGTAGCTACGCTGAGTAT
GACCTGGAGACGGATGTGCAAAGTGGTACGAAATTGAAGGTGGCGCTATGTGGAGGTGCC
GGCGCGGGAACGGGCAATGGAGGGGCTTCTGCGCAAGTTCTACATGACTTTGTTTCTAAC
ACGTTGAGTGGTGGTAGTAAGAACTGGCCTACATCCACGGTAGGTAGTGGAAACAGTACT
GGTCCTGTACCGGTGCAAAACGACAATGCCGAAGCCGTAGCTAAAGACCTAACAAAACTC
ACCACCGAAGAAAAAAACATAGTAGCAGGGCTACTAGCTAAGACTATTGAAGGTGGTGAG
>ApWebster_WI_Reversed_2044
AAGGAGTTAGCTTATGATGTTGTTACTGGGCAGACTGATAACCTTGCCGCTGCTCTTGCC
AAGACTTCTGGGAAGGACTTTGTTCAGTTTGCTAAGGCGGTTGGGGTTTCTCATCCTGAT
ATTGATAACAAGGTTTGTGGGACGAAGCCCCATACAAATAAATATGCACAGTATGCGGGT
AAAACAAATAACAAGAACAGCACGGATAATGATCTAAAGGTAGCTGTCTGCGGTGCGACA
GCAACGTTTGCCGGAAGCAGTGGGCGGAGCACTGCTCACGTTCTGAAGGACTTTGTAAGA
GAGACGCTGAAAGAGGATGGCAATGGGAATTGGCCTACATCTACAGCGGAGACAGATGGA
ACACCGCAGCCCAAAACTAACGACAACGCCAAAGCCGTAGCTGGAGACCTAACAAAGCTC
ACCACTGAAGAAAAAACCATAGTAGCAGGGCTACTAGCTAAAACTATTGAAGGGGGTGAA
>ApWebster_WI_Reversed_2045
AAGGAGTTAGCTTATGATGTTGTTACTGGGCAGACTGATAAGCTTACCGCTGCTCTTGCC
AAGACCTCCGGTAAGGATATTGTTCAGTTTGCTAAGGCAGTGGAGATTTCTCATTCCGGT
ATTGATGGGAAGGTTTGTGTGACAAAGGAAAGTTCGAACAAGTCTAAGTACGGGAAATAC
GCTGAAGAAACCGGGACAAGCAACGCGGATGAGACGGCCATATGTGGGGGAGCAGCTAAC
GGAACCGGAACGAGTAATACGACTAAGGAGGTTTTGAGGCACTTTGTTAAGGCAACGCTA
AAAGGAGATGGTAGTAAGAACTGGCCTACATCGACTAAAACTGGCGGGACGCCTTCTGAT
ACTAAAAACGACAATGCCGAAGCGGTAGCTAAAGACCTAACAAAGCTCACTTCTGAAGAA
AAAACCATAGTAGCAGGGTTACTAGCTAAAACTATTGAAGGTGGTGAGGTTGTTGAGATT
>ApWebster_WI_Reversed_2046
AAGGAGTTAGCTTATGATGTTGTTACTGGACAGACTGATAACCTTGCTGCTGCTCTTGCC
AAGACCTCTGGAAAAGATATCGTTCAGTTTGCCAATGCTGTTAAAATTACTAACTCCGCT
ATCGATGGGAAGATTTGTAATAGGGGTAAGGCTAGTGGCGGCAGCAAAGGCCTGTCTAGT
AGCAAAGCAGGTTCATGTGATAGCATAGATAAGCAGAGTGGAAGCTTGGAACAGAGTTTA
ACAGCGGCTTTAGGTGATAAAGGTGCTGAAAAGTGGCCTAAAATTAATAATGGCACTAGC
GACACGACACTGAATGGAAACGACACTAGTAGTACACCGTACACTAAAGATGCCTCTGCT
ACTGTAGCTAAAGACCTCGTAGCTCTTAATCATGACGAAAAAACCATAGTAGCAGGGTTA
CTAGCTAAAACTATTGAAGGGGGTGAGGTTGTTGAGATTAGGGCGGTTTCTTCTACTTCT
>ApWebster_WI_Reversed_2047
AAGGAGTTAGCTTATGATGTTGTTACTGGGCAGACTGATAACCTTGCTGCTGCTCTTGCC
AAGACCTCTGGTAAAGATATTGTTCAGTTTGCTAAGGCGGTTGGGGTTTCTCATCCCGGT
ATTGATAAGAAGGTTTGTGATGGGGGTCATGCACGGGGAAAAAAGAGTGGAGATAATGGC
TCACTGGCCGACTATACGGATGGTGGCGCGTCACAGACGAATAAGACGGCTCAGTGTAGT
GGTATGGGAACCGGCAAAGCCGGCAAGAGAGGATTGGGCTTGACTGAGTTTGTTAACAAA
ACAAAGGTTGGAGAAGGTAAGAATTGGCCAACGGGGTACGTTAATGATGGCGACAACGTT
AATGTGCTCGGCGATACGAATGGTAACGCCGAAGCCGTAGCTAAAGACCTAGTACAGGAG
CTAACCCCTGAAGAAAAAACCATAGTAGCAGGGTTACTAGCTAAGACTATTGAAGGGGGT
>ApWebster_WI_Reversed_2048
AAGGAGTTAGCTTATGATGTTGTTACTGGACAGACTGATAAGCTTACTGCTGCTCTTGCT
AAGACCTCCGGGAAGGACTTTGTTCAGTTTGCTAAGGCGGTTGGGGTTTCTCATCCTAAT
ATCGATGGGAAGGTTTGTAAGACTACGCTAGGGCACACGAGTGCGGATAGCTACGGTGTG
TATGGGGAGTTAACAGGCCAGGCGAGTGCGAGTGAGACATCGTTATGTGGTGGTAAGGGT
AAAAATAGTAGTGGTGGTGGAGCTGCTCCCGAAGTTTTAAGGGACTTTGTAAAGAAATCT
CTGAAAGATGGGGGCCAAAACTGGCCAACATCTAGGGCGACCGAGAGTTCACCTAAGACT
AAATCTGAAACTAACGACAATGCAAAAGCTGTCGCTAAAGACCTAGTAGACCTTAATCCT
GATGAAAAAACCATAGTAGCTGGGTTACTAGCTAAAACTATTGAAGGGGGCGAGGTTGTT
>ApWebster_WI_Reversed_2049
AAGGAGTTAGCTTATGATGTTGTTACTGGGCAGACTGATTAGCTTACTGCTGCTCTTGCC
AAAACTTCCGGTAAAGACTTTGTTCAGTTTGCTAAGACTCTTGGAATTTCTCATTCCGAT
ATTGATGGGAAGATTTGTAAGACGAAGCCGAAAAGCGGGGCTGCGGATAATTTTGGGAAG
TATGGCGCAAAATCTGATATAGCTACGGATAGTACGACCACACTATGTGCTGGTGAGGGA
CACACGAGTGGGGGTACGGGACCGCAGTATTTGAGGGACTTTGTCGAGAAAACTCTAAAA
GAGGATGGAAACGGGAATTGGCCTACGTCTACTGCTAAAGCGCATGATAAGAAACCTCCT
CCTGAAACTAACGACAACGCCAAAGCCGTAGCTAAAGACCTAGTAGATCTTAATCGTGAC
GAAAAAACCATAGTAGCAGGATTACTAGCTAAAACTATTGAAGGGGGTGAAGTTGTTGAG
>ApWebster_WI_Reversed_2050
AAGGAGTTAGCTTATGATGTTGTTACTGGGCAGACTGATAACCTTGCCGCTGCTCTGGCC
AAAACCTCCGGTAAGGATATTGTTCAGTTTGCCAATGCTGTGAAAATTTCTAGCCCTACC
ATCGATGGGAAGGTTTGTAGTGGAAAACATGCAGCGTTGCAAGCTGGTCAAGGAACGACG
TATCATGAAAAACCACACCAAACTGATAACAATACTGCGCAATGTAGCGGGTTAGGCAGC
GGAAGCGCGGGAGCAGACCAAAAGTTTTTGAGTAAGTTTGTGAGTGCTGTAGGGTTGTCG
GAGAATAAAAACTGGCCTACTGGTCAGGCTGGGAAGAGCAGTAGTGGTCCTGTGGTGGGT
GCTCCTAATAGCAACGCCAACGCTATGGCTAGAGACTTGGTAGATCTTAATCGAGACGAA
AAAACCATAGTAGCAGGGTTACTAGCTAAGACTATTGAAGGGGGTGAAGTTGTTGAGATC
>ApWebster_WI_Reversed_2051
AAGGAGTTAGCTTATGATGTTGTTACTGGGCAGACTGATAACCTTGCCGCTGCTCTGGCC
AAAACCTCCGGTAAAGACATCGTTCAGTTTGCTAAGACTCTTAATATTTCTCACTCTAAT
ATCGATGGCAAGGTTTGTGTGACGAAGAAGGGAAGCAGTAATGCTAATAGCTATGGGGTG
TATGCCGAAGAAACTGACGCTAAAAACGATCAAGCGAAAAGGGGGACAGCACTATGTGGT
GGGCATGGCTCTACTCACACAAGTGGACAGACTGCCGCACAGACTACTCCACAAGTTTTA
AGAGACTTTGCAGAGAATACTCTAAAAGATGGCAAGAACTGGCCAACATCAACAGCTGCT
AAGGATGCAGTACAACAGGCTAAACAAAACGACAATGCCAACGCCGTAGCCACAGACCTA
GTAGCTCTTAATCGTGAAGAAAAAACCATAGTAGCAGGGTTACTAGCTAAGACTATTGAA
>ApWebster_WI_Reversed_2052
AAGGAGTTAGCTTATGATGTTGTTACTGGACAGACTGATAAGCTTACTGCTGCTCTGGCC
AAGACCTCCGGTAAAGATATCGTTCAGTTTGCGAATGCTGTGAAAATTTCCAGCCCTGAA
ATTGATGGGAAGGTTTGTAGTAAGGGATATGCTGCGGTAGGTACAGCGCAGGGAAAGGAG
TACGCGAGAGTACCGGATGATAGTAGCAGCGCGGGGAAAACTGCACAGTGTAGTGGGCTG
AATAAAAGCGATGCGAAAAATGAGCACAAGTTTTTGAGTAAGTTTGTCAGCCTTACAGGC
GTGAACGAAGGGGAAAACTGGCCGACGGGAAGTGGGGCAACGAGTAGTAATACTACGGTT
GTTAAGGGCTCCACTAATAGCAACGCCAAAGCCGTGGCTACAGACCTGATAAATCTTAAT
AGTGACGAAAAAACCATAGTAGCAGGGTTACTTGCTAAAACTATTGAAGGCGGTGAGGTT
>ApWebster_WI_Reversed_2053
AAGGAGTTAGCTTATGATGTTGTTACTGGGCAGACTGATAAGCTTACTGCCGCTCTTGCT
AAGACCTCCGGTAAAGATATTGTTCAGTTTGCCAATGCTGTGAAAATTTCTCATCCCAAA
ATTGATGAGCAGGTTTGTAGTAAGAATCATACAGTTTTGAACCCGAGTCAGGGAACGACT
TATGACTCAGATCCAAAACAGGAACAGAACAAGATTGCTCAGTGTAGTGGTTTCGGAGGA
GCTGCTGGAGAAAAACAAGCTCTTTTGAGTACGTTTGCGAGTGCTGTGAAGTTGGGAGAG
GGTAAAAATTGGCCTACCGGTCAGGCTGGGAAGAGCGGTAGTGGTCCTGTGGTGGGTGCA
CCTAATAGTAATGCCAACGCAGTAGCTAAAGACCTAGTAGCTCTTAATCGTGAAGAAAAA
ACCATAGTAGCAGGGTTGCTAGCTAAAACTATTGAAGGTGGTGAGGTTGTTGAGATTAGG
>ApWebster_WI_Reversed_2054
AAGGAGTTAGCTTATGATGTTGTTACTGGACAGACTGATAAGCTTACCGCTGCTCTTGCC
AAGACCTCCGGTAAAGATATCGTTCAGTTTGCTAAGGCGGTTGGGGTTTCTCATCCTAGT
ATTGATGGCAAGGTTTGTGTGACGAAGTCTGGTACTAACAACACTAGTAACTATGGAGCG
TATGCTGCGACAACGCCTGCTAGCAAAACGAGCGATGGAAATACTTCGTTGTGCGGAGGT
AAAGGAGGTAGCAGTAGCGGCGGTGGGAGCAGTGCGCAGGTGCTAAAAGACTTTGTTAAG
TCCACACTACTAGGGGATGGTAGCAAGAACTGGCCTACTTCTACAGGTGGAGCTACTACG
CCAGAGACTAACGACAACGCCAAAGCCGTAGCGGGAGACCTAGTAGCTCTTAATAGTGAC
GAAAAAACCATAGTAGCAGGGTTACTAGCTAAGACTATTGAAGGGGGTGAAGTTGTTGAG
>ApWebster_WI_Reversed_2055
AAGGAGTTAGCTTATGATGTTGTTACTGGACAGACTGATAAGCTTACCGCTGCTCTTGCC
AAGACCTCCGGGAAGGACTTTGTCCAGTTTGCTAAGGCGGTTGGGGTTTCCCACCCTACC
ATTGATGGGAAGGTTTGTAGGACGAAGAATGGACATAGTACACCAACGACGTTAACTGCC
TACGGTAAGTACGCTGTAGAGTCAGACGTAAAGGCAGGAGACAACAATAATGTTGCACTA
TGCGGTGGTGCGGGGTCAACGGGTGGAACTGGGAGTAGCTCACCGCAGGTTTTACGCGAC
TTCATTAATGCCACAATGTTGGGAGATGGAAGTAAAAACTGGCCTACGTCGACCTTAAAG
GCGGGTGGCTCAAATGGACCAACGCCTGTACATAACGACAACGCCAAAGCCGTAGCCACA
GACCTAGTAAATCTTAATCGTGACGAAAAAACCATAGTAGCAGGGTTACTAGCTAAGACT
>ApWebster_WI_Reversed_2056
AAGGAGTTAGCTTATGATGTTGTTACTGGGCAGACTGATAACCTTGCCGCTGCTCTGGCC
AAAACCTCCGGTAAAGACATCGTTCAGTTTGCTAAGGCGGTTGGGGTTTCTCATCCCGGT
ATTGATAAGAAGGTTTGTAATGGGGAATATATGTCCGGGAGCGACGGCGGGAGTAATATA
GCTTATGCGGCTGACCCGACAGACAATACAAAGACGGCGCAGTGTAGTAATTTGAAAGGC
ACAGGCAAGACTGATGGTAATGCGTCTTTTAGTAAGTTTGTGGAGAAAGTGGAGTTACAT
GATAAGAACTGGCCTACGGGGATGATACATAGCAGCAGTAGTAAAAAGGCCGGTACCACT
AATGGGAATGCCAAAGCTGTAGCTAAAGACCTAGTACAAGAGCTTAATCATGATGAAAAA
ACCATAGTAGCTGGGTTACTAGCTAAAACTATTGAAGGTGGGGAAGTGGTTGAGATTAGA
>ApWebster_WI_Reversed_2057
AAGGAGTTAGCTTATGATGTTGTTACTGGGCAGACTGATAACCTTGCTGCTGCTCTTGCC
AGAACCTCCGGTAAAGATATCGTTCAGTTTGCTAAGGCTGTTGGGGTTTCTCATCCTTCA
ATTGATGAACAGGTTTGTAAGACACAACCAGCAAGCGGGAACACTAAATATGGTGTGTAT
GAGGCTACGTTTCAAGACTCTAATCCGTATACGAGGACATTATGTGGGGCTAAGGGAAAC
GCTAGCCAAAGTGGTACAGGTACAAGCCCGGAATATTTAAAGCACTTTGCAGAGAGAACA
CTAAAAGATGGTAAGAATTGGCCTACTTCTACGGATACTGGATCTTCAAGCAATGATAAT
GCGAAGAAGGTAGCCGGAGACCTAACAAAGCTTACCACTGAAGAAAAAACCATAGTAGCA
GGGTTACTAGCTAAGACTATTGAAGGGGGTGAGGTTGTTGAGATTAGGGCGGTTTCTTCT
>ApWebster_WI_Reversed_2058
AAGGAGTTAGCTTATGATGTTGTTACTGGGCAGACTGATAAGCTTACTGCCGCTCTTGCT
AAGACCTCTGGTAAAGATATTGTTCAGTTTGGTAAGGCGGTGGAGATTTCTCATTCCGGC
ATTGGTAAGAAGGTTTGTGTGACGAAGAAGAATGGTGGAAGCGGGGGATACGGGGTGTAT
GCGGCTACTACAGGAGCTAAGTCGGGTGACGATAACACGTCGTTGTGTGGTGACTCGGGA
CGAGCGAGTAGCGGTGCTAGCACGGCACAGTATCTTAAGGAGTTTGTAGAGAACACTCTG
TTAGGAAATGGAAGTAAGAACTGGCCTACCTCTACAGACGGAGGGAGCGGGTCTCCAAAG
CCCGTAACTAACGACAACGCCAAAGCTGTAGCTGGAGACCTAACAAAGCTCTCCCCTGAA
GAAAAAACCATAGTAGCTGGGCTACTAGCTAAAACTATTGAAGGCGGTGAGGTTGTTGAA
>ApWebster_WI_Reversed_2059
AAGGAGTTAGCTTATGATGTTGTTTCTGGGCAGACTGATAACCTTGCTGCTGCTCTGGCC
AAAACCTCAGGTAAGGACATCGTTCAGTTTGCTAAGGCGGTGGAGATCTCTCATCCTAAT
ATTGATAGCAAGGTTTGTAGTGGGGATCATGCTGCTATAACTAAGGCTAAGGGGAAGAAG
TATGTTGCGGAGTTGTCGACGACACACAGCAACGAGGAGACAACACAGTGTAGCGGTTTG
GGAAATACGACGGGGGCGACAGGACCAAAGACGTTGAGTGGTTTTGTTAATACTGTGAAA
GTCGGTGAAGGTAAAAACTGGCCTAGAGGGCGAGCAAGCGACGGCAGCAGCAAGAACATA
GAAGGTGACCCTAATAGCAACGCCAAAGCTGTAGCCACAGACCTCACAAAGCTCACCTCT
GACGAAAAAACCATAGTAGCAGGGTTACTAACTAAAACTATTGAAGGTGGTGAAGTTGTT
>ApWebster_WI_Reversed_2060
AAGGAGTTAGCTTATGATGTTGTTACTGGGCAGACTGATAACCTTGCCGCTGCTCTTGCC
AAGACCTCGGGGAAGGACTTTGTTCAGTTTGCTAAGGCCGTGGAGATTTCTAATTCCGGT
ATTGGTAAGAAGGTGTGTGAGACAAAGCGGAAGGATGGTGATACTACGAACAGGTTTGCA
AAGTATATAGTTGGTGCGGGTGATAGTAGCAATGCTGGTACATCATTGTGTGGTGGTAAG
AACCAAAAGAGTTCGGACACAGACACCGGGGTGGAGAAGGCTCAGGCTCTGCATGACTTT
GTTTCTAACACATTGAGTGATGGTACTAAGAACTGGCCTACGTCGAGTGAAACGTCTAAA
TCGAATAACGACAACGCCAAAGCTGTAGCGGGAGACTTAACTAAGAAGCTCACCCCTGAA
GAAAAAACCATAGTAGCAGGGTTACTAGCTAAGACTATTGAAGGTGGTGAGGTTGTTGAA
>ApWebster_WI_Reversed_2061
AAGGAGTTAGCTTATGATGTTGTTACTGGACAAACTGATAAGCTTACCGCTGCTCTTGCC
AAAACCTCAGGTAAGGACATCGTTCAGTTTGCCAATGCTCTTGGAATTGCTCATTCTAAG
ATCGATGGGAAGGTTTGTAGTGGGAAGCATGCTGCGTTGGTACCGAACAAGGGTAAGGAC
TATGATGCCGACGCGAAGGAAAGTAACACGAATGCGCACAAGACGGCGCAGTGTAGCGGA
CTGGCAGACTCAGCTGCGACGGGGCCTAAATCGTTCAGTGGCTTTGTTGGGGCTGTGAAG
GTAGGAGAAGGGAAAAACTGGCCGACGGGTAGAGCTGCATCCGCGACAAGCAACGAAACC
GTTGTTGGGCCTACTAATAGCAACGCGACAGCTGTAGCTAAAGACCTAGTAGCTCTTAAT
AGTGACGAAAAAACCATAGTAGCAGGGTTACTAGCTAAAACTATTGAAGGCGGTGAGGTT
>ApWebster_WI_Reversed_2062
AAGGAGTTAGCTTATGATGTTGTTACTGGGCAGACTGATAACCTTGCTGCTGCTCTTGCC
AAAACCTCGGGGAAGGACATCGTTCAGTTTGCTAAGGCCGTGGAGATTTCTCATTCCGAG
ATTGATAAGAAAGTTTGCGTGACATCCGGCGGTAAGAAGTATGGAGGCTCGACAAGCAGT
GATGGGACTGAGAAACATTGTGGGGAAGGAACCTCAAGCAGTGGCGTAGGAGATGGGCAG
CTCAAGGGTTTTAGGGCTGCCGTGTTGGAGCTAGGAAAAGGGTGGCCTGGTTCGGGGAAG
GCGAGTGCTGATCATGACGACAACGCGAAGAAGGTATCTTCGGACCTCGTAGCTCTTAAT
AGTGACGAAAAAACCATAGTAGCAGGGCTACTAGCTAAAACTATTGAAGGGGGAGAAGTT
GTTGAAATCAGAGCGGTTTCTTCTATCTTCATAAGAATATGAGATGAGTGACGATCACCT
>ApWebster_WI_Reversed_2063
AAGGAGTTAGCTTATGATGTTGTTACTGGGCAGACTGATAAACTTACCGCTGCTCTTGCC
AAGACCTCTGGGAAAGATATCGTTCAGTTTGCCAATGCTCTTGGAATTGCTCATTCTAAG
ATCGATGGGAAGGTTTGTAGTGGGACTCATGCCGCGGGCTCCACGGGAGGAAGCGTAACG
GAATACAAGGCAGAGCCGGATGGAAACACAAAGACGGCACAGTGCAGCAATCTAGCCAGT
AGTGGGCAGAGTGGGAAATCCTTTAGTAAGTTCGTTAAGGATGTAGAGCTGGAGAATAAG
AACTGGCCCACGGGACGCATACATAGCACCAATACAAAGGATGGTACACCGAATGGCAAC
GCCAACGCCGTAGCCAAAGACCTAGTAAACCTTAATCGTGACGAAAAAACCATAGTAGCA
GGGTTACTAGCTAAAACTATTGAAGGCGGTGAGGTTGTTGAAATTAGGGCAGTTTCTTCT
>ApWebster_WI_Reversed_2064
AAGGAGTTAGCTTATGATGTTGTTACTGGGCAGACTGATAACCTTGCTGCTGCTCTTGCC
AAAACCTCAGGTAAGGACATCGTTCAGTTTGCTAAGGCGGTTGGAATTTCCCACCCTACC
ATTGATGGGAAGGTTTGTAGTGGGAAGCATGCTGCGTTGGTACCGAACAAGGGTAAGGAC
TATGATGCCGACGCGAAGGAAAGTAACACGAATGCGCACAAGACGGCGCAGTGTAGCGGA
CTGGCAGACTCAGCTGCGACGGGGCCTAAATCGTTCAGTGGCTTTGTTGGGGCTGTGAAG
GTAGGAGAAGGGAAAAACTGGCCGACGGGTAGAGCTGCTACCGCGACAAGCAACGAAACC
GTTGTTGGGCCTACTAATAGCAACGCGACAGCTGTAGCTAAAGACCTAGTAGCTCTTAAT
AGTGACGAAAAAACCATAGTAGCTGGGCTACTTGCTAAAACTATTGAAGGGGGAGAGGTT
>ApWebster_WI_Reversed_2065
AAGGAGTTAGCTTATGATGTTGTTACTGGACAAACTGATAAGCTTACCGCTGCTCTTGCT
AAGACCTCTGGGAAGGACTTTGTTCAGTTTGCTAAGGCGGTTGGGGTTTCTCATCCCAGT
ATTGATGGGAAGGTTTGTAAGACGAAGAAGGAGGGATCGGGCAGTAACCAATTTGGGAAG
TATGCTGGGGAAACTGCTAATGGTTCCAGCGCTAGCAAAGCTGAGGTTGCAGTGTGTGGC
GCTGCGGGTAACCACAGTAGCGGTGGCTCAACTGTCGCGGAGACTTTAAAGAACTTTGTC
AGTGCAACCCTGAAAGGAGATGGTAGTAAGAACTGGCCCACATCTACGATAGCCGCGAGC
AATGGGGGGACACCAACTCCTGTTACAAACGACAACGCCAAAGCCGTAGCTAAAGACCTA
GTACAGGAGCTAACCCCTGAAGAAAAAACCATAGTAGCAGGGTTGCTTGCTAAAACTATT
>ApWebster_WI_Reversed_2066
AAGGAGTTAGCTTATGATGTTGTTACTGGGCAGACTGATAACCTTGCTGCTGCTCTTGCC
AAAACCTCCGGTAAGGACATCGTTCAGTTTGCTAAGGCGGTGGAGATCTCTTACCCTAGT
ATCGATGGGAAGGTTTGTAGTGGAAGTCATGCGAAAGGTTCGGATAGCGGTGCGACAACA
TTTAGTACGAGTCTGACCACCAACACGAATACAGCACAGTGTAGTGGCTTTGATAGTGTA
CAGAAGGCTCAGACATTTGGCAAATTTGCTCGGACTTTGCGCCTGGAAGATGGTACATAC
TGGCCGACAGGTAGCTATGCCGCCACTTCAACGCCAACGCCTAATGAGCAAAATAGTAAC
GCCACAGCTGTAGCGAAAGACCTAGTAGATCTTAATCGAGACGAAAAAACCATAGTAGCA
GGGTTACTAGCTAAAACTATTGAAGGGGGTGAGGTTGTTGAGATTAGGGCGGTTTCTTCT
>ApWebster_WI_Reversed_2067
AAGGAGTTAGCTTATGATGTTGTTACTGGACAAACTGATAAGCTTACCGCTGCTCTTGCC
AAAACCTCAGGTAAGGACATCGTTCAGTTTGCTAAGGCGGTTGGAATTTCCCACCCTACC
ATTGATGGGAAGGTTTGTGTGACGAAGTCTGTTGCAACGAGCAGTGGGCTGAATACGAGC
TTTGGAAAGTATGCGGGCAAAACAACCGCTAAGAATACGCAGAACGAAAATGGGACAGCG
TTGTGTGGTGGACATGGGTCAACACACAGTAGCGGCAGTAATGGGAGTCCAAGAGCAGAA
ACCTTGAAGCACTTTGTGAATGCTACCCTTGGGATGACCGGTTCAAATTGGCCTACTTCA
TCGTCAGCTGAAGATGCACAGCAAAAGGCTACGCCAAACGACAACGCAACAGCCGTAGCC
AAAGACCTAGTACAGGAGCTAACCCCTGAAGAAAAAACCATGGAATGGGCTTTGAATATT
>ApWebster_WI_Reversed_2068
AAGGAGTTAGCTTATGATGTTGTTACTGGACAGACTGATAACCTTGCCGCTGCTCTTGCT
AAGACCTCTGGGAAGGACTTTGTCCAGTTTGCTAAGGCGGTTGGGGTTTCCCACCCTACC
ATTGATGGGAAGGTTTGTAGGACGAAGAATGGACATAGTACACCAACGACGTTAACTGCC
TACGGTAAGTACGCTGTAGAGTCAGACGTAAAGACAGGAAACAACAATAATGTTGCACTA
TGCGGTGGTGCGGGGTCAACGGATGGAACTGGGAGTAGCTCACCGCAGGTTTTACGCGAC
TTCATTAATGCCACAATGTTGGGAGATGGAAGTAAAAACTGGCCTACGTCGACCTTAAAG
GCGGGTGGCTCAAATGGACCAACGCCTGTACATAACGACAACGCCAAAGCCGTAGCCAAA
GACCTAGTACAGGAGCTCACCCCCGAAGAAAAAACCATAGTAGCAGGGTTACTAGCCAAA
>ApWebster_WI_Reversed_2069
AAGGAGTTAGCTTATGATGTTGTTACTGGGCAGACTGATAACCTTGCTGCTGCTCTTGCT
AAGACCTCTGGTAAAGATATTGTTCAGTTTGCCAATGCTGTGAAAATTTCTAGCTCTGCC
ATCGATGGGAAGGTTTGTACTGGTACTCATGCAAAAGATGCAAGAGATAGCAGTGGTAGC
CCCGCATCATATAAGGAAGAGCCTAGCAGCGGAAACAATGATACAGCGCAGTGTAGTGGT
TTTAGTTCAAAGCAGGAGGATCATCCATTTAGCGAGTTTGCTAGGGTGCTGGGGCTACGA
GAGGGAAAGAATTGGCCTACTGGAAGATATTATGAAAGCGGTGTTAAGGATGGTGCTCCT
AATAGCAATGCCAAAGCTGTAGCGACAGACCTAACAAAGCTAACCACCGAAGAAAAAACC
ATAGTGGCTGGGTTACTAGCTAAAACTATTGAAGGGGGTGATAATTAATGTATTAAGCGT
>ApWebster_WI_Reversed_2070
AAGGAGTTAGCTTATGATGTTGTTACTGGACAGACTGATAACCTTGCCGCTGCTCTTGCT
AAAACCTCGGGGAAAGACTTTGTTCAGTTTGCTAAGGCCGTGGAGATTTCTAATTCTACG
ATTGGGGACAAGGTTTGTAGGACGAGATACGATACGGCCAAAAAAGATCATTATGCAAAG
TATGCCAAGACTACTGACAAGGGAAGTGCATCTAAGAATGATACGTCACTTTGTGGGGAC
ATAGGTCACAGTACCGTGACAAGTGGTCATAGTACTACGCCACAGGTTCTAAAAAACTTT
ATTAGTGCAACATTGGGTAATGGTAGTCAGAACTGGCCAACTTCCACAGGAACTGGATCT
TCTACTAACGACAACGCCGAAGCTGTCGCTAAAGACCTCACAAAGCTTACCACTGAAGAA
AAAACCATAGTAGCAGGGTTACTAGCTAAAACTATTGAAGGTGGTGAGGTTGTTGAAATC
>ApWebster_WI_Reversed_2071
AAGGAGTTAGCTTATGATGTTGTTACTGGGCAGACTGATAACCTTGCCGCTGCTCTTGCC
AAGACCTCGGGGAAAGACATCGTTCAGTTTGCCAATGCTGTGAAAATTTCTAGCCCTGAC
ATCGATGGGAAGGTTTGTAATGGGAGTCATGCGACTGGCACTAGTAACGCTACAGCAGGG
TATCAAGCTGAGCCTAGTGGTACAACTTACACGGCACAGTGTAGCAATTTGAAAAGTGGG
GCTCTGGGGCAAAAGTCTTTTAGTGTATTCGTTAAGGATGTAGATCTACATAACAAGAAT
TGGCCTACGGGAAGAATATATGATAGTAGTGCCAAAGACGGTACACCGAATGGTAACGCC
AAAGCCGTAGCTAAAGACCTAGTACAGGAGCTAACCCCTGAAGAAAAAACCATAGTAGCT
GGGTTACTAGCTAAAACTATTGAAGGTGGCGAGGTTTGTGATTGTAGTTTTCTAAGACAT
>ApWebster_WI_Reversed_2072
AAGGAGTTAGCTTATGATGTTGTTACTGGGCAGACTGATAACCTTGCTGCTGCTCTTGCC
AAAACCTCTGGTAAGGATATTGTTCAGTTTGCTAAAGCCGTGGAGATTTCTGCCCCTAAT
ATTGATAAGAAGGTTTGTAATGGGACTCATGCTAAGGGGGAGGATAATAACAGTCCTACG
GCGTACAGTGCAGACATGAAAACAAGTGCGACGAATAAAACAGCACAGTGCAGTGGTTTA
AATGCCCCTGGGGGACAAAAGTTTAGCTCATTCGTAAAAGGTGTAGGGCTACCTGATAAC
AAGCATTGGCCTACGGGGAGTTATTCGAAGAGTGGCAGTACTCCAACACAGAATGAGCAA
AATAGCAACGCCAAAGCCGTAGCCACAGACCTAACAAAACTAACCCCTGAAGAAAAAACC
ATAGTAGCAGGGTTACTAGCTAAAACTATTGAAGGGGGTGAGGTCGTTGAGATAAGGGCA
>ApWebster_WI_Reversed_2073
AAGGAGTTAGCTTATGATGTTGTTACTGGACAGACTGATAAGCTTACTGCTGCTCTTGCC
AAAACCTCCGGTAAAGACATCGTTCAGTTTGCTAAGGCGGTTGGGGTTTCTCATCCCAGT
ATTGATGGGAAGGTTTGTAAGACGAAGTCGGCAGGTAAAGATAGTAGTCAAAAGAGTCAG
TACGCAATGTACAAGGAAAGTACTGATATAAAGAGCACTACACTTGGTGGAACCGCATTA
TGTGGTGATAAAGGGTTCACCACGGGCAGCAATAATATTAGCAATGGACATAGTGAGACA
CCACAGTTTCTTGGACACTTTGTAGCAAAAACTCTAAAAGATGGAAACCTGAATTGGCCT
ACATCAAGTGGAGATGGAAAGAAGGATAACGACAACGCCGAAGCCGTGGCTAAAGACCTA
GTAGACCTTAATCGTGATGAAAAAACCATAGTAGCAGGGCTACTTGCTAAAACTATTGAA
>ApWebster_WI_Reversed_2075
AAGGAGTTAGCTTATGATGTTGTTACTGGGCAGACTGATAAGCTTACTGCTGCTCTTGCC
AAAACCTCCGGTAAAGACATCGTTCAGTTTGCTAAGGCGGTTGGGGTTTCTCATCCCAGT
ATTGATGGGAAGGTTTGTAAGACGAAGTCGGCAGGTAAAGATAGTAGTCAAAAGAGTCAG
TACGCAATGTACAAGGAAAGTACTGATATAAAGAGCACTACACTTGGTGGAACCGCATTA
TGTGGTGATAAAGGGTTCACCACGGGCAGCAATAATATTAGCAATGGACATAGTGAGACA
CCACAGTTTCTTGGACACTTTGTAGCAAAAACTCTAAAAGATGGAAACCTGAATTGGCCT
ACATCAAGTGGAGATGGAAAGAAGGATAACGACAACGCCGAAGCCGTAGCTAAAGACCTA
GTAGAGAAACTCTCCCCTGACGAAAAAACCATAGTAGCAGGGCTACTTGCTAAAACTATT
>ApWebster_WI_Reversed_2076
AAGGAGTTAGCTTATGATGTTGTTACTGGACAGACTGATAACCTTACTGCTGCTCTTGCC
AAGACTTCTGGTAAAGACATCGTTCAGTTTGCGAATGCTGTGAAAATTTCTGCCCCTAAG
ATCGATAAGCAGGTTTGTGTGACGAAGCAGCGCAAGGGCGGGACAAAGTTTGGAGAATAT
TCTGGAGAGACTAGCAACTTGAGTACAGAATGTGTGAACAAGGTTACTGTTTGTGGTATG
CAGGCCCTAGGCAATGCCGACACTACTGGGGCAGCAGCTGCAGAGACTTTGAAGGACTTC
GTAGAGAAAACTCTAAAAGGTGATAAGAACTGGCCTACGTCAACAACAGCAAGTGGAAAG
GGTCCTGCTGCGGAAACTAACGACAACGCCGAAGCGCCGTAGCCACGGACCTAGTAGCTC
TTAATCGAGACGAAAAAACCATAGTAGCAGGGTTACTAGCTAAAACTATTGAAAGGGGGT
>ApWebster_WI_Reversed_2078
AAGGAGTTAGCTTATGATGTTGTTACTGGGCAGACTGATAAGCTTACTGCCGCTCTTGCT
AGGTACAAAGGTAGAGACATTGTTCCCTTTGCGGATGCTCTTAATATTTCTCACTCTGAG
ATTGATAAGAAGGTTTGTAGTAAACAGCATGCTACAGGAACTGCAACTGCGTCTGGTGGA
TATCAAGCTGAACCTGGTAGCACACACACAGCGCAGTGTAGCAATTTGAAAGGCTATGGT
AGTGCAAAGGATGAGTCATTAAGTAGTTTTGTAAAGAAGGTACAGCTAAAAGACAAGAAT
TGGCCGACAGGTAGAATCTATGATAGTGGAAGTGCTAAAGACGGTGAAACTCATGGAAAC
GCCAAAGCCGTAGCCACAGACCTAGTAGCTCTTAATAGTGACGAAAAAACCATAGTCGCA
GGATTACTAGCTAAAACTATTGAAGGGGGTGAGGTTGTTGAAATAAGGGCGGTTTCTTCT
>ApWebster_WI_Reversed_2079
AAGGAGTTAGCTTATGATGTTGTTACTGGACAGACTGATAACCTTGCTGCTGCTCTTGCT
AAGACCTCCGGTAAGGACATCGTTCAGTTTGCTAAGGCGGTTGGGGTTTCTCATCCTAAT
ATCGATGGGAAGGTTTGTGTGACGAAAGATGGGAATACACAAAAGTCTAGCTATGGTGTG
TATGACTTAGCTACAGCGACTGACAAGAATGCAAAAAGCAATGCGGAAGGTGGGCACACC
TCACTTTGTGGTGATAAGGGTGGTTCAAGTGCACAAAAGGGAGGAACAACTCCTGAGGTT
TTCAAGCACTTTGTAGAAAAAACTCTCAAGGATGGTAGTAAGAACTGGCCAACTTCGTCG
AAGGAAAGTGGGGTAACGTCTGATGATAAGAACGACAACGCCAAAGCTGTCGCTGGTGAC
CTAACAAAGCTCTCCTCTGAAGAAAAAACCATAGTAGCTGGGTTACTAGCTAAAACTATT
>ApWebster_WI_Reversed_2080
AAGGAGTTAGCTTATGATGTTGTTACTGGGCAGACTGATAAGCTTACTGCTGCTCTTGCC
AAGACTTCCGGTAAAGACATCGTTCAGTTTGCGAATGCTCTTGGAATTTCTCATTCCGGT
ATTGATGGGAAGATTTGTAAGACGAAGGCCCAAAGTGGGAAGAAGTATGGTGAGTATGCG
GAGGAAACTGAGAAGAGTAGTAGTAGTTATAAGACATCTTTATGTGGGGATGATGGAGGT
AGTGAGGCATCAACGACTAACAACGCAGGACAGGCGTTAGGGGATTTTGTTGCCAAAACT
TTGAAAGAGGGTAGTAACGGGAATTGGCCAACCTCTAGGAAAGCGAAGTCGGGGAATACG
AATGGAGAAGATCCTAAACAAAACGACAACGCCAAAGCCGTAGCTAAAGACCTAGTCAAG
GAATTAACCCCCGAAGAAAAAACCATAGTAGCAGGGTTACTAGAATTGTGATAGAAAACT
>ApWebster_WI_Reversed_2081
AAGGAGTTAGCTTATGATGTTGTTACTGGTCAGACTGATAACCTTGCCGCTGCTCTTGCC
AAAACCTCCGGTAAGGATATTGTTCAGTTTGCTAAGGCGGTGGAGATTTCTCATTCCGAG
ATTGATAAGAAGGTTTGTAATGGGGGCCACTCTGCTATAAAGGCAGGGTCTAATACCGCT
GGAAAGAAATATGCTGCTGAACCCGTCGACGGTACTAACAAGGAAACAGCACAGTGTAGC
GGATTAGGTGAAAGTGGAGAGGAAAAATCGCATAAGTTTCTGAGTAAGTTTGTAGACCTT
ACTAAAATAGGGGAAGGTAAAAACTGGCCTACTGGCCGAGCGGCGCAAAATGACAGCAGT
AGTGGGTCTGTTAAAATAGTAGAGGGGCCTACTAATAGCAACGCCAAAGCCGTAGCCACA
GACCTAACAAAGCTCACTGCTGAAGAAAAAACCATAGTAGCAGGGTTACTGGCTAAAACT
>ApWebster_WI_Reversed_2082
AAGGAGTTAGCTTATGATGTTGTTACTGGACAGACTGATAACCTTGCTGCTGCTCTTGCC
AAAACTTCGGGTAAAGACTTTGTTCAGTTTGCTAAGGCGGTTGTGGTTTCTCATCCCGGT
ATTGATAAGAAGGTTTGTGCGACGAAAGCCCAAAGTTCTGGAAAGTATGGTAAGTATGCT
GATAAAACCGGTACGAAGAGCAGTGACAACAATACATCGTTATGTAGTGATGATGGGGGA
AGTCATAGCGGTAGTAGTAACAACGCAGAGGTTTTCGAGCATTTTATAAAGAAAACTCTT
TTGGAAAATGGTAGTAAGAATTGGCCGACATCTACGAAAAATGATGGAGCGCCATCTGAT
AATAAAAACGACAATGCAGACGCCGTAGCGAAAGATCTAACAAAACTCACTTCCGAAGAA
AAAACCATAGTAGCAGGGTTACTAGCTAAGACTATTGAAGGGGGTGAAGTTGTTGAGATC
>ApWebster_WI_Reversed_2083
AAGGAGTTAGCTTATGATGTTGTTACTGGACAGACTGATAACCTTGCCGCTGCTCTTGCC
AAAACCTCCGGTAAGGATATTGTTCAGTTTGCTAAGGCGGTGGAGATTTCTCATTCCGAG
ATTGATGGCAAGGTTTGTAAGACGAAGTCGGCGGGAACTGGAAAAAATCCGTGTGATCAT
AGCCAAAAGCCGTGTAGTACGAATGCGTATTATGCGAGGAGAACGCAGAAGAGTAGGAGT
TCGGGAAAAACGTCTTTATGCGGGGACAGTGGGTATAGCGGGCAGGAGCTAATAACGGGT
GGGCATTATAGCAGTCCAAGCGTATTCCGGAATTTTGTCAAAGACACACTACAAGGAAAT
GGTAGTGAGAACTGGCCTACATCTACTGGAGAAGGAAGTGAGAGTAACGACAACGCCATA
GCCGTTGCTAAGGACCTAGTAAATGAACTTACTCCTGAAGAACGAACCATAGTGGCTGGG
>ApWebster_WI_Reversed_2084
AAGGAGTTAGCTTATGATGTTGTTACTGGACAGACTGATAACCTTGCTGCTGCTCTTGCC
AAAACTTCGGGTAAAGACTTTGTTCAGTTTGCGAACGCTGTGGAAATCTCTCATTCCGAG
ATTGGTAAGAAGGTTTGTGTGACGAAGAATTACGACAGTGGGAGCAACTTTGCGAAGTAC
GGGACAGAATCGAATGGACAAAGTACCACAAGTCACAGGGTTGCTTTGTGTGGTGGAAAG
GGTGTAGCAAGCACAGGTTTCGGAACGGCAGAGGTTTTAAGAGACTTTGTTAGAGAAACG
CTACTGAGTAATGGTAGTAAGAACTGGCCAACATCTACAGGAACCGGATCTTCTAGCAAC
GATAATGCCACAGCTGTAGCGGGAGACCTAACAAAACTGACTCCTGAGGAAAAAACCATA
GTAGCAGGGTTGCTAGCTAAAACTATTGAAGGTGGTGAGGTTGTTGAGATTAGGGCGGTT
>ApWebster_WI_Reversed_2085
AAGGAGTTAGCTTATGATGTTGTTACTGGGCAGACTGATAAGCTTGCTGCTGCTCTTGCC
AAGACCTCCGGGAAAGATATCGTTCAGTTTGCTAAGGCAGTTGAGATTTCGGCTCCTAAG
ATCGATAAGCAAGTTTGTGTGACTAATAAGAATGGGGATAGCGGAACAAGATATGCTAAG
TACCTCGAAGAAGCTGGAACGTCTAGCAATGCTGGCACGTCGTTGTGTGGTGGTAAAAAC
CTAAAGACGACTGACTCCAACACAGGAGTAGAGAAAGGACAGGTGTTACATGACTTTGTT
TCTGGAACGTTGAGTGGGGGTACTAAGAACTGGCCGACATCTAGTGAAAGTACTAAAGAA
AATAACGACAACGCAGGGAAGGTAGCTAAAGACCTGACAAAACTAACCCCTGAAGAAAAA
ACCATAGTAGCAGGGTTACTAGCTAAGACTATTGAAGGGGGTGAAGTTGTTGAGATCAGG
>ApWebster_WI_Reversed_2086
AAGGAGTTAGCTTATGATGTTGTTACTGGGCAGACTGATAACCTTGCCGCTGCTCTTGCC
AAAACCTCCGGTAAAGACATCGTTCAGTTTGCTAAGGCGGTTGGGGTTTCCCACCCTAGC
ATTGATGGGAAGGTTTGTAGGACGAGATCAGGTAGCAGCGCCAGCGGGACGTATGGGGTG
TATGCTGGTAAGACGGAAAACAAAAGTAGTGGAACAAAAGGGAACAAGGTAGCGGTATGT
GGGGCTGAAGGTCTAGAAAACACTAGTAGCGCGACGAGCCCACAGGTATTAAGGGACTTT
GTACGTGCAACACTGGGAGAGAATGGTAATGGGAATTGGCCGACGTCCACGGCAGATGGT
AGTGGGTTACCACGACCTGTGACGAACGATAACGCCAAAGCTGTAGCTACAGACCTAACA
AAACTCTCCTCTGATGAAAAAACCATAGTAGCAGGGCTACTAGCTAAAACTATTGAAGGT
