# Supplementary material for: Generation of Population-Level Diversity in Anaplasma phagocytophilum msp2/p44 Gene Repertoires Through Recombination
Source: Pathogens. 2025 Feb 27;14(3):233. doi: 10.3390/pathogens14030233 (PMC11946796; doi:10.3390/pathogens14030233)
Supplement: Supplementary file 1 [file pathogens-14-00233-s001.zip › Supplementary Table 2.xlsx]

## Sheet: Ap_sheep_all
Table key:
~ = It is possible that this apparent recombination signal could have been caused by an evolutionary
process other than recombination.
* = The actual breakpoint position is undetermined (it was most likely either overprinted by a subsequent
recombination event or off the edges of the analysed sequence fragments).
$ = This might not be breakpoint - it is likey the edge of a genome segment (possibly exchanged during reassortment)
^ = The recombinant sequence may have been misidentified (one of the identified parents might be the recombinant)
Minor Parent = Parent contributing the smaller fraction of sequence.
Major Parent = Parent contributing the larger fraction of sequence.
Unknown = Only one parent and a recombinant need be in the alignment for a recombination event to be detectable.
The sequence listed as unknown was used to infer the existance of a missing parental sequence.
NS = No significant P-value was recorded for this recombination event using the particular method in question.
			Breakpoint Positions
		In Alignment		In Recombinant Sequence		Relative to ApSheep_NorV1_1863								Detection Methods
Recombination Event Number	Number In .RDP File	Begin	End	Begin	End	Begin	End	Recombinant Sequence(s)	Minor Parental Sequence(s)	Major Parental Sequence(s)	RDP	GENECONV	Bootscan	Maxchi	Chimaera	SiSscan	PhylPro	LARD	3Seq
1	1	1*	130	1*	127	1*	127	ApSheep_NorV1_1866	ApSheep_NorV1_1864	ApSheep_NorV1_1853	NS	1.62056e-08	8.33615e-05	8.33565e-05	0.000289842	1.50208e-05	NS	NS	0.000859511
1										ApSheep_NorV1_1843
1										ApSheep_NorV2_Reversed_1955
2	2	551	630*	398	477*	443	480*	^ApSheep_NorV2_1938	Unknown (ApSheep_NorV2_Reversed_1969)	ApSheep_NorV2_Reversed_1954	NS	2.16211e-08	NS	9.41906e-07	1.98672e-05	1.58966e-14	NS	NS	4.84235e-07
2									Unknown(ApSheep_NorV1_1860)	ApSheep_NorV1_Reversed_1889
2									Unknown(ApSheep_NorV1_Reversed_1900)
2									Unknown(ApSheep_NorV2_1940)
3	3	32*	129	32*	126	32*	126	^ApSheep_NorV1_Reversed_1887	ApSheep_NorV1_1835	Unknown (ApSheep_NorV2_Reversed_1973)	NS	1.03781e-07	7.32671e-08	0.00115962	0.000288834	0.0237099	NS	NS	0.00204769
3								ApSheep_NorV1_1857		Unknown(ApSheep_NorV2_Reversed_1972)
4	4~	513	568*	436	476*	418	460*	^ApSheep_NorV1_1842	ApSheep_NorV1_1838	ApSheep_NorV1_Reversed_1915	NS	7.88012e-07	4.45353e-05	NS	NS	NS	NS	NS	0.00209045
4									ApSheep_NorV2_1946
5	5	1*	127	1*	127	1*	124	^ApSheep_NorV1_1831	ApSheep_NorV1_1865	ApSheep_NorV1_1870	NS	1.29958e-06	NS	7.71722e-05	0.00113288	0.0113141	NS	NS	NS
5										ApSheep_NorV2_Reversed_1972
5										ApSheep_NorV2_Reversed_1973
6	6	364	608*	331	475*	298	480*	^ApSheep_NorV2_1942	Unknown (ApSheep_NorV1_1872)	ApSheep_NorV2_Reversed_1951	NS	4.99834e-07	5.7364e-05	3.97024e-09	8.36519e-05	9.70779e-16	NS	NS	5.88151e-05
6										ApSheep_NorV2_1936
6										ApSheep_NorV1_Reversed_1902
6										ApSheep_NorV1_Reversed_1904
6										ApSheep_NorV2_1923
6										ApSheep_NorV2_Reversed_1977
6										ApSheep_NorV2_Reversed_1994
6										ApSheep_NorV1_Reversed_1885
6										ApSheep_NorV1_Reversed_1905
6										ApSheep_NorV2_Reversed_1985
6										ApSheep_NorV1_Reversed_1913
6										ApSheep_NorV2_1920
6										ApSheep_NorV2_1948
6										ApSheep_NorV2_Reversed_1997
7	7	27*	145	27*	142	27*	142	ApSheep_NorV1_Reversed_1890	ApSheep_NorV2_Reversed_1976	Unknown (ApSheep_NorV2_Reversed_1972)	NS	1.24908e-06	0.0425279	1.36713e-06	7.21773e-05	7.47406e-12	NS	NS	NS
7									ApSheep_NorV1_1855	Unknown(ApSheep_NorV2_Reversed_1973)
7									ApSheep_NorV1_1856
8	8	1*	99	1*	99	1*	99	^ApSheep_NorV1_1843	Unknown (ApSheep_NorV1_Reversed_1913)	ApSheep_NorV1_Reversed_1878	NS	7.1711e-06	NS	0.0030823	0.048296	0.000343776	NS	NS	NS
8								ApSheep_NorV2_Reversed_1955
9	9~	95	142	95	139	95	139	^ApSheep_NorV1_Reversed_1895	ApSheep_NorV1_Reversed_1898	ApSheep_NorV2_Reversed_1969	NS	7.6131e-06	0.0008451	0.0150439	NS	0.00846273	NS	NS	0.00502309
9										ApSheep_NorV2_1940
10	10	1*	134	1*	131	1*	131	^ApSheep_NorV1_1869	ApSheep_NorV2_Reversed_1984	Unknown (ApSheep_NorV2_Reversed_1972)	NS	1.0148e-05	NS	7.37175e-07	0.000319114	0.00810545	NS	NS	NS
10								ApSheep_NorV1_Reversed_1879
11	11~	1*	82	1*	82	1*	82	ApSheep_NorV2_Reversed_1995	ApSheep_NorV2_Reversed_1960	ApSheep_NorV2_Reversed_1996	NS	1.18384e-05	NS	NS	NS	NS	NS	NS	0.000830408
12	12~	311	401	257	329	254	326	^ApSheep_NorV2_Reversed_1962	ApSheep_NorV2_Reversed_1967	ApSheep_NorV1_Reversed_1901	NS	0.00182778	0.0322669	0.000496518	8.5765e-05	1.11474e-09	NS	NS	0.00162712
12									ApSheep_NorV2_1939	ApSheep_NorV1_Reversed_1911
12										ApSheep_NorV1_Reversed_1897
13	13~	1*	128	1*	125	1*	125	^ApSheep_NorV2_Reversed_1973	Unknown (ApSheep_NorV2_1923)	ApSheep_NorV2_1921	NS	1.9296e-05	0.00266841	NS	NS	NS	NS	NS	NS
13									Unknown(ApSheep_NorV1_1828)	ApSheep_NorV2_1923
13									Unknown(ApSheep_NorV2_1921)
14	14~	1*	100	1*	100	1*	100	^ApSheep_NorV2_Reversed_1982	ApSheep_NorV2_Reversed_1989	ApSheep_NorV2_Reversed_1988	NS	2.3021e-05	0.00210375	0.00918426	NS	NS	NS	NS	NS
15	15~	1*	128	1*	125	1*	125	^ApSheep_NorV2_Reversed_1972	Unknown (ApSheep_NorV2_1923)	ApSheep_NorV2_1921	NS	3.52697e-05	3.60088e-05	NS	NS	NS	NS	NS	NS
15									Unknown(ApSheep_NorV1_1840)	ApSheep_NorV1_1864
15									Unknown(ApSheep_NorV1_1828)	ApSheep_NorV2_1923
15									Unknown(ApSheep_NorV2_1921)	ApSheep_NorV1_1841
16	16	56*	130	56*	127	56*	127	^ApSheep_NorV1_1864	ApSheep_NorV1_Reversed_1910	ApSheep_NorV1_1872	NS	4.05408e-05	NS	0.0428667	NS	NS	NS	NS	NS
17	17~	365	602*	335	455*	299	480*	^ApSheep_NorV1_1844	Unknown (ApSheep_NorV1_1838)	ApSheep_NorV2_Reversed_1950	NS	4.39833e-05	0.00510049	0.00152116	0.000944189	3.35805e-09	NS	NS	NS
18	18~	1*	96	1*	96	1*	96	^ApSheep_NorV2_1921	ApSheep_NorV2_1923	ApSheep_NorV2_Reversed_1953	NS	8.6878e-05	0.00930935	NS	NS	NS	NS	NS	NS
18								ApSheep_NorV1_1828		ApSheep_NorV1_1853
18										ApSheep_NorV2_1934
19	19	79	162	79	159	79	157	^ApSheep_NorV2_1925	Unknown (ApSheep_NorV2_1944)	ApSheep_NorV2_Reversed_1965	NS	9.90617e-05	NS	6.57005e-05	NS	4.09938e-09	NS	NS	NS
19								ApSheep_NorV1_1827	Unknown(ApSheep_NorV1_1852)	ApSheep_NorV2_1944
19								ApSheep_NorV2_1920	Unknown(ApSheep_NorV2_Reversed_1965)
19								ApSheep_NorV1_Reversed_1874
19								ApSheep_NorV1_Reversed_1896
19								ApSheep_NorV1_1832
19								ApSheep_NorV1_Reversed_1891
19								ApSheep_NorV2_Reversed_1981
19								ApSheep_NorV1_1845
19								ApSheep_NorV2_Reversed_1971
19								ApSheep_NorV2_1949
20	20~	445	543*	382	460*	358	436*	^ApSheep_NorV1_1859	ApSheep_NorV1_Reversed_1876	ApSheep_NorV1_Reversed_1892	NS	0.000107107	0.00406484	6.4395e-08	0.00817839	1.60468e-21	NS	NS	7.15532e-06
21	21~	1*	120	1*	117	1*	117	^ApSheep_NorV2_1928	ApSheep_NorV2_1932	Unknown (ApSheep_NorV2_Reversed_1988)	NS	0.000215414	0.000292976	0.0117396	NS	NS	NS	NS	NS
21										Unknown(ApSheep_NorV2_Reversed_1961)
22	22~	61*	118	61*	115	61*	115	^ApSheep_NorV1_1849	ApSheep_NorV2_Reversed_1985	ApSheep_NorV1_1853	0.00127443	0.000229522	NS	0.0393164	NS	0.0257663	NS	NS	NS
22										ApSheep_NorV2_Reversed_1960
23	23~	460	633*	331	480*	373	480*	^ApSheep_NorV2_Reversed_1954	Unknown (ApSheep_NorV2_Reversed_1969)	ApSheep_NorV2_Reversed_1987	NS	0.0002352	NS	NS	NS	9.916e-10	NS	NS	NS
23								ApSheep_NorV2_1922	Unknown(ApSheep_NorV2_1940)
23								ApSheep_NorV1_1853[P]
23								ApSheep_NorV2_Reversed_1962[T]
23								ApSheep_NorV1_1858
23								ApSheep_NorV1_Reversed_1894[T]
23								ApSheep_NorV1_Reversed_1911[T]
23								ApSheep_NorV1_1830[P]
23								ApSheep_NorV1_1849[T]
23								ApSheep_NorV1_1836[T]
23								ApSheep_NorV2_Reversed_1990[T]
23								ApSheep_NorV1_Reversed_1880[T]
23								ApSheep_NorV1_1838[T]
23								ApSheep_NorV1_1866
23								ApSheep_NorV1_Reversed_1893[T]
23								ApSheep_NorV2_1924[T]
23								ApSheep_NorV1_Reversed_1897[T]
23								ApSheep_NorV1_Reversed_1888[T]
23								ApSheep_NorV1_1851[T]
23								ApSheep_NorV1_1861[T]
23								ApSheep_NorV2_Reversed_1958[T]
23								ApSheep_NorV2_Reversed_1964[T]
23								ApSheep_NorV2_1931[T]
23								ApSheep_NorV1_1848[T]
23								ApSheep_NorV2_1929[T]
23								ApSheep_NorV2_1948[T]
23								ApSheep_NorV1_1843[T]
23								ApSheep_NorV2_Reversed_1955[T]
23								ApSheep_NorV2_1930[T]
23								ApSheep_NorV1_Reversed_1908[T]
23								ApSheep_NorV1_1852[T]
23								ApSheep_NorV1_Reversed_1875[T]
23								ApSheep_NorV1_1857[T]
23								ApSheep_NorV1_Reversed_1887[T]
23								ApSheep_NorV1_1840[T]
23								ApSheep_NorV1_1870[T]
23								ApSheep_NorV2_1947[T]
23								ApSheep_NorV2_Reversed_1984[T]
23								ApSheep_NorV1_1868
23								ApSheep_NorV2_1934[T]
23								ApSheep_NorV2_Reversed_1953[T]
23								ApSheep_NorV2_Reversed_1960[T]
24	24	78*	162	78*	159	78*	157	^ApSheep_NorV2_1944	ApSheep_NorV2_Reversed_1965	ApSheep_NorV1_1868	NS	4.48033e-05	NS	NS	0.00443327	0.000289654	NS	NS	NS
24									ApSheep_NorV1_1852
24									ApSheep_NorV1_1854
24									ApSheep_NorV2_1945
25	25~	1*	90	1*	90	1*	90	^ApSheep_NorV1_1860	ApSheep_NorV1_Reversed_1882	Unknown (ApSheep_NorV2_Reversed_1988)	NS	0.000275223	NS	NS	NS	0.000131553	NS	NS	NS
26	26~	436	514*	391	461*	349	419*	^ApSheep_NorV1_Reversed_1882	ApSheep_NorV2_Reversed_1994	ApSheep_NorV2_Reversed_1952	0.00151104	0.000587019	0.00979851	NS	NS	0.00160198	NS	NS	NS
27	27~	36*	103	36*	101	36*	103	ApSheep_NorV1_Reversed_1910	ApSheep_NorV2_Reversed_1953	Unknown (ApSheep_NorV1_1841)	NS	0.000628339	7.31824e-05	0.00837494	NS	0.00704733	NS	NS	0.00720107
27								ApSheep_NorV1_Reversed_1911	ApSheep_NorV2_1934	Unknown(ApSheep_NorV2_Reversed_1970)
28	28	300	470	264	416	246	383	^ApSheep_NorV1_1862	ApSheep_NorV1_1846	ApSheep_NorV2_Reversed_1957	NS	0.000735124	NS	1.42753e-05	0.00012853	2.50964e-09	NS	NS	0.0116124
29	29~	68*	116	68*	113	68*	113	^ApSheep_NorV1_1840	ApSheep_NorV2_Reversed_1959	Unknown (ApSheep_NorV2_Reversed_1951)	NS	0.000882857	NS	NS	NS	NS	NS	NS	NS
30	30~	470	556*	404	472*	383	448*	^ApSheep_NorV1_Reversed_1916	ApSheep_NorV2_1945	ApSheep_NorV2_1946	NS	0.000980739	NS	NS	NS	NS	NS	NS	NS
30								ApSheep_NorV1_Reversed_1912[T]	ApSheep_NorV1_1854
30								ApSheep_NorV1_Reversed_1914[T]
30								ApSheep_NorV2_Reversed_1951[T]
31	31~	34*	112	34*	109	34*	109	^ApSheep_NorV2_Reversed_1957	ApSheep_NorV1_1836	Unknown (ApSheep_NorV2_Reversed_1953)	NS	0.00119151	0.00211282	0.0118214	0.00552883	7.57433e-05	NS	NS	0.016843
31										Unknown(ApSheep_NorV2_1934)
31										Unknown(ApSheep_NorV2_Reversed_1960)
32	32~	1*	99	1*	99	1*	99	^ApSheep_NorV1_Reversed_1913	ApSheep_NorV1_Reversed_1878	ApSheep_NorV2_Reversed_1988	NS	0.00140394	NS	NS	NS	NS	NS	NS	NS
33	33~	34*	98	34*	98	34*	98	^ApSheep_NorV2_1941	ApSheep_NorV1_Reversed_1889	ApSheep_NorV2_Reversed_1953	NS	0.0014163	NS	NS	NS	NS	NS	NS	NS
33										ApSheep_NorV2_1934
34	34~	70*	124	70*	121	70*	121	^ApSheep_NorV2_Reversed_1970	Unknown (ApSheep_NorV2_Reversed_1966)	ApSheep_NorV1_1865	NS	0.00161351	NS	NS	NS	0.000823677	NS	NS	NS
35	35~	56*	105	56*	103	56*	103	ApSheep_NorV2_Reversed_1974	ApSheep_NorV2_Reversed_1977	ApSheep_NorV1_1853	NS	0.00174885	NS	NS	NS	NS	NS	NS	NS
36	36	369	466*	342	415*	303	379*	^ApSheep_NorV1_Reversed_1898	ApSheep_NorV1_Reversed_1916	Unknown (ApSheep_NorV2_1944)	NS	0.00178022	NS	6.98809e-05	NS	1.09688e-06	NS	NS	NS
36								ApSheep_NorV2_Reversed_1982
37	37~	1*	96	1*	96	1*	96	^ApSheep_NorV1_1859	ApSheep_NorV2_Reversed_1968	ApSheep_NorV2_Reversed_1988	NS	0.00234602	NS	NS	NS	NS	NS	NS	NS
37									ApSheep_NorV1_Reversed_1873	ApSheep_NorV2_Reversed_1961
38	38~	548	618*	454	480*	440	480*	^ApSheep_NorV1_Reversed_1915	Unknown (ApSheep_NorV1_1872)	ApSheep_NorV2_1939	NS	0.003051	0.0116938	NS	NS	6.05842e-05	NS	NS	NS
38										ApSheep_NorV1_Reversed_1884
39	39~	30*	97	30*	97	30*	97	^ApSheep_NorV1_Reversed_1875	ApSheep_NorV1_1830	ApSheep_NorV2_Reversed_1953	NS	0.00318471	0.0221688	NS	NS	0.00669033	NS	NS	NS
39										ApSheep_NorV2_1934
40	40~	1*	94	1*	94	1*	94	^ApSheep_NorV1_Reversed_1876	ApSheep_NorV2_1932	ApSheep_NorV2_Reversed_1988	NS	0.00327614	NS	NS	NS	0.00987015	NS	NS	NS
41	41~	47*	94	47*	94	47*	94	^ApSheep_NorV2_Reversed_1978	ApSheep_NorV2_1932	ApSheep_NorV2_Reversed_1988	NS	0.00398039	NS	NS	NS	0.0350361	NS	NS	NS
41										ApSheep_NorV2_Reversed_1961
42	42~	352	468	307	363	286	381	^ApSheep_NorV2_Reversed_1957	Unknown (ApSheep_NorV2_1933)	ApSheep_NorV1_1871	NS	0.00445057	NS	1.05127e-05	0.0016327	5.14636e-08	NS	NS	0.0157272
42								ApSheep_NorV1_1860[P]
42								ApSheep_NorV1_Reversed_1900[P]
42								ApSheep_NorV2_1940
42								ApSheep_NorV2_Reversed_1969
42								ApSheep_NorV1_Reversed_1895[P]
42								ApSheep_NorV1_1869
42								ApSheep_NorV1_Reversed_1879[T]
43	43~	58	166	58	163	58	160	^ApSheep_NorV2_1932	ApSheep_NorV1_Reversed_1877	Unknown (ApSheep_NorV1_Reversed_1915)	NS	0.00483715	NS	NS	NS	0.00241621	NS	NS	NS
43										Unknown(ApSheep_NorV1_1842)
44	44~	77*	122	77*	119	77*	119	^ApSheep_NorV1_1847	ApSheep_NorV1_Reversed_1884	ApSheep_NorV1_1829	NS	0.00515868	NS	NS	NS	NS	NS	NS	NS
44										ApSheep_NorV1_1865
44										ApSheep_NorV2_Reversed_1998
45	45~	369	451	318	382	303	364	^ApSheep_NorV1_Reversed_1915	Unknown (ApSheep_NorV2_1920)	ApSheep_NorV1_1827	NS	0.00527621	NS	0.00231403	NS	5.34593e-11	NS	NS	NS
45								ApSheep_NorV1_1866	Unknown(ApSheep_NorV1_1827)	ApSheep_NorV2_1920
45								ApSheep_NorV1_1843[P]
45								ApSheep_NorV2_Reversed_1955
45								ApSheep_NorV2_1930
45								ApSheep_NorV1_1842
45								ApSheep_NorV1_Reversed_1908
45								ApSheep_NorV1_1840
45								ApSheep_NorV1_1870
45								ApSheep_NorV1_Reversed_1878
45								ApSheep_NorV2_1947
45								ApSheep_NorV1_1828[T]
45								ApSheep_NorV2_1921
45								ApSheep_NorV1_1831
46	46~	70	132	70	132	70	129	ApSheep_NorV2_Reversed_1966	ApSheep_NorV2_Reversed_1988	ApSheep_NorV2_Reversed_1959	NS	0.00839171	NS	NS	NS	NS	NS	NS	NS
47	47~	70	130	70	127	70	127	^ApSheep_NorV2_Reversed_1968	ApSheep_NorV2_Reversed_1977	Unknown (ApSheep_NorV2_Reversed_1951)	NS	0.0084559	NS	NS	NS	0.0146111	NS	NS	NS
48	48	1*	126	1*	123	1*	123	^ApSheep_NorV1_1835	ApSheep_NorV1_Reversed_1889	ApSheep_NorV1_1872	NS	0.0109892	NS	0.000133505	0.00534271	4.37799e-06	NS	NS	0.0350929
49	49~	346	401	304	344	280	326	^ApSheep_NorV2_1948	ApSheep_NorV1_1851	Unknown (ApSheep_NorV2_Reversed_1990)	NS	NS	NS	NS	NS	NS	NS	NS	NS
50	50~	442	515*	397	462*	355	420*	^ApSheep_NorV2_Reversed_1988	ApSheep_NorV1_1841	ApSheep_NorV2_Reversed_1961	NS	0.0276114	NS	NS	NS	0.000498012	NS	NS	NS
50										ApSheep_NorV2_Reversed_1952
51	51~	68	124	68	124	68	121	ApSheep_NorV1_1865	ApSheep_NorV2_Reversed_1988	ApSheep_NorV1_Reversed_1902	NS	0.00711604	NS	NS	NS	NS	NS	NS	NS
52	52~	1*	108	1*	105	1*	105	^ApSheep_NorV1_1867	ApSheep_NorV2_Reversed_1956	Unknown (ApSheep_NorV2_Reversed_1988)	NS	0.0120427	NS	NS	NS	NS	NS	NS	NS
53	53~	580	69*	427	69*	472	69*	^ApSheep_NorV2_Reversed_1987	Unknown (ApSheep_NorV2_Reversed_1968)	ApSheep_NorV1_Reversed_1889	NS	0.0121044	NS	0.000846933	NS	7.48137e-14	NS	NS	NS
54	54~	101*	142	101*	139	101*	139	^ApSheep_NorV1_1860	ApSheep_NorV1_Reversed_1873	ApSheep_NorV2_Reversed_1969	NS	0.0114835	NS	NS	NS	NS	NS	NS	0.00792209
54								ApSheep_NorV1_Reversed_1900
55	55~	46*	110	46*	107	46*	107	^ApSheep_NorV1_1850	ApSheep_NorV2_Reversed_1952	ApSheep_NorV2_Reversed_1953	NS	0.0425755	NS	NS	NS	NS	NS	NS	NS
55										ApSheep_NorV2_Reversed_1988
56	56~	384	468	336	387	312	381	^ApSheep_NorV2_Reversed_1952	Unknown (ApSheep_NorV1_Reversed_1903)	ApSheep_NorV1_1872	NS	0.014884	NS	NS	NS	0.0153202	NS	NS	NS
56								ApSheep_NorV1_1835[T]
57	57~	36*	96	36*	96	36*	96	^ApSheep_NorV1_Reversed_1873	ApSheep_NorV2_Reversed_1959	ApSheep_NorV2_Reversed_1953	NS	0.0229819	NS	NS	NS	NS	NS	NS	NS
57										ApSheep_NorV2_1934
58	58~	1*	112	1*	109	1*	109	^ApSheep_NorV1_Reversed_1889	ApSheep_NorV2_Reversed_1997	ApSheep_NorV2_Reversed_1961	NS	0.0230209	NS	NS	NS	NS	NS	NS	NS
59	59~	346	393	286	327	280	319	^ApSheep_NorV1_Reversed_1906	ApSheep_NorV2_Reversed_1953	Unknown (ApSheep_NorV1_1838)	NS	0.0277125	NS	0.00019118	0.00199064	0.00181902	NS	NS	0.0485756
59									ApSheep_NorV2_1934
60	60~	36*	90	36*	90	36*	90	^ApSheep_NorV1_1861	ApSheep_NorV1_1852	ApSheep_NorV2_Reversed_1988	NS	0.0355676	NS	0.00388904	NS	2.24848e-05	NS	NS	NS
60								ApSheep_NorV1_Reversed_1886[T]		ApSheep_NorV2_1934
60								ApSheep_NorV1_Reversed_1905[T]		ApSheep_NorV2_Reversed_1953
60								ApSheep_NorV2_Reversed_1985
60								ApSheep_NorV2_Reversed_1959[T]
60								ApSheep_NorV2_Reversed_1996[T]
60								ApSheep_NorV1_1844[T]
61	61~	436	494*	322	371*	349	404*	ApSheep_NorV1_Reversed_1884	ApSheep_NorV2_Reversed_1980	ApSheep_NorV2_1932	NS	0.0387405	NS	NS	0.00233581	0.000546385	NS	NS	0.00386207
62	62~	25*	113	25*	110	25*	110	ApSheep_NorV2_1936	ApSheep_NorV2_1938	ApSheep_NorV2_Reversed_1961	NS	0.0435748	NS	NS	NS	NS	NS	NS	NS
63	63~	34*	110	34*	107	34*	107	^ApSheep_NorV2_1943	ApSheep_NorV1_Reversed_1894	Unknown (ApSheep_NorV2_Reversed_1988)	NS	0.0462194	NS	0.00613829	NS	NS	NS	NS	NS
~ = It is possible that this apparent recombination signal could have been caused by an evolutionary
process other than recombination.
* = The actual breakpoint position is undetermined (it was most likely either overprinted by a subsequent
recombination event or off the edges of the analysed sequence fragments).
$ = This might not be breakpoint - it is likey the edge of a genome segment (possibly exchanged during reassortment)
^ = The recombinant sequence may have been misidentified (one of the identified parents might be the recombinant)
Minor Parent = Parent contributing the smaller fraction of sequence.
Major Parent = Parent contributing the larger fraction of sequence.
Unknown = Only one parent and a recombinant need be in the alignment for a recombination event to be detectable.
The sequence listed as unknown was used to infer the existance of a missing parental sequence.
NS = No significant P-value was recorded for this recombination event using the particular method in question.

## Sheet: Ap_human_all
Table key:
~ = It is possible that this apparent recombination signal could have been caused by an evolutionary
process other than recombination.
* = The actual breakpoint position is undetermined (it was most likely either overprinted by a subsequent
recombination event or off the edges of the analysed sequence fragments).
$ = This might not be breakpoint - it is likey the edge of a genome segment (possibly exchanged during reassortment)
^ = The recombinant sequence may have been misidentified (one of the identified parents might be the recombinant)
Minor Parent = Parent contributing the smaller fraction of sequence.
Major Parent = Parent contributing the larger fraction of sequence.
Unknown = Only one parent and a recombinant need be in the alignment for a recombination event to be detectable.
The sequence listed as unknown was used to infer the existance of a missing parental sequence.
NS = No significant P-value was recorded for this recombination event using the particular method in question.
			Breakpoint Positions
		In Alignment		In Recombinant Sequence		Relative to ApHZ2_NY_1396								Detection Methods
Recombination Event Number	Number In .RDP File	Begin	End	Begin	End	Begin	End	Recombinant Sequence(s)	Minor Parental Sequence(s)	Major Parental Sequence(s)	RDP	GENECONV	Bootscan	Maxchi	Chimaera	SiSscan	PhylPro	LARD	3Seq
1	1	1*	160	1*	149	1*	150	ApWebster_WI_2026	ApHZ2_NY_Reversed_1423	ApHZ2_NY_1399	NS	1.73e-12	1.1e-12	6.45e-05	6.45e-05	1.18e-06	NS	NS	1.95e-19
2	2	1*	134	1*	131	1*	131	^ApHZ2_NY_Reversed_1438	ApWebster_WI_Reversed_2067	ApHZ2_NY_1390	NS	6.42e-12	NS	0.000697	0.000697	3.12e-06	NS	NS	2.78e-10
3	3	54*	142	54*	139	54*	139	^ApWebster_WI_2017	ApWebster_WI_Reversed_2064	ApHZ2_NY_Reversed_1445	NS	5.98e-11	NS	0.0198486	0.0197	7.5e-05	NS	NS	1.25e-07
4	4	58*	134	58*	131	58*	131	ApWebster_WI_Reversed_2064	ApWebster_WI_Reversed_2067	ApHZ2_NY_1404	NS	2e-09	2.61e-07	NS	NS	0.00194	NS	NS	1.59e-05
5	5	1*	146	1*	143	1*	143	ApHZ2_NY_1384	ApWebster_WI_2033	ApWebster_WI_2011	NS	3e-09	1.07e-08	0.000492	0.000492	1e-06	NS	NS	1.51e-09
6	6	80*	137	80*	134	80*	134	^ApHZ2_NY_Reversed_1441	ApWebster_WI_2014	ApWebster_WI_Reversed_2069	NS	4.59e-08	0.00014	NS	NS	0.0111	NS	NS	9.68e-05
7	7	1*	132	1*	129	1*	129	^ApHZ2_NY_Reversed_1428	ApWebster_WI_Reversed_2038	ApWebster_WI_2014	NS	7.13e-05	1.06e-05	5.07e-07	0.0113	NS	NS	NS	4.13e-07
7									ApHZ2_NY_1393
7									ApHZ2_NY_Reversed_1431
7									ApHZ2_NY_Reversed_1433
7									ApWebster_WI_Reversed_2066
8	8~	137	472	134	390	134	399	ApWebster_WI_Reversed_2059	ApWebster_WI_Reversed_2039	Unknown (ApHZ2_NY_1378)	NS	NS	NS	NS	NS	NS	NS	NS	NS
9	9	480	622*	407	480*	407	480*	^ApWebster_WI_2014	ApHZ2_NY_1386	ApHZ2_NY_Reversed_1428	NS	4.9e-07	NS	NS	NS	NS	NS	NS	1.54e-05
10	10~	465	515*	367	412*	394	442*	ApHZ2_NY_1386	ApWebster_WI_2026	ApWebster_WI_2013	NS	NS	NS	NS	NS	NS	NS	NS	NS
11	11~	484	602*	411	480*	411	480*	ApHZ2_NY_1391	ApHZ2_NY_Reversed_1423	ApWebster_WI_2023	NS	NS	NS	NS	NS	NS	NS	NS	NS
11								ApHZ2_NY_1394
12	12~	76	133	76	130	76	130	ApWebster_WI_Reversed_2061	ApHZ2_NY_1390	ApHZ2_NY_1404	NS	NS	NS	NS	NS	NS	NS	NS	NS
13	13~	52*	144	52*	141	52*	141	^ApWebster_WI_Reversed_2063	ApHZ2_NY_1390	ApWebster_WI_Reversed_2056	9.53e-06	7.77e-06	0.0186	0.000847	NS	1.08e-06	NS	NS	NS
13								ApHZ2_NY_1407		ApHZ2_NY_Reversed_1414
13								ApHZ2_NY_Reversed_1435		ApWebster_WI_Reversed_2040
13								ApWebster_WI_2034
14	14~	52*	126	52*	123	52*	123	ApHZ2_NY_Reversed_1454	ApWebster_WI_Reversed_2083	ApWebster_WI_Reversed_2052	NS	NS	NS	NS	NS	NS	NS	NS	NS
14								ApWebster_WI_Reversed_2081	ApHZ2_NY_Reversed_1456	ApHZ2_NY_1403
14										ApHZ2_NY_Reversed_1422
14										ApWebster_WI_2030
15	15~	1*	112	1*	109	1*	109	ApWebster_WI_Reversed_2056	ApWebster_WI_Reversed_2086	ApWebster_WI_Reversed_2078	NS	1.81e-05	0.0065	0.00296	NS	0.027	NS	NS	0.00509
15										ApHZ2_NY_Reversed_1450
16	16~	32*	92	32*	92	32*	92	^ApHZ2_NY_1403	Unknown (ApWebster_WI_Reversed_2083)	ApHZ2_NY_Reversed_1453	NS	NS	NS	NS	NS	NS	NS	NS	NS
17	17~	1*	148	1*	145	1*	145	^ApHZ2_NY_Reversed_1431	ApWebster_WI_Reversed_2066	ApWebster_WI_Reversed_2078	NS	NS	NS	NS	NS	NS	NS	NS	NS
17								ApHZ2_NY_1393	ApHZ2_NY_Reversed_1439	ApHZ2_NY_Reversed_1450
17								ApHZ2_NY_Reversed_1433
17								ApWebster_WI_Reversed_2066
18	18~	472	622*	402	480*	399	480*	^ApWebster_WI_2012	ApWebster_WI_Reversed_2056	ApHZ2_NY_Reversed_1410	NS	NS	NS	NS	NS	NS	NS	NS	NS
18								ApHZ2_NY_1385		ApHZ2_NY_Reversed_1455
18										ApWebster_WI_Reversed_2082
19	19~	483	622*	389	480*	410	480*	^ApHZ2_NY_Reversed_1441	Unknown (ApWebster_WI_Reversed_2066)	ApWebster_WI_2024	NS	NS	NS	NS	NS	NS	NS	NS	NS
19								ApWebster_WI_Reversed_2069		ApHZ2_NY_1395
19								ApHZ2_NY_Reversed_1454[T]
19								ApWebster_WI_Reversed_2081[T]
20	20~	77*	142	77*	139	77*	139	^ApHZ2_NY_Reversed_1420	ApHZ2_NY_1404	ApHZ2_NY_Reversed_1423	NS	NS	NS	NS	NS	NS	NS	NS	NS
20										ApHZ2_NY_Reversed_1414
20										ApWebster_WI_Reversed_2040
21	21~	80*	139	80*	136	80*	136	^ApHZ2_NY_1401	ApWebster_WI_Reversed_2082	Unknown (ApHZ2_NY_1383)	NS	NS	NS	NS	NS	NS	NS	NS	NS
21									ApHZ2_NY_Reversed_1455	Unknown(ApHZ2_NY_1390)
21										Unknown(ApWebster_WI_2010)
22	22~	50*	132	50*	129	50*	129	^ApHZ2_NY_1378	ApWebster_WI_Reversed_2072	ApWebster_WI_Reversed_2078	NS	NS	NS	NS	NS	NS	NS	NS	NS
22									ApHZ2_NY_Reversed_1444	ApHZ2_NY_Reversed_1450
23	23~	563	618*	457	480*	480	480*	^ApWebster_WI_2034	ApWebster_WI_Reversed_2046	ApWebster_WI_Reversed_2071	NS	NS	NS	NS	NS	NS	NS	NS	NS
23										ApHZ2_NY_Reversed_1443
24	24~	460	528*	401	464*	389	455*	^ApWebster_WI_Reversed_2055	ApHZ2_NY_Reversed_1428	ApWebster_WI_2017	NS	NS	NS	NS	NS	NS	NS	NS	NS
24										ApHZ2_NY_1393
24										ApHZ2_NY_Reversed_1431
25	25~	496	599*	438	480*	423	480*	^ApWebster_WI_Reversed_2067	Unknown (ApWebster_WI_2023)	ApHZ2_NY_1378	NS	NS	NS	NS	NS	NS	NS	NS	NS
25								ApWebster_WI_2032[T]		ApWebster_WI_2005
25								ApHZ2_NY_Reversed_1439[T]
26	26~	70*	119	70*	116	70*	116	^ApHZ2_NY_Reversed_1423	ApWebster_WI_2032	ApWebster_WI_2030	NS	NS	NS	NS	NS	NS	NS	NS	NS
26								ApWebster_WI_Reversed_2047		ApHZ2_NY_Reversed_1422
27	27~	458	622*	357	480*	387	480*	^ApHZ2_NY_1392	ApHZ2_NY_Reversed_1408	ApHZ2_NY_Reversed_1431	NS	NS	NS	NS	NS	NS	NS	NS	NS
27								ApWebster_WI_2021		ApHZ2_NY_1393
28	28~	1*	95	1*	95	1*	95	^ApWebster_WI_Reversed_2039	ApWebster_WI_Reversed_2038	ApWebster_WI_Reversed_2078	NS	NS	NS	NS	NS	NS	NS	NS	NS
28									ApHZ2_NY_Reversed_1411	ApHZ2_NY_Reversed_1450
29	29~	442	517*	374	444*	371	444*	^ApWebster_WI_2027	ApHZ2_NY_Reversed_1453	ApHZ2_NY_1399	NS	NS	NS	NS	NS	NS	NS	NS	NS
29								ApHZ2_NY_1400	ApWebster_WI_Reversed_2050	ApHZ2_NY_Reversed_1444
29										ApWebster_WI_Reversed_2072
30	30~	458	514*	378	429*	387	441*	^ApHZ2_NY_1374	ApHZ2_NY_1403	ApHZ2_NY_1380	NS	NS	NS	NS	NS	NS	NS	NS	NS
30								ApWebster_WI_2001	ApHZ2_NY_Reversed_1422	ApHZ2_NY_Reversed_1429
30									ApWebster_WI_2030	ApWebster_WI_Reversed_2057
31	31~	78	148	78	145	78	145	^ApWebster_WI_2031	ApWebster_WI_Reversed_2079	ApWebster_WI_2030	NS	NS	NS	NS	NS	NS	NS	NS	NS
31									ApHZ2_NY_Reversed_1451	ApHZ2_NY_1387
31										ApHZ2_NY_Reversed_1442
31										ApWebster_WI_2015
31										ApWebster_WI_Reversed_2070
32	32~	72*	138	72*	135	72*	135	ApHZ2_NY_Reversed_1448	ApHZ2_NY_1386	ApWebster_WI_2003	NS	NS	NS	NS	NS	NS	NS	NS	NS
32								ApWebster_WI_Reversed_2076		ApHZ2_NY_1376
33	33~	496	604*	417	480*	423	480*	ApHZ2_NY_1378	ApWebster_WI_2023	ApWebster_WI_Reversed_2080	NS	NS	NS	NS	NS	NS	NS	NS	NS
33								ApWebster_WI_2005		ApHZ2_NY_Reversed_1452
34	34~	480	537*	395	449*	407	464*	ApWebster_WI_Reversed_2054	ApWebster_WI_Reversed_2061	ApHZ2_NY_Reversed_1410	NS	NS	NS	NS	NS	NS	NS	NS	NS
34								ApWebster_WI_2020	ApHZ2_NY_1404	ApWebster_WI_Reversed_2037
35	35~	48*	116	48*	113	48*	113	^ApWebster_WI_2014	ApHZ2_NY_1379	ApWebster_WI_Reversed_2078	NS	NS	NS	NS	NS	NS	NS	NS	NS
35									ApWebster_WI_2006	ApHZ2_NY_Reversed_1450
36	36~	36*	108	36*	105	36*	105	ApHZ2_NY_1388	ApHZ2_NY_1380	Unknown (ApWebster_WI_Reversed_2078)	NS	NS	NS	NS	NS	NS	NS	NS	NS
36									ApHZ2_NY_Reversed_1429	Unknown(ApHZ2_NY_Reversed_1450)
36									ApWebster_WI_Reversed_2057
37	37~	89	131	89	128	89	128	^ApHZ2_NY_Reversed_1424	ApWebster_WI_Reversed_2042	ApHZ2_NY_Reversed_1408	NS	NS	NS	NS	NS	NS	NS	NS	NS
37								ApWebster_WI_Reversed_2051	ApHZ2_NY_Reversed_1416
37									ApHZ2_NY_Reversed_1459
38	38~	59*	136	59*	133	59*	133	^ApHZ2_NY_1392	ApWebster_WI_Reversed_2067	ApWebster_WI_Reversed_2078	NS	NS	NS	NS	NS	NS	NS	NS	NS
38								ApWebster_WI_2021		ApHZ2_NY_Reversed_1450
39	39~	45*	92	45*	92	45*	92	ApHZ2_NY_Reversed_1453	ApWebster_WI_Reversed_2083	ApWebster_WI_2030	NS	NS	NS	NS	NS	NS	NS	NS	NS
39										ApHZ2_NY_Reversed_1422
40	40~	1*	134	1*	131	1*	131	^ApHZ2_NY_Reversed_1412	ApWebster_WI_Reversed_2038	Unknown (ApWebster_WI_Reversed_2086)	NS	NS	NS	NS	NS	NS	NS	NS	NS
40									ApHZ2_NY_Reversed_1411
41	41~	488	622*	382	480*	415	480*	^ApHZ2_NY_Reversed_1443	Unknown (ApWebster_WI_2024)	ApWebster_WI_Reversed_2066	NS	NS	NS	NS	NS	NS	NS	NS	NS
41								ApWebster_WI_Reversed_2071	Unknown(ApHZ2_NY_1395)
42	42~	478	555*	372	446*	405	480*	^ApHZ2_NY_1388	ApWebster_WI_Reversed_2038	Unknown (ApWebster_WI_Reversed_2080)	NS	NS	NS	NS	NS	NS	NS	NS	NS
42								ApHZ2_NY_1399[T]	ApHZ2_NY_Reversed_1411	Unknown(ApHZ2_NY_Reversed_1452)
42								ApWebster_WI_2029[T]
43	43~	489	609*	404	480*	416	480*	ApHZ2_NY_1398	ApHZ2_NY_Reversed_1453	ApWebster_WI_Reversed_2080	NS	NS	NS	NS	NS	NS	NS	NS	NS
43								ApWebster_WI_Reversed_2073[T]		ApHZ2_NY_Reversed_1452
43								ApWebster_WI_Reversed_2049
44	44~	472	532*	414	471*	399	459*	^ApWebster_WI_Reversed_2035	ApWebster_WI_2013	ApWebster_WI_Reversed_2079	NS	NS	NS	NS	NS	NS	NS	NS	NS
44										ApHZ2_NY_Reversed_1410
44										ApWebster_WI_Reversed_2037
44										ApHZ2_NY_Reversed_1409
44										ApWebster_WI_Reversed_2036
45	45~	1*	121	1*	118	1*	118	ApWebster_WI_Reversed_2062	ApHZ2_NY_Reversed_1439	ApWebster_WI_Reversed_2078	NS	NS	NS	NS	NS	NS	NS	NS	NS
45								ApWebster_WI_2019	ApHZ2_NY_1382	ApHZ2_NY_Reversed_1450
45								ApHZ2_NY_Reversed_1434	ApWebster_WI_2009
46	46~	484	532*	384	429*	411	459*	^ApWebster_WI_2013	ApWebster_WI_Reversed_2064	ApWebster_WI_Reversed_2072	NS	NS	NS	NS	NS	NS	NS	NS	NS
46									ApHZ2_NY_Reversed_1458	ApHZ2_NY_Reversed_1444
47	47~	1*	142	1*	139	1*	139	^ApWebster_WI_2018	ApHZ2_NY_Reversed_1437	ApWebster_WI_2025	NS	NS	NS	NS	NS	NS	NS	NS	NS
48	48~	470	502*	392	420*	398	429*	^ApHZ2_NY_1376	ApWebster_WI_2030	ApWebster_WI_Reversed_2079	NS	NS	NS	NS	NS	NS	NS	NS	NS
48								ApWebster_WI_2003		ApHZ2_NY_Reversed_1451
49	49~	87	150	87	147	87	147	^ApWebster_WI_Reversed_2073	ApHZ2_NY_Reversed_1437	Unknown (ApHZ2_NY_1394)	NS	NS	NS	NS	NS	NS	NS	NS	NS
49								ApHZ2_NY_Reversed_1447	ApWebster_WI_Reversed_2065	Unknown(ApHZ2_NY_1391)
49								ApWebster_WI_Reversed_2075		Unknown(ApWebster_WI_2023)
50	50~	342	394	262	311	298	350	^ApWebster_WI_2024	ApHZ2_NY_1401	ApWebster_WI_Reversed_2053	NS	0.0174	NS	0.000403	0.000355	0.000338	NS	NS	0.000277
50								ApHZ2_NY_1395	ApWebster_WI_2028
51	51~	50*	107	50*	104	50*	104	^ApHZ2_NY_1381	ApHZ2_NY_Reversed_1445	ApWebster_WI_Reversed_2078	NS	NS	NS	NS	NS	NS	NS	NS	NS
51								ApWebster_WI_2008		ApHZ2_NY_Reversed_1450
52	52~	49*	125	49*	122	49*	122	^ApHZ2_NY_1379	ApHZ2_NY_1382	Unknown (ApWebster_WI_Reversed_2078)	NS	NS	NS	NS	NS	NS	NS	NS	NS
52								ApWebster_WI_2006		Unknown(ApHZ2_NY_Reversed_1450)
53	53~	62	169	62	159	62	156	^ApHZ2_NY_Reversed_1408	Unknown (ApWebster_WI_2023)	ApWebster_WI_Reversed_2069	NS	NS	NS	NS	NS	NS	NS	NS	NS
53								ApHZ2_NY_1396[T]
53								ApHZ2_NY_Reversed_1427[T]
53								ApWebster_WI_2025[T]
53								ApHZ2_NY_Reversed_1437
53								ApWebster_WI_Reversed_2065[T]
53								ApHZ2_NY_1389[T]
53								ApHZ2_NY_Reversed_1445[T]
53								ApHZ2_NY_Reversed_1440[T]
53								ApWebster_WI_Reversed_2068[P]
53								ApWebster_WI_Reversed_2055[T]
53								ApHZ2_NY_Reversed_1410
53								ApWebster_WI_Reversed_2037[T]
53								ApWebster_WI_2020
53								ApWebster_WI_Reversed_2054[P]
53								ApHZ2_NY_Reversed_1417[T]
53								ApWebster_WI_Reversed_2043
53								ApHZ2_NY_Reversed_1419[T]
53								ApWebster_WI_Reversed_2045
53								ApHZ2_NY_Reversed_1409[T]
53								ApWebster_WI_Reversed_2036
53								ApHZ2_NY_1402[T]
53								ApHZ2_NY_1387[T]
53								ApHZ2_NY_Reversed_1442
53								ApWebster_WI_2015
53								ApWebster_WI_Reversed_2070[T]
53								ApHZ2_NY_1375[T]
53								ApWebster_WI_2002[T]
53								ApHZ2_NY_Reversed_1451[T]
53								ApWebster_WI_Reversed_2079[T]
53								ApHZ2_NY_1398[T]
53								ApWebster_WI_Reversed_2049[T]
53								ApHZ2_NY_1385[T]
53								ApWebster_WI_2012
53								ApHZ2_NY_1405[T]
53								ApWebster_WI_2032[T]
53								ApHZ2_NY_1406[T]
53								ApWebster_WI_2033
53								ApHZ2_NY_Reversed_1432[T]
53								ApWebster_WI_Reversed_2060[T]
53								ApWebster_WI_Reversed_2086
53								ApHZ2_NY_Reversed_1411[T]
53								ApWebster_WI_Reversed_2038
53								ApWebster_WI_2005[T]
53								ApHZ2_NY_1374[T]
53								ApWebster_WI_2001
53								ApHZ2_NY_Reversed_1415[T]
53								ApWebster_WI_Reversed_2041
53								ApHZ2_NY_Reversed_1429[T]
53								ApWebster_WI_Reversed_2057[T]
53								ApHZ2_NY_1380[T]
53								ApHZ2_NY_Reversed_1436[T]
53								ApHZ2_NY_Reversed_1458
53								ApWebster_WI_Reversed_2085[T]
53								ApWebster_WI_Reversed_2067[T]
53								ApHZ2_NY_Reversed_1457[T]
53								ApWebster_WI_Reversed_2084
53								ApHZ2_NY_Reversed_1439
53								ApHZ2_NY_Reversed_1456[T]
53								ApWebster_WI_Reversed_2083
~ = It is possible that this apparent recombination signal could have been caused by an evolutionary
process other than recombination.
* = The actual breakpoint position is undetermined (it was most likely either overprinted by a subsequent
recombination event or off the edges of the analysed sequence fragments).
$ = This might not be breakpoint - it is likey the edge of a genome segment (possibly exchanged during reassortment)
^ = The recombinant sequence may have been misidentified (one of the identified parents might be the recombinant)
Minor Parent = Parent contributing the smaller fraction of sequence.
Major Parent = Parent contributing the larger fraction of sequence.
Unknown = Only one parent and a recombinant need be in the alignment for a recombination event to be detectable.
The sequence listed as unknown was used to infer the existance of a missing parental sequence.
NS = No significant P-value was recorded for this recombination event using the particular method in question.

## Sheet: Ap_horse_all
Table key:
~ = It is possible that this apparent recombination signal could have been caused by an evolutionary
process other than recombination.
* = The actual breakpoint position is undetermined (it was most likely either overprinted by a subsequent
recombination event or off the edges of the analysed sequence fragments).
$ = This might not be breakpoint - it is likey the edge of a genome segment (possibly exchanged during reassortment)
^ = The recombinant sequence may have been misidentified (one of the identified parents might be the recombinant)
Minor Parent = Parent contributing the smaller fraction of sequence.
Major Parent = Parent contributing the larger fraction of sequence.
Unknown = Only one parent and a recombinant need be in the alignment for a recombination event to be detectable.
The sequence listed as unknown was used to infer the existance of a missing parental sequence.
NS = No significant P-value was recorded for this recombination event using the particular method in question.
			Breakpoint Positions
		In Alignment		In Recombinant Sequence		Relative to ApHorse1_CA_1108								Detection Methods
Recombination Event Number	Number In .RDP File	Begin	End	Begin	End	Begin	End	Recombinant Sequence(s)	Minor Parental Sequence(s)	Major Parental Sequence(s)	RDP	GENECONV	Bootscan	Maxchi	Chimaera	SiSscan	PhylPro	LARD	3Seq
1	1	1*	164	1*	145	1*	145	ApHorse1_MN_Reversed_1287	ApHorse1_MN_Reversed_1306	ApHorse1_MN_1240	NS	1.24988e-25	1.21429e-17	9.57422e-15	9.41662e-15	2.30106e-20	NS	NS	1.3835e-50
1										ApHorse1_MN_Reversed_1276
2	2	1*	277	1*	225	1*	228	ApHorse1_CA_Reversed_1153	ApHorse1_CA_Reversed_1160	ApHorse1_MN_Reversed_1276	NS	1.35149e-16	1.75363e-21	8.93633e-12	5.26676e-12	4.6171e-15	NS	NS	6.78307e-21
2										ApHorse1_CA_1108
2										ApHorse1_CA_1131
2										ApHorse1_MN_1229
3	3	480	565*	398	473*	380	454*	^ApHorse1_MN_Reversed_1290	ApHorse1_CA_1117	ApHorse1_MN_Reversed_1289	NS	1.83308e-17	9.19306e-13	6.77845e-10	3.6351e-08	4.10173e-14	NS	NS	1.9029e-22
4	4	495	656*	385	480*	391	480*	^ApHorse1_MN_Reversed_1284	Unknown (ApHorse1_MN_Reversed_1261)	ApHorse1_MN_Reversed_1265	NS	NS	NS	NS	NS	NS	NS	NS	NS
5	5~	552	648*	433	480*	442	480*	^ApHorse1_MN_Reversed_1292	Unknown (ApHorse1_CA_1122)	ApHorse1_MN_Reversed_1293	NS	7.44066e-14	5.4251e-14	0.000279333	0.000270558	2.18097e-09	NS	NS	1.76312e-15
6	6	480	635*	400	480*	380	480*	^ApHorse1_MN_Reversed_1289	Unknown (ApHorse1_MN_Reversed_1267)	ApHorse1_MN_1231	NS	3.08437e-12	NS	1.80205e-06	4.40279e-06	1.20882e-14	NS	NS	0.000255784
6										ApHorse1_CA_1111
6										ApHorse1_CA_Reversed_1171
7	7	491	639*	392	480*	389	480*	^ApHorse1_MN_1231	ApHorse1_MN_Reversed_1267	ApHorse1_MN_1254	NS	7.86383e-11	2.73518e-10	9.58744e-07	1.0805e-05	9.18604e-13	NS	NS	1.23109e-05
7								ApHorse1_CA_1133	ApHorse1_CA_1128
7								ApHorse1_CA_1111	ApHorse1_CA_Reversed_1161
8	8	472	639*	378	473*	372	480*	^ApHorse1_MN_1254	Unknown (ApHorse1_CA_Reversed_1192)	ApHorse1_MN_Reversed_1263	NS	2.20301e-10	5.84087e-10	1.4803e-06	1.13539e-05	7.04084e-13	NS	NS	3.26109e-05
8										ApHorse1_CA_Reversed_1149
9	9	1*	156	1*	137	1*	137	^ApHorse1_MN_Reversed_1300	Unknown (ApHorse1_MN_1226)	ApHorse1_CA_Reversed_1186	NS	2.87805e-09	4.16838e-07	2.00977e-05	0.000193473	2.8602e-05	NS	NS	NS
10	10~	528	642*	438	480*	420	480*	^ApHorse1_CA_Reversed_1189	ApHorse1_CA_Reversed_1172	ApHorse1_MN_Reversed_1280	NS	4.87036e-09	NS	0.00186477	NS	0.0215462	NS	NS	1.13515e-05
10								ApHorse1_MN_Reversed_1306	ApHorse1_CA_1108	ApHorse1_CA_Reversed_1172
10									ApHorse1_CA_1131
10									ApHorse1_MN_Reversed_1300
10									ApHorse1_CA_Reversed_1179
11	11~	1*	154	1*	135	1*	135	^ApHorse1_MN_Reversed_1263	ApHorse1_CA_Reversed_1144	ApHorse1_CA_Reversed_1149	NS	8.12278e-09	1.4896e-07	0.00456423	0.0097621	2.49502e-05	NS	NS	5.3475e-08
12	12~	498	634*	370	480*	394	480*	^ApHorse1_CA_1106	ApHorse1_CA_Reversed_1159	Unknown (ApHorse1_CA_Reversed_1172)	NS	1.28611e-08	0.0287312	6.07624e-06	1.89285e-05	7.31911e-11	NS	NS	1.65868e-06
12								ApHorse1_CA_1121	ApHorse1_CA_1127
12								ApHorse1_CA_Reversed_1173	ApHorse1_CA_1134
12								ApHorse1_CA_Reversed_1171	ApHorse1_CA_1122
12									ApHorse1_CA_Reversed_1155
12									ApHorse1_CA_1118
12									ApHorse1_CA_Reversed_1165
12									ApHorse1_CA_Reversed_1138
13	13~	45*	145	35*	130	35*	126	^ApHorse1_MN_Reversed_1294	Unknown (ApHorse1_MN_Reversed_1303)	ApHorse1_MN_1225	NS	NS	NS	NS	NS	NS	NS	NS	NS
14	14~	1*	144	1*	124	1*	125	^ApHorse1_MN_Reversed_1276	Unknown (ApHorse1_MN_1225)	ApHorse1_MN_Reversed_1303	NS	7.37255e-08	5.85881e-09	2.00913e-05	0.000396882	6.62428e-12	NS	NS	NS
14								ApHorse1_MN_1240		ApHorse1_MN_Reversed_1306
15	15~	474	662*	334	480*	374	480*	^ApHorse1_MN_1240	Unknown (ApHorse1_MN_Reversed_1274)	ApHorse1_MN_Reversed_1286	NS	NS	NS	NS	NS	NS	NS	NS	NS
15								ApHorse1_MN_Reversed_1276	Unknown(ApHorse1_CA_1108)	ApHorse1_CA_Reversed_1159
15								ApHorse1_MN_Reversed_1287	Unknown(ApHorse1_CA_1131)	ApHorse1_CA_1122
15									Unknown(ApHorse1_MN_Reversed_1257)	ApHorse1_CA_1132
15									Unknown(ApHorse1_CA_Reversed_1160)	ApHorse1_MN_1241
15									Unknown(ApHorse1_CA_1116)	ApHorse1_CA_1136
15									Unknown(ApHorse1_CA_Reversed_1168)	ApHorse1_CA_Reversed_1166
15									Unknown(ApHorse1_MN_Reversed_1271)	ApHorse1_CA_Reversed_1162
15									Unknown(ApHorse1_CA_Reversed_1140)	ApHorse1_CA_Reversed_1143
15									Unknown(ApHorse1_MN_Reversed_1255)	ApHorse1_MN_1247
15									Unknown(ApHorse1_MN_Reversed_1283)	ApHorse1_MN_Reversed_1277
15									Unknown(ApHorse1_MN_Reversed_1281)	ApHorse1_MN_1253
15									Unknown(ApHorse1_CA_1107)	ApHorse1_CA_1117
15									Unknown(ApHorse1_MN_Reversed_1280)	ApHorse1_MN_Reversed_1272
15									Unknown(ApHorse1_MN_Reversed_1305)	ApHorse1_CA_1135
15									Unknown(ApHorse1_CA_Reversed_1158)
15									Unknown(ApHorse1_CA_Reversed_1167)
15									Unknown(ApHorse1_MN_1244)
15									Unknown(ApHorse1_CA_Reversed_1149)
15									Unknown(ApHorse1_MN_Reversed_1263)
15									Unknown(ApHorse1_CA_Reversed_1192)
15									Unknown(ApHorse1_MN_Reversed_1266)
15									Unknown(ApHorse1_CA_Reversed_1176)
15									Unknown(ApHorse1_CA_1124)
15									Unknown(ApHorse1_CA_Reversed_1146)
15									Unknown(ApHorse1_MN_1251)
15									Unknown(ApHorse1_CA_Reversed_1179)
15									Unknown(ApHorse1_CA_Reversed_1142)
15									Unknown(ApHorse1_CA_Reversed_1177)
15									Unknown(ApHorse1_MN_Reversed_1273)
15									Unknown(ApHorse1_MN_1235)
15									Unknown(ApHorse1_CA_Reversed_1148)
15									Unknown(ApHorse1_MN_Reversed_1262)
15									Unknown(ApHorse1_MN_1249)
16	16~	502	564*	404	463*	398	454*	^ApHorse1_CA_Reversed_1140	ApHorse1_MN_Reversed_1277	ApHorse1_MN_Reversed_1255	NS	6.58961e-07	0.0101649	NS	NS	0.0111134	NS	NS	0.00128936
16									ApHorse1_MN_Reversed_1272
17	17~	411	521	317	404	341	413	ApHorse1_CA_Reversed_1193	ApHorse1_MN_Reversed_1260	ApHorse1_CA_Reversed_1143	NS	1.0915e-07	3.05617e-05	1.29682e-05	NS	0.000135194	NS	NS	5.83011e-05
18	18~	498	634*	412	480*	394	480*	^ApHorse1_CA_Reversed_1172	Unknown (ApHorse1_CA_Reversed_1138)	ApHorse1_CA_1122	NS	1.32898e-07	0.000841788	0.000270648	0.000295329	1.41461e-05	NS	NS	NS
19	19~	489	577*	388	465*	388	465*	ApHorse1_MN_1229	ApHorse1_CA_1117	ApHorse1_CA_1108	NS	1.44405e-07	0.00518994	1.08237e-07	NS	NS	NS	NS	6.32505e-07
19									ApHorse1_CA_Reversed_1166	ApHorse1_CA_1131
19									ApHorse1_CA_Reversed_1162
19									ApHorse1_CA_Reversed_1145
19									ApHorse1_MN_Reversed_1259
19									ApHorse1_MN_1253
19									ApHorse1_MN_Reversed_1285
20	20	90*	294	75*	239	75*	245	ApHorse1_CA_Reversed_1174	ApHorse1_MN_1227	ApHorse1_CA_Reversed_1191	NS	1.61327e-07	1.40684e-07	1.32064e-11	6.25665e-11	2.27539e-15	NS	NS	1.46515e-19
20								ApHorse1_CA_1120
21	21~	69*	153	54*	134	54*	134	ApHorse1_MN_Reversed_1277	ApHorse1_MN_Reversed_1274	ApHorse1_MN_1247	NS	1.93988e-07	1.59541e-07	NS	NS	NS	NS	NS	7.13268e-06
21									ApHorse1_MN_Reversed_1258
21									ApHorse1_CA_1107
22	22~	1*	128	1*	109	1*	109	^ApHorse1_CA_1108	ApHorse1_CA_1117	ApHorse1_MN_1229	NS	5.57821e-07	NS	NS	NS	NS	NS	NS	4.03466e-05
22										ApHorse1_CA_1131
23	23~	45*	159	41*	148	35*	140	^ApHorse1_MN_1238	Unknown (ApHorse1_MN_Reversed_1303)	ApHorse1_MN_1225	NS	3.36531e-07	NS	1.28559e-05	0.0141106	6.18617e-06	NS	NS	NS
23										ApHorse1_CA_1131
23										ApHorse1_MN_Reversed_1257
23										ApHorse1_CA_Reversed_1160
23										ApHorse1_CA_1116
23										ApHorse1_CA_Reversed_1168
23										ApHorse1_MN_Reversed_1274
23										ApHorse1_CA_1129
23										ApHorse1_MN_Reversed_1271
23										ApHorse1_MN_Reversed_1255
23										ApHorse1_CA_Reversed_1185
23										ApHorse1_CA_Reversed_1188
23										ApHorse1_MN_Reversed_1258
23										ApHorse1_MN_1245
23										ApHorse1_MN_Reversed_1283
23										ApHorse1_CA_1107
23										ApHorse1_MN_Reversed_1280
23										ApHorse1_MN_Reversed_1305
23										ApHorse1_MN_Reversed_1304
23										ApHorse1_MN_Reversed_1293
23										ApHorse1_CA_Reversed_1163
23										ApHorse1_MN_1244
23										ApHorse1_MN_Reversed_1256
23										ApHorse1_MN_Reversed_1266
23										ApHorse1_CA_Reversed_1176
23										ApHorse1_MN_1252
23										ApHorse1_CA_Reversed_1142
23										ApHorse1_CA_1132
23										ApHorse1_CA_Reversed_1166
23										ApHorse1_MN_Reversed_1270
23										ApHorse1_MN_Reversed_1265
23										ApHorse1_CA_Reversed_1145
23										ApHorse1_CA_Reversed_1151
23										ApHorse1_CA_1117
23										ApHorse1_CA_Reversed_1157
23										ApHorse1_CA_1135
23										ApHorse1_MN_Reversed_1286
23										ApHorse1_MN_1233
23										ApHorse1_MN_1235
23										ApHorse1_MN_Reversed_1301
23										ApHorse1_CA_Reversed_1187
23										ApHorse1_MN_1249
23										ApHorse1_CA_Reversed_1164
23										ApHorse1_CA_Reversed_1182
23										ApHorse1_CA_1112
23										ApHorse1_CA_Reversed_1156
23										ApHorse1_CA_Reversed_1147
23										ApHorse1_MN_1228
23										ApHorse1_CA_1130
23										ApHorse1_CA_Reversed_1150
23										ApHorse1_CA_1113
23										ApHorse1_MN_1237
23										ApHorse1_MN_Reversed_1288
23										ApHorse1_CA_Reversed_1190
23										ApHorse1_CA_Reversed_1144
24	24~	481	632*	405	480*	381	480*	^ApHorse1_MN_Reversed_1256	ApHorse1_MN_1246	Unknown (ApHorse1_MN_1238)	NS	NS	NS	NS	NS	NS	NS	NS	NS
25	25~	480	662*	383	480*	380	480*	^ApHorse1_MN_1238	Unknown (ApHorse1_MN_Reversed_1281)	ApHorse1_CA_1122	NS	NS	NS	NS	NS	NS	NS	NS	NS
25									Unknown(ApHorse1_CA_1127)	ApHorse1_MN_Reversed_1281
25									Unknown(ApHorse1_CA_1134)
25									Unknown(ApHorse1_CA_Reversed_1159)
25									Unknown(ApHorse1_CA_1110)
25									Unknown(ApHorse1_MN_Reversed_1302)
25									Unknown(ApHorse1_CA_1122)
25									Unknown(ApHorse1_CA_1128)
25									Unknown(ApHorse1_CA_Reversed_1161)
25									Unknown(ApHorse1_CA_Reversed_1162)
25									Unknown(ApHorse1_MN_Reversed_1285)
25									Unknown(ApHorse1_MN_Reversed_1267)
26	26~	69*	163	54*	144	54*	144	^ApHorse1_MN_1225	Unknown (ApHorse1_CA_Reversed_1188)	ApHorse1_CA_Reversed_1190	NS	6.21054e-07	NS	NS	NS	NS	NS	NS	0.000161924
27	27~	69*	160	54*	141	54*	141	^ApHorse1_MN_1228	ApHorse1_MN_1233	ApHorse1_CA_Reversed_1179	NS	NS	NS	NS	NS	NS	NS	NS	NS
27										ApHorse1_CA_Reversed_1142
28	28	491	582*	389	470*	389	470*	^ApHorse1_CA_Reversed_1153	Unknown (ApHorse1_CA_Reversed_1147)	ApHorse1_CA_Reversed_1149	NS	1.37038e-06	NS	7.1931e-07	7.5896e-05	5.65445e-14	NS	NS	NS
28									Unknown(ApHorse1_MN_Reversed_1261)	ApHorse1_MN_Reversed_1263
29	29~	80	144	65	125	65	125	^ApHorse1_CA_Reversed_1147	ApHorse1_CA_Reversed_1151	ApHorse1_MN_Reversed_1261	NS	NS	NS	NS	NS	NS	NS	NS	NS
29									ApHorse1_CA_Reversed_1145
30	30~	476	543*	364	423*	376	435*	^ApHorse1_CA_Reversed_1192	ApHorse1_CA_Reversed_1149	ApHorse1_MN_1227	NS	NS	NS	NS	NS	NS	NS	NS	NS
31	31~	482	636*	391	480*	382	480*	^ApHorse1_CA_Reversed_1158	ApHorse1_CA_Reversed_1138	Unknown (ApHorse1_MN_1239)	NS	NS	NS	NS	NS	NS	NS	NS	NS
31								ApHorse1_CA_Reversed_1168	ApHorse1_CA_1127
31								ApHorse1_MN_Reversed_1296	ApHorse1_CA_1134
31								ApHorse1_MN_Reversed_1274	ApHorse1_CA_Reversed_1159
31								ApHorse1_CA_1137	ApHorse1_CA_1122
31								ApHorse1_MN_Reversed_1258	ApHorse1_CA_1128
31								ApHorse1_MN_Reversed_1283	ApHorse1_CA_Reversed_1155
31								ApHorse1_CA_Reversed_1186[P]	ApHorse1_MN_Reversed_1286
31								ApHorse1_MN_1226[P]	ApHorse1_MN_Reversed_1264
31								ApHorse1_MN_Reversed_1281	ApHorse1_CA_1118
31								ApHorse1_CA_1107	ApHorse1_CA_Reversed_1165
31								ApHorse1_MN_Reversed_1280	ApHorse1_MN_1250
31								ApHorse1_MN_Reversed_1305	ApHorse1_MN_Reversed_1299
31								ApHorse1_CA_1105
31								ApHorse1_MN_Reversed_1304
31								ApHorse1_CA_Reversed_1180
31								ApHorse1_CA_Reversed_1167
31								ApHorse1_CA_Reversed_1163
31								ApHorse1_MN_Reversed_1278
31								ApHorse1_CA_Reversed_1149
31								ApHorse1_MN_Reversed_1263[P]
31								ApHorse1_CA_1124
31								ApHorse1_CA_Reversed_1146
31								ApHorse1_MN_1252[P]
31								ApHorse1_CA_Reversed_1179
31								ApHorse1_CA_Reversed_1142
31								ApHorse1_CA_Reversed_1177
31								ApHorse1_MN_Reversed_1273
31								ApHorse1_CA_1110[P]
31								ApHorse1_CA_1128
31								ApHorse1_CA_1136[P]
31								ApHorse1_CA_1114
31								ApHorse1_MN_Reversed_1265[P]
31								ApHorse1_CA_Reversed_1162[P]
31								ApHorse1_CA_Reversed_1178[P]
31								ApHorse1_MN_Reversed_1268[P]
31								ApHorse1_MN_1253
31								ApHorse1_MN_Reversed_1272[P]
31								ApHorse1_MN_Reversed_1267
31								ApHorse1_CA_1135[P]
31								ApHorse1_MN_1235
31								ApHorse1_MN_Reversed_1262[P]
31								ApHorse1_MN_1249[P]
31								ApHorse1_CA_Reversed_1183
31								ApHorse1_MN_Reversed_1297
31								ApHorse1_CA_Reversed_1182[P]
31								ApHorse1_CA_1123[P]
31								ApHorse1_MN_Reversed_1260
31								ApHorse1_CA_Reversed_1152[P]
31								ApHorse1_CA_Reversed_1175
31								ApHorse1_MN_1237
31								ApHorse1_MN_Reversed_1299
32	32~	95*	153	80*	134	80*	134	^ApHorse1_MN_Reversed_1306	ApHorse1_CA_1116	Unknown (ApHorse1_MN_Reversed_1296)	NS	2.22231e-06	NS	NS	NS	5.17895e-37	NS	NS	0.0025587
32								ApHorse1_MN_Reversed_1303	ApHorse1_CA_Reversed_1168
33	33~	69*	167	54*	148	54*	148	^ApHorse1_CA_Reversed_1190	ApHorse1_CA_Reversed_1188	ApHorse1_CA_Reversed_1179	NS	NS	NS	NS	NS	NS	NS	NS	NS
34	34~	84*	151	69*	132	69*	132	^ApHorse1_CA_1115	ApHorse1_CA_Reversed_1169	ApHorse1_MN_Reversed_1266	NS	NS	NS	NS	NS	NS	NS	NS	NS
34								ApHorse1_CA_Reversed_1191
35	35	404	478*	316	371*	334	378*	^ApHorse1_MN_Reversed_1284	Unknown (ApHorse1_MN_1242)	ApHorse1_MN_Reversed_1265	NS	1.53652e-05	NS	7.04224e-05	7.04224e-05	2.34463e-07	NS	NS	5.30237e-09
36	36~	504	559*	406	455*	400	449*	^ApHorse1_MN_Reversed_1269	Unknown (ApHorse1_CA_1113)	ApHorse1_CA_1117	NS	NS	NS	NS	NS	NS	NS	NS	NS
37	37~	60*	128	50*	109	50*	109	^ApHorse1_CA_Reversed_1151	ApHorse1_MN_Reversed_1260	ApHorse1_MN_Reversed_1299	NS	NS	NS	NS	NS	NS	NS	NS	NS
37								ApHorse1_CA_Reversed_1145
38	38~	508	662*	410	480*	404	480*	ApHorse1_CA_Reversed_1151	ApHorse1_CA_Reversed_1143	ApHorse1_CA_Reversed_1145	NS	NS	NS	NS	NS	NS	NS	NS	NS
38									ApHorse1_MN_1244
39	39~	69*	157	59*	134	54*	138	^ApHorse1_MN_Reversed_1279	Unknown (ApHorse1_MN_1231)	ApHorse1_CA_Reversed_1157	NS	2.14827e-05	NS	8.66089e-06	NS	5.22008e-09	NS	NS	NS
39									Unknown(ApHorse1_CA_1111)	ApHorse1_MN_Reversed_1291
39										ApHorse1_MN_Reversed_1269
40	40~	498	582*	364	440*	394	470*	ApHorse1_MN_Reversed_1264	ApHorse1_CA_1122	Unknown (ApHorse1_MN_Reversed_1279)	NS	NS	NS	NS	NS	NS	NS	NS	NS
40									ApHorse1_CA_1127
40									ApHorse1_CA_1134
40									ApHorse1_CA_Reversed_1159
40									ApHorse1_MN_Reversed_1270
40									ApHorse1_MN_1247
40									ApHorse1_MN_Reversed_1285
40									ApHorse1_CA_1118
40									ApHorse1_CA_Reversed_1138
41	41~	502	582*	365	437*	398	470*	^ApHorse1_CA_1125	ApHorse1_CA_Reversed_1176	Unknown (ApHorse1_MN_Reversed_1279)	NS	NS	NS	NS	NS	NS	NS	NS	NS
41								ApHorse1_CA_Reversed_1154	ApHorse1_MN_1234
41								ApHorse1_CA_Reversed_1147	ApHorse1_MN_Reversed_1293
41								ApHorse1_MN_Reversed_1261	ApHorse1_MN_1244
41									ApHorse1_CA_1115
41									ApHorse1_CA_Reversed_1191
41									ApHorse1_MN_Reversed_1266
41									ApHorse1_MN_1233
41									ApHorse1_CA_Reversed_1164
42	42~	84	159	69	140	69	140	ApHorse1_CA_Reversed_1175	ApHorse1_MN_1243	ApHorse1_CA_Reversed_1149	NS	NS	NS	NS	NS	NS	NS	NS	NS
42										ApHorse1_CA_Reversed_1142
43	43~	92*	153	77*	134	77*	134	^ApHorse1_CA_1116	Unknown (ApHorse1_MN_Reversed_1267)	ApHorse1_MN_Reversed_1296	NS	NS	NS	NS	NS	NS	NS	NS	NS
43									Unknown(ApHorse1_MN_1253)
43									Unknown(ApHorse1_MN_Reversed_1285)
44	44~	92*	153	77*	134	77*	134	^ApHorse1_CA_Reversed_1168	Unknown (ApHorse1_MN_Reversed_1267)	ApHorse1_MN_Reversed_1296	NS	NS	NS	NS	NS	NS	NS	NS	NS
44									Unknown(ApHorse1_MN_1253)
44									Unknown(ApHorse1_MN_Reversed_1285)
45	45~	524*	598*	407*	477*	416*	480*	^ApHorse1_CA_Reversed_1193	ApHorse1_MN_Reversed_1270	ApHorse1_MN_Reversed_1291	NS	4.91951e-05	NS	1.46901e-06	NS	2.03743e-19	NS	NS	0.00166682
46	46~	549	662*	415	480*	439	480*	^ApHorse1_MN_Reversed_1277	ApHorse1_MN_1246	ApHorse1_MN_1247	NS	NS	NS	NS	NS	NS	NS	NS	NS
47	47~	476	633*	367	480*	376	480*	^ApHorse1_MN_Reversed_1266	ApHorse1_CA_1116	ApHorse1_MN_1227	NS	NS	NS	NS	NS	NS	NS	NS	NS
48	48~	103*	160	87*	141	87*	141	ApHorse1_CA_Reversed_1164	ApHorse1_CA_Reversed_1150	ApHorse1_CA_Reversed_1169	NS	NS	NS	NS	NS	NS	NS	NS	NS
48										ApHorse1_CA_Reversed_1185
48										ApHorse1_CA_Reversed_1188
49	49~	474	636*	380	480*	374	480*	^ApHorse1_CA_Reversed_1138	ApHorse1_CA_1122	Unknown (ApHorse1_MN_1239)	NS	NS	NS	NS	NS	NS	NS	NS	NS
49								ApHorse1_CA_1118[P]	ApHorse1_MN_Reversed_1302
49								ApHorse1_CA_Reversed_1165[P]	ApHorse1_MN_Reversed_1270
49								ApHorse1_MN_1250
50	50~	475	636*	387	480*	375	480*	^ApHorse1_CA_1116	ApHorse1_CA_1115	Unknown (ApHorse1_MN_Reversed_1294)	NS	NS	NS	NS	NS	NS	NS	NS	NS
51	51~	70*	153	55*	134	55*	134	^ApHorse1_CA_Reversed_1189	Unknown (ApHorse1_MN_Reversed_1274)	ApHorse1_CA_Reversed_1172	NS	NS	NS	NS	NS	NS	NS	NS	NS
52	52~	30*	128	26*	109	26*	109	^ApHorse1_CA_1104	ApHorse1_MN_Reversed_1304	ApHorse1_MN_Reversed_1299	NS	NS	NS	NS	NS	NS	NS	NS	NS
53	53~	104	159	88	140	88	140	^ApHorse1_MN_Reversed_1264	Unknown (ApHorse1_CA_Reversed_1160)	ApHorse1_CA_Reversed_1156	NS	NS	NS	NS	NS	NS	NS	NS	NS
54	54~	485	629*	412	480*	385	480*	^ApHorse1_MN_1245	ApHorse1_MN_Reversed_1270	ApHorse1_MN_1239	NS	0.000250846	NS	0.00148057	NS	2.18636e-07	NS	NS	NS
55	55~	1*	134	1*	115	1*	115	^ApHorse1_CA_1135	ApHorse1_CA_Reversed_1173	ApHorse1_MN_Reversed_1299	NS	NS	NS	NS	NS	NS	NS	NS	NS
55									ApHorse1_CA_1121
55									ApHorse1_CA_Reversed_1158
56	56~	58*	222	48*	185	48*	185	^ApHorse1_CA_1132	Unknown (ApHorse1_CA_1113)	ApHorse1_MN_Reversed_1299	NS	NS	NS	NS	NS	NS	NS	NS	NS
56								ApHorse1_MN_1241[T]
56								ApHorse1_CA_1136
56								ApHorse1_CA_Reversed_1166[T]
56								ApHorse1_CA_1114[T]
56								ApHorse1_MN_Reversed_1270[P]
56								ApHorse1_MN_Reversed_1306[T]
56								ApHorse1_CA_Reversed_1150[P]
57	57~	103	160	87	141	87	141	ApHorse1_CA_Reversed_1172	ApHorse1_CA_Reversed_1182	ApHorse1_CA_1128	NS	NS	NS	NS	NS	NS	NS	NS	NS
57									ApHorse1_MN_Reversed_1274	ApHorse1_CA_Reversed_1183
57										ApHorse1_MN_Reversed_1297
58	58~	92*	140	77*	121	77*	121	^ApHorse1_MN_Reversed_1267	ApHorse1_MN_Reversed_1296	Unknown (ApHorse1_MN_Reversed_1290)	NS	NS	NS	NS	NS	NS	NS	NS	NS
58										Unknown(ApHorse1_MN_Reversed_1289)
59	59~	94*	140	79*	121	79*	121	^ApHorse1_MN_Reversed_1285	ApHorse1_MN_Reversed_1296	Unknown (ApHorse1_MN_Reversed_1290)	NS	NS	NS	NS	NS	NS	NS	NS	NS
59								ApHorse1_MN_1253		Unknown(ApHorse1_MN_Reversed_1289)
60	60~	481	582*	392	472*	381	470*	^ApHorse1_MN_Reversed_1303	Unknown (ApHorse1_MN_1244)	ApHorse1_CA_Reversed_1143	NS	0.000487141	0.018793	0.000783765	NS	5.63794e-09	NS	NS	NS
60									Unknown(ApHorse1_MN_Reversed_1282)	ApHorse1_MN_Reversed_1291
60										ApHorse1_MN_1248
61	61~	567	620*	431	478*	455	480*	^ApHorse1_MN_Reversed_1282	Unknown (ApHorse1_MN_1233)	ApHorse1_CA_1132	NS	NS	NS	NS	NS	NS	NS	NS	NS
62	62~	104	147	88	128	88	128	^ApHorse1_MN_Reversed_1261	ApHorse1_MN_Reversed_1278	ApHorse1_CA_Reversed_1154	NS	NS	NS	NS	NS	NS	NS	NS	NS
62										ApHorse1_CA_Reversed_1185
63	63~	45*	160	35*	141	35*	141	^ApHorse1_CA_Reversed_1160	ApHorse1_CA_Reversed_1154	Unknown (ApHorse1_MN_Reversed_1293)	NS	NS	NS	NS	NS	NS	NS	NS	NS
63									ApHorse1_CA_1125	Unknown(ApHorse1_MN_1234)
63										Unknown(ApHorse1_MN_Reversed_1292)
64	64~	60*	144	50*	125	50*	125	^ApHorse1_MN_Reversed_1272	ApHorse1_MN_1251	ApHorse1_MN_Reversed_1299	NS	NS	NS	NS	NS	NS	NS	NS	NS
65	65~	106	186	90	155	90	158	^ApHorse1_CA_Reversed_1177	ApHorse1_CA_1124	ApHorse1_MN_Reversed_1282	NS	NS	NS	NS	NS	NS	NS	NS	NS
65									ApHorse1_CA_Reversed_1146
66	66~	101	153	86	134	86	134	ApHorse1_MN_Reversed_1291	ApHorse1_MN_Reversed_1269	ApHorse1_CA_Reversed_1143	NS	NS	NS	NS	NS	NS	NS	NS	NS
66										ApHorse1_CA_Reversed_1193
67	67~	482	637*	367	480*	382	480*	^ApHorse1_CA_Reversed_1143	ApHorse1_MN_1244	Unknown (ApHorse1_MN_1239)	NS	NS	NS	NS	NS	NS	NS	NS	NS
67								ApHorse1_MN_Reversed_1291	ApHorse1_MN_1234
67								ApHorse1_CA_1112[P]	ApHorse1_MN_Reversed_1293
67								ApHorse1_CA_Reversed_1169[P]	ApHorse1_CA_1115
68	68~	103	140	87	121	87	121	^ApHorse1_MN_Reversed_1265	ApHorse1_MN_Reversed_1288	ApHorse1_CA_Reversed_1139	NS	NS	NS	NS	NS	NS	NS	NS	NS
68								ApHorse1_MN_Reversed_1284
69	69~	1*	128	1*	109	1*	109	^ApHorse1_MN_Reversed_1269	ApHorse1_MN_1237	ApHorse1_MN_Reversed_1299	NS	NS	NS	NS	NS	NS	NS	NS	NS
70	70~	88*	144	73*	125	73*	125	^ApHorse1_CA_1123	ApHorse1_MN_1244	Unknown (ApHorse1_MN_Reversed_1273)	NS	NS	NS	NS	NS	NS	NS	NS	NS
71	71~	476	637*	342	458*	376	480*	^ApHorse1_MN_1239	Unknown (ApHorse1_CA_1115)	ApHorse1_MN_1244	NS	NS	NS	NS	NS	NS	NS	NS	NS
71									Unknown(ApHorse1_MN_1244)	ApHorse1_CA_1115
72	72	160	377	141	316	141	316	^ApHorse1_CA_1129	ApHorse1_MN_Reversed_1271	ApHorse1_MN_1246	NS	0.00655362	NS	3.86742e-08	NS	4.65134e-22	NS	NS	NS
72										ApHorse1_MN_1244
73	73~	412	474*	351	392*	342	374*	^ApHorse1_CA_Reversed_1173	ApHorse1_CA_Reversed_1167	ApHorse1_CA_Reversed_1180	NS	0.00250926	0.000331026	0.00105777	0.000395988	0.000836241	NS	NS	5.31365e-08
73								ApHorse1_CA_1121
74	74~	89	150	74	131	74	131	^ApHorse1_MN_1229	ApHorse1_MN_Reversed_1301	ApHorse1_CA_1131	NS	NS	NS	NS	NS	NS	NS	NS	NS
75	75~	103	155	87	136	87	136	^ApHorse1_MN_Reversed_1297	ApHorse1_MN_Reversed_1268	ApHorse1_MN_Reversed_1281	NS	NS	NS	NS	NS	NS	NS	NS	NS
75								ApHorse1_CA_Reversed_1183		ApHorse1_CA_1131
76	76~	98	143	83	127	83	124	^ApHorse1_CA_Reversed_1179	Unknown (ApHorse1_CA_1130)	ApHorse1_MN_Reversed_1266	NS	NS	NS	NS	NS	NS	NS	NS	NS
77	77~	45*	115	35*	99	35*	99	^ApHorse1_CA_Reversed_1154	ApHorse1_CA_1113	ApHorse1_CA_Reversed_1156	NS	0.004783	NS	NS	NS	2.17881e-31	NS	NS	0.0319329
77								ApHorse1_CA_1125
78	78~	498	559*	400	455*	394	449*	^ApHorse1_CA_1117	ApHorse1_CA_1113	Unknown (ApHorse1_MN_Reversed_1255)	NS	NS	NS	NS	NS	NS	NS	NS	NS
78										Unknown(ApHorse1_MN_Reversed_1300)
79	79~	104	147	88	128	88	128	^ApHorse1_CA_Reversed_1156	ApHorse1_CA_Reversed_1144	ApHorse1_CA_1128	NS	NS	NS	NS	NS	NS	NS	NS	NS
79								ApHorse1_CA_1125[T]
79								ApHorse1_CA_Reversed_1154[T]
80	80~	468	558*	377	457*	368	448*	^ApHorse1_MN_1243	ApHorse1_MN_Reversed_1302	Unknown (ApHorse1_CA_1132)	NS	NS	NS	NS	NS	NS	NS	NS	NS
80										Unknown(ApHorse1_MN_1241)
81	81~	1*	111	1*	95	1*	95	^ApHorse1_MN_1245	ApHorse1_CA_Reversed_1143	Unknown (ApHorse1_MN_Reversed_1299)	NS	NS	NS	NS	NS	NS	NS	NS	NS
81								ApHorse1_MN_Reversed_1296[T]	ApHorse1_CA_Reversed_1193
81								ApHorse1_MN_Reversed_1305[T]
81								ApHorse1_MN_Reversed_1304[T]
81								ApHorse1_MN_1231[T]
81								ApHorse1_MN_1235[T]
81								ApHorse1_MN_Reversed_1301[T]
81								ApHorse1_CA_Reversed_1169[T]
81								ApHorse1_MN_1254[T]
82	82~	94	130	79	111	79	111	ApHorse1_CA_Reversed_1171	ApHorse1_CA_1110	ApHorse1_MN_Reversed_1289	NS	NS	NS	NS	NS	NS	NS	NS	NS
82									ApHorse1_CA_1127
82									ApHorse1_CA_1134
82									ApHorse1_CA_Reversed_1159
82									ApHorse1_MN_1243
83	83~	82*	130	67*	111	67*	111	^ApHorse1_CA_Reversed_1185	Unknown (ApHorse1_CA_Reversed_1163)	ApHorse1_CA_Reversed_1188	NS	0.0213921	NS	NS	NS	4.86686e-26	NS	NS	NS
84	84~	1*	136	1*	117	1*	117	^ApHorse1_MN_Reversed_1278	Unknown (ApHorse1_MN_Reversed_1258)	ApHorse1_MN_1251	NS	NS	NS	NS	NS	NS	NS	NS	NS
~ = It is possible that this apparent recombination signal could have been caused by an evolutionary
process other than recombination.
* = The actual breakpoint position is undetermined (it was most likely either overprinted by a subsequent
recombination event or off the edges of the analysed sequence fragments).
$ = This might not be breakpoint - it is likey the edge of a genome segment (possibly exchanged during reassortment)
^ = The recombinant sequence may have been misidentified (one of the identified parents might be the recombinant)
Minor Parent = Parent contributing the smaller fraction of sequence.
Major Parent = Parent contributing the larger fraction of sequence.
Unknown = Only one parent and a recombinant need be in the alignment for a recombination event to be detectable.
The sequence listed as unknown was used to infer the existance of a missing parental sequence.
NS = No significant P-value was recorded for this recombination event using the particular method in question.

## Sheet: Norv1xHZ2_NY
Table key:
~ = It is possible that this apparent recombination signal could have been caused by an evolutionary
process other than recombination.
* = The actual breakpoint position is undetermined (it was most likely either overprinted by a subsequent
recombination event or off the edges of the analysed sequence fragments).
$ = This might not be breakpoint - it is likey the edge of a genome segment (possibly exchanged during reassortment)
^ = The recombinant sequence may have been misidentified (one of the identified parents might be the recombinant)
Minor Parent = Parent contributing the smaller fraction of sequence.
Major Parent = Parent contributing the larger fraction of sequence.
Unknown = Only one parent and a recombinant need be in the alignment for a recombination event to be detectable.
The sequence listed as unknown was used to infer the existance of a missing parental sequence.
NS = No significant P-value was recorded for this recombination event using the particular method in question.
			Breakpoint Positions
		In Alignment		In Recombinant Sequence		Relative to ApSheep_NorV1_1871								Detection Methods
Recombination Event Number	Number In .RDP File	Begin	End	Begin	End	Begin	End	Recombinant Sequence(s)	Minor Parental Sequence(s)	Major Parental Sequence(s)	RDP	GENECONV	Bootscan	Maxchi	Chimaera	SiSscan	PhylPro	LARD	3Seq
1	1	1*	130	1*	127	1*	127	^ApSheep_NorV1_1866	ApSheep_NorV1_1864	ApHZ2_NY_1403	8.86e-09	2.94e-09	6.56e-06	9.6e-07	2.62e-05	4.46e-08	NS	NS	0.000376
1										ApHZ2_NY_Reversed_1422
2	2~	492	573*	396	477*	402	474*	^ApSheep_NorV1_1844	Unknown (ApSheep_NorV1_Reversed_1880)	ApHZ2_NY_Reversed_1448	NS	6.3e-09	0.00197	2.61e-05	0.000302	1.09e-14	NS	NS	NS
2										ApHZ2_NY_1384
2										ApSheep_NorV1_Reversed_1888
2										ApSheep_NorV1_1846
2										ApHZ2_NY_Reversed_1424
2										ApHZ2_NY_1378
3	3~	1*	139	1*	136	1*	136	^ApHZ2_NY_Reversed_1411	ApHZ2_NY_Reversed_1428	Unknown (ApSheep_NorV1_1872)	NS	NS	NS	NS	NS	NS	NS	NS	NS
3								ApHZ2_NY_Reversed_1412
4	4	56*	136	56*	133	56*	133	^ApHZ2_NY_1390	ApHZ2_NY_1407	ApHZ2_NY_Reversed_1438	NS	2.93e-07	0.00371	0.00097	0.00861	NS	NS	NS	2.6e-08
5	5~	536	630*	437	480*	443	480*	^ApSheep_NorV1_Reversed_1915	ApHZ2_NY_Reversed_1452	ApSheep_NorV1_1842	NS	3.57e-07	NS	NS	NS	0.000134	NS	NS	0.00561
5									ApHZ2_NY_Reversed_1430
5									ApHZ2_NY_1374
6	6	456	535*	375	433*	384	442*	ApHZ2_NY_1399	ApSheep_NorV1_1863	ApHZ2_NY_Reversed_1413	NS	1.41e-06	8.84e-06	NS	NS	0.000594	NS	NS	0.000423
7	7~	68*	152	68*	149	68*	147	^ApSheep_NorV1_1830	ApHZ2_NY_Reversed_1423	ApHZ2_NY_Reversed_1443	NS	NS	NS	NS	NS	NS	NS	NS	NS
7									ApSheep_NorV1_1853
8	8	62*	138	62*	135	62*	135	^ApSheep_NorV1_Reversed_1890	ApSheep_NorV1_1855	ApSheep_NorV1_Reversed_1899	NS	1.77e-06	0.0031	4.12e-07	0.000704	NS	NS	NS	9.47e-05
9	9~	1*	99	1*	99	1*	99	^ApSheep_NorV1_Reversed_1878	ApSheep_NorV1_Reversed_1913	ApSheep_NorV1_1843	NS	1.78e-06	NS	0.000951	NS	0.00658	NS	NS	0.0485756
10	10	1*	127	1*	127	1*	124	^ApSheep_NorV1_1831	ApSheep_NorV1_1865	ApSheep_NorV1_1870	NS	1.06e-05	6.54e-06	0.00104	0.00215	5.76e-05	NS	NS	NS
10										ApSheep_NorV1_1843
11	11~	1*	114	1*	111	1*	111	^ApHZ2_NY_Reversed_1439	ApHZ2_NY_Reversed_1433	ApSheep_NorV1_1872	NS	NS	NS	NS	NS	NS	NS	NS	NS
11									ApHZ2_NY_1393	ApSheep_NorV1_1843
11									ApHZ2_NY_Reversed_1431
12	12~	486	550*	401	455*	398	452*	^ApSheep_NorV1_1846	ApSheep_NorV1_1858	ApHZ2_NY_Reversed_1451	NS	0.000151	9.71e-06	0.00405	0.00255	0.0016	NS	NS	0.00915
12								ApSheep_NorV1_Reversed_1891[T]	ApSheep_NorV1_Reversed_1894	ApSheep_NorV1_1835
12								ApHZ2_NY_1397[T]	ApHZ2_NY_1404
12								ApHZ2_NY_1398[T]
12								ApSheep_NorV1_Reversed_1876
12								ApHZ2_NY_1378
13	13~	62*	128	62*	125	62*	125	^ApHZ2_NY_Reversed_1456	ApHZ2_NY_Reversed_1454	Unknown (ApSheep_NorV1_1872)	NS	NS	NS	NS	NS	NS	NS	NS	NS
14	14	62*	127	62*	124	62*	124	^ApSheep_NorV1_Reversed_1889	ApSheep_NorV1_Reversed_1887	ApSheep_NorV1_1872	NS	0.00019	NS	0.000842	0.00219	4.75e-05	NS	NS	NS
14									ApSheep_NorV1_1857	ApHZ2_NY_Reversed_1450
15	15~	486	565*	398	466*	398	466*	ApSheep_NorV1_Reversed_1888	ApSheep_NorV1_Reversed_1911	ApSheep_NorV1_1864	NS	3.16e-05	3.89e-06	NS	NS	0.000152	NS	NS	0.000739
16	16~	1*	90	1*	90	1*	90	^ApSheep_NorV1_1843	Unknown (ApHZ2_NY_Reversed_1447)	ApHZ2_NY_1404	NS	NS	NS	NS	NS	NS	NS	NS	NS
17	17	58*	143	58*	140	58*	139	^ApHZ2_NY_1392	ApHZ2_NY_Reversed_1438	ApSheep_NorV1_1853	NS	6.5e-05	NS	NS	NS	0.000421	NS	NS	0.00655
17										ApSheep_NorV1_Reversed_1905
18	18	61*	162	61*	155	61*	157	^ApHZ2_NY_1401	ApSheep_NorV1_1849	ApSheep_NorV1_1853	NS	9.21e-05	0.025	0.000219	NS	0.00066	NS	NS	NS
19	19~	467	650*	392	480*	389	480*	^ApSheep_NorV1_Reversed_1913	ApSheep_NorV1_1842	ApHZ2_NY_Reversed_1439	NS	NS	NS	NS	NS	NS	NS	NS	NS
19								ApHZ2_NY_1376
19								ApSheep_NorV1_1841
20	20~	61*	136	61*	133	61*	133	^ApHZ2_NY_Reversed_1423	ApSheep_NorV1_1849	Unknown (ApSheep_NorV1_1853)	NS	NS	NS	NS	NS	NS	NS	NS	NS
21	21~	86*	136	86*	133	86*	133	^ApSheep_NorV1_1838	ApHZ2_NY_Reversed_1453	Unknown (ApSheep_NorV1_Reversed_1881)	NS	NS	NS	NS	NS	NS	NS	NS	NS
22	22~	467	616*	407	480*	389	480*	ApHZ2_NY_Reversed_1408	ApHZ2_NY_1392	ApSheep_NorV1_Reversed_1874	NS	0.000204	5.58e-06	0.00623	NS	2.59e-05	NS	NS	NS
23	23~	36*	112	36*	109	36*	109	^ApHZ2_NY_Reversed_1454	ApHZ2_NY_Reversed_1409	Unknown (ApSheep_NorV1_Reversed_1898)	NS	NS	NS	NS	NS	NS	NS	NS	NS
24	24~	467	650*	386	480*	389	480*	^ApHZ2_NY_Reversed_1448	ApSheep_NorV1_Reversed_1911	ApHZ2_NY_Reversed_1439	NS	0.000256	0.00993	NS	0.000981	0.000127	NS	NS	0.0156
25	25~	492	645*	369	480*	402	480*	ApHZ2_NY_Reversed_1443	Unknown (ApHZ2_NY_Reversed_1421)	ApSheep_NorV1_1830	NS	0.00028	0.00699	0.000114	0.00542	1.54e-25	NS	NS	1.98e-07
26	26~	446	553*	377	460*	377	454*	^ApSheep_NorV1_1855	ApHZ2_NY_1403	ApSheep_NorV1_Reversed_1909	NS	NS	NS	NS	NS	NS	NS	NS	NS
26								ApSheep_NorV1_1856		ApSheep_NorV1_1829
26										ApSheep_NorV1_Reversed_1892
26										ApSheep_NorV1_Reversed_1903
27	27~	47	130	47	128	47	127	^ApSheep_NorV1_Reversed_1910	ApSheep_NorV1_1864	ApHZ2_NY_1403	NS	NS	NS	NS	NS	NS	NS	NS	NS
27										ApHZ2_NY_Reversed_1422
28	28~	460	622*	379	480*	388	480*	^ApSheep_NorV1_1851	ApSheep_NorV1_Reversed_1899	ApHZ2_NY_Reversed_1455	NS	NS	NS	NS	NS	NS	NS	NS	NS
29	29~	87*	132	87*	129	87*	129	ApHZ2_NY_Reversed_1424	ApSheep_NorV1_Reversed_1895	ApSheep_NorV1_1861	NS	NS	NS	NS	NS	NS	NS	NS	NS
30	30~	458	650*	356	480*	386	480*	^ApHZ2_NY_1384	ApSheep_NorV1_1858	ApHZ2_NY_Reversed_1439	NS	NS	NS	NS	NS	NS	NS	NS	NS
30									ApSheep_NorV1_Reversed_1894
31	31~	467	650*	380	480*	389	480*	^ApHZ2_NY_1374	ApHZ2_NY_Reversed_1426	ApHZ2_NY_Reversed_1439	NS	NS	NS	NS	NS	NS	NS	NS	NS
32	32~	1*	148	1*	145	1*	143	^ApHZ2_NY_Reversed_1431	ApHZ2_NY_Reversed_1433	Unknown (ApSheep_NorV1_1853)	NS	NS	NS	NS	NS	NS	NS	NS	NS
33	33~	503	578*	407	476*	413	479*	^ApSheep_NorV1_1854	ApSheep_NorV1_Reversed_1916	ApSheep_NorV1_1868	NS	NS	NS	NS	NS	NS	NS	NS	NS
34	34~	71	128	71	125	71	125	^ApSheep_NorV1_1854	ApHZ2_NY_1380	ApHZ2_NY_1403	NS	0.00112	0.000229	0.0088	NS	0.000521	NS	NS	0.00247
34								ApSheep_NorV1_1852	ApHZ2_NY_Reversed_1429	ApHZ2_NY_Reversed_1422
35	35~	90	157	90	152	90	152	^ApHZ2_NY_Reversed_1437	ApHZ2_NY_Reversed_1447	ApHZ2_NY_Reversed_1445	NS	NS	NS	NS	NS	NS	NS	NS	NS
35										ApHZ2_NY_1389
36	36~	535	645*	412	480*	442	480*	^ApSheep_NorV1_1853	ApHZ2_NY_1380	ApHZ2_NY_Reversed_1441	NS	NS	NS	NS	NS	NS	NS	NS	NS
37	37~	54*	142	54*	139	54*	139	ApHZ2_NY_Reversed_1444	ApHZ2_NY_1378	ApSheep_NorV1_1853	NS	NS	NS	NS	NS	NS	NS	NS	NS
38	38~	504	580*	393	460*	414	480*	ApSheep_NorV1_Reversed_1877	ApSheep_NorV1_1835	ApSheep_NorV1_1868	NS	NS	NS	NS	NS	NS	NS	NS	NS
39	39~	78	168	78	150	78	160	^ApSheep_NorV1_Reversed_1908	ApHZ2_NY_1382	Unknown (ApSheep_NorV1_1865)	NS	NS	NS	NS	NS	NS	NS	NS	NS
40	40~	1*	90	1*	90	1*	90	^ApSheep_NorV1_1872	Unknown (ApSheep_NorV1_1860)	ApSheep_NorV1_Reversed_1882	NS	NS	NS	NS	NS	NS	NS	NS	NS
41	41~	86	145	86	142	86	140	^ApSheep_NorV1_1849	Unknown (ApSheep_NorV1_Reversed_1907)	ApHZ2_NY_Reversed_1443	NS	NS	NS	NS	NS	NS	NS	NS	NS
42	42	75*	412	75*	343	75*	346	^ApSheep_NorV1_1859	ApSheep_NorV1_Reversed_1892	ApHZ2_NY_Reversed_1417	NS	0.00383	NS	4.21e-08	NS	3.94e-24	NS	NS	0.000617
42										ApSheep_NorV1_1871
43	43~	504	580*	393	460*	414	480*	^ApHZ2_NY_Reversed_1444	ApHZ2_NY_Reversed_1458	ApSheep_NorV1_1868	NS	NS	NS	NS	NS	NS	NS	NS	NS
44	44~	72*	138	72*	135	72*	135	ApHZ2_NY_Reversed_1448	ApHZ2_NY_1386	ApSheep_NorV1_Reversed_1905	NS	NS	NS	NS	NS	NS	NS	NS	NS
44										ApSheep_NorV1_Reversed_1886
45	45~	348	424	273	346	288	355	^ApSheep_NorV1_1868	ApSheep_NorV1_1867	ApSheep_NorV1_1830	NS	NS	NS	NS	NS	NS	NS	NS	NS
45										ApHZ2_NY_1395
46	46~	489	618*	405	480*	399	480*	ApHZ2_NY_Reversed_1424	ApSheep_NorV1_1830	ApSheep_NorV1_Reversed_1903	NS	NS	NS	NS	NS	NS	NS	NS	NS
46										ApHZ2_NY_Reversed_1451
47	47~	48*	220	48*	181	48*	194	^ApHZ2_NY_Reversed_1450	Unknown (ApSheep_NorV1_1835)	ApSheep_NorV1_Reversed_1887	NS	NS	NS	NS	NS	NS	NS	NS	NS
47								ApHZ2_NY_1395[T]		ApSheep_NorV1_1857
47								ApSheep_NorV1_1853[T]
47								ApHZ2_NY_1386[T]
47								ApSheep_NorV1_1836[T]
47								ApSheep_NorV1_Reversed_1877[T]
48	48~	101	147	101	144	101	142	^ApSheep_NorV1_Reversed_1873	ApHZ2_NY_1404	Unknown (ApHZ2_NY_Reversed_1458)	NS	NS	NS	NS	NS	NS	NS	NS	NS
48										Unknown(ApSheep_NorV1_Reversed_1880)
49	49	374	650*	311	480*	311	480*	^ApHZ2_NY_Reversed_1411	ApHZ2_NY_Reversed_1451	ApHZ2_NY_Reversed_1439	NS	NS	NS	NS	NS	NS	NS	NS	NS
50	50~	82	132	82	129	82	129	^ApSheep_NorV1_1862	ApHZ2_NY_1402	Unknown (ApSheep_NorV1_Reversed_1886)	NS	NS	NS	NS	NS	NS	NS	NS	NS
50										Unknown(ApHZ2_NY_Reversed_1452)
51	51~	472	536*	379	428*	394	443*	ApSheep_NorV1_1838	ApSheep_NorV1_1840	ApHZ2_NY_Reversed_1458	NS	NS	NS	NS	NS	NS	NS	NS	NS
51										ApHZ2_NY_Reversed_1432
52	52~	90	127	90	124	90	124	ApSheep_NorV1_1844	ApSheep_NorV1_Reversed_1891	Unknown (ApSheep_NorV1_Reversed_1894)	NS	NS	NS	NS	NS	NS	NS	NS	NS
52										Unknown(ApHZ2_NY_1399)
52										Unknown(ApHZ2_NY_Reversed_1425)
53	53~	95	146	95	141	95	141	ApSheep_NorV1_Reversed_1898	ApSheep_NorV1_Reversed_1895	ApHZ2_NY_Reversed_1408	NS	NS	NS	NS	NS	NS	NS	NS	NS
53										ApSheep_NorV1_Reversed_1902
53										ApHZ2_NY_1406
54	54~	74*	143	74*	140	74*	139	^ApSheep_NorV1_1857	ApHZ2_NY_1375	ApHZ2_NY_1403	NS	NS	NS	NS	NS	NS	NS	NS	NS
54								ApSheep_NorV1_Reversed_1887		ApHZ2_NY_Reversed_1422
55	55~	456	523*	402	448*	384	430*	ApSheep_NorV1_Reversed_1881	Unknown (ApSheep_NorV1_1840)	ApSheep_NorV1_Reversed_1909	NS	NS	NS	NS	NS	NS	NS	NS	NS
55									Unknown(ApSheep_NorV1_Reversed_1909)	ApSheep_NorV1_1840
55										ApHZ2_NY_1404
56	56~	432	549*	371	454*	363	451*	^ApHZ2_NY_1400	ApHZ2_NY_Reversed_1453	Unknown (ApSheep_NorV1_Reversed_1907)	NS	NS	NS	NS	NS	NS	NS	NS	NS
57	57~	496	629*	406	480*	406	480*	^ApHZ2_NY_Reversed_1452	Unknown (ApHZ2_NY_1388)	ApHZ2_NY_1383	NS	NS	NS	NS	NS	NS	NS	NS	NS
57								ApSheep_NorV1_1847[T]
57								ApHZ2_NY_Reversed_1415[T]
57								ApHZ2_NY_Reversed_1439
58	58~	91*	134	91*	131	91*	131	^ApSheep_NorV1_1872	ApHZ2_NY_Reversed_1420	Unknown (ApHZ2_NY_Reversed_1428)	NS	NS	NS	NS	NS	NS	NS	NS	NS
59	59~	95	334	95	271	95	274	ApSheep_NorV1_1840	Unknown (ApHZ2_NY_Reversed_1413)	ApSheep_NorV1_Reversed_1894	NS	NS	NS	NS	NS	NS	NS	NS	NS
59								ApHZ2_NY_Reversed_1428[T]
60	60~	95	139	95	136	95	136	ApSheep_NorV1_1845	ApSheep_NorV1_Reversed_1895	ApSheep_NorV1_Reversed_1902	NS	NS	NS	NS	NS	NS	NS	NS	NS
61	61~	80*	119	80*	116	80*	116	^ApSheep_NorV1_1867	ApHZ2_NY_Reversed_1447	ApHZ2_NY_1403	NS	NS	NS	NS	NS	NS	NS	NS	NS
61										ApHZ2_NY_Reversed_1422
62	62~	54*	126	54*	123	54*	123	^ApHZ2_NY_1382	ApHZ2_NY_Reversed_1432	Unknown (ApHZ2_NY_Reversed_1440)	NS	NS	NS	NS	NS	NS	NS	NS	NS
63	63~	489	537*	399	447*	399	444*	^ApSheep_NorV1_1831	ApSheep_NorV1_Reversed_1898	Unknown (ApSheep_NorV1_1845)	NS	NS	NS	NS	NS	NS	NS	NS	NS
64	64~	44*	130	44*	127	44*	127	^ApSheep_NorV1_Reversed_1918	ApSheep_NorV1_Reversed_1893	ApSheep_NorV1_Reversed_1899	NS	NS	NS	NS	NS	NS	NS	NS	NS
65	65~	77	121	77	118	77	118	^ApSheep_NorV1_Reversed_1884	ApSheep_NorV1_1847	Unknown (ApSheep_NorV1_1865)	NS	NS	NS	NS	NS	NS	NS	NS	NS
66	66~	134	188	131	162	131	165	^ApHZ2_NY_1402	ApSheep_NorV1_1851	Unknown (ApHZ2_NY_Reversed_1415)	NS	NS	NS	NS	NS	NS	NS	NS	NS
67	67~	77	146	77	143	77	141	^ApSheep_NorV1_Reversed_1880	Unknown (ApHZ2_NY_Reversed_1420)	ApHZ2_NY_1404	NS	NS	NS	NS	NS	NS	NS	NS	NS
67									Unknown(ApHZ2_NY_1404)	ApHZ2_NY_Reversed_1420
68	68~	500	557*	371	419*	410	458*	^ApSheep_NorV1_1869	ApSheep_NorV1_1870	ApHZ2_NY_Reversed_1410	NS	NS	NS	NS	NS	NS	NS	NS	NS
68								ApSheep_NorV1_Reversed_1879[T]
~ = It is possible that this apparent recombination signal could have been caused by an evolutionary
process other than recombination.
* = The actual breakpoint position is undetermined (it was most likely either overprinted by a subsequent
recombination event or off the edges of the analysed sequence fragments).
$ = This might not be breakpoint - it is likey the edge of a genome segment (possibly exchanged during reassortment)
^ = The recombinant sequence may have been misidentified (one of the identified parents might be the recombinant)
Minor Parent = Parent contributing the smaller fraction of sequence.
Major Parent = Parent contributing the larger fraction of sequence.
Unknown = Only one parent and a recombinant need be in the alignment for a recombination event to be detectable.
The sequence listed as unknown was used to infer the existance of a missing parental sequence.
NS = No significant P-value was recorded for this recombination event using the particular method in question.

## Sheet: Norv2xHZ2_NY
Table key:
~ = It is possible that this apparent recombination signal could have been caused by an evolutionary
process other than recombination.
* = The actual breakpoint position is undetermined (it was most likely either overprinted by a subsequent
recombination event or off the edges of the analysed sequence fragments).
$ = This might not be breakpoint - it is likey the edge of a genome segment (possibly exchanged during reassortment)
^ = The recombinant sequence may have been misidentified (one of the identified parents might be the recombinant)
Minor Parent = Parent contributing the smaller fraction of sequence.
Major Parent = Parent contributing the larger fraction of sequence.
Unknown = Only one parent and a recombinant need be in the alignment for a recombination event to be detectable.
The sequence listed as unknown was used to infer the existance of a missing parental sequence.
NS = No significant P-value was recorded for this recombination event using the particular method in question.
			Breakpoint Positions
		In Alignment		In Recombinant Sequence		Relative to ApHZ2_NY_Reversed_1437								Detection Methods
Recombination Event Number	Number In .RDP File	Begin	End	Begin	End	Begin	End	Recombinant Sequence(s)	Minor Parental Sequence(s)	Major Parental Sequence(s)	RDP	GENECONV	Bootscan	Maxchi	Chimaera	SiSscan	PhylPro	LARD	3Seq
1	1~	522	622*	376	476*	454	480*	^ApSheep_NorV2_1938	ApHZ2_NY_Reversed_1421	ApSheep_NorV2_Reversed_1968	NS	2.12306e-08	NS	1.35e-06	0.00023	2.34e-15	NS	NS	0.00149
1									ApHZ2_NY_Reversed_1433
1									ApHZ2_NY_Reversed_1416
1									ApHZ2_NY_Reversed_1459
2	2~	450	601*	379	480*	386	480*	^ApHZ2_NY_1396	ApSheep_NorV2_Reversed_1959	Unknown (ApSheep_NorV2_1942)	NS	NS	NS	NS	NS	NS	NS	NS	NS
2								ApHZ2_NY_Reversed_1427	ApHZ2_NY_Reversed_1411
3	3	56*	135	56*	132	56*	132	^ApHZ2_NY_1390	ApHZ2_NY_1407	ApHZ2_NY_Reversed_1438	NS	3.59e-07	0.000594	0.00078	0.00692	NS	NS	NS	2.44e-08
4	4~	453	603*	403	480*	388	480*	^ApSheep_NorV2_Reversed_1986	ApHZ2_NY_1376	ApSheep_NorV2_1942	NS	0.000115908	8.52e-05	0.000568	0.0047	1.16e-08	NS	NS	NS
4									ApSheep_NorV2_1924
5	5~	448	603*	375	480*	386	480*	^ApSheep_NorV2_1942	Unknown (ApHZ2_NY_Reversed_1412)	ApHZ2_NY_Reversed_1451	NS	9.84e-07	NS	3.35e-06	0.000171	2.37e-10	NS	NS	NS
5										ApHZ2_NY_Reversed_1430
5										ApHZ2_NY_Reversed_1409
5										ApSheep_NorV2_Reversed_1970
5										ApSheep_NorV2_Reversed_1963
6	6	1*	112	1*	109	1*	109	^ApHZ2_NY_Reversed_1454	ApHZ2_NY_Reversed_1409	Unknown (ApSheep_NorV2_Reversed_1972)	3.62e-05	1.82e-06	4.94e-07	0.000245	0.000204	8.35e-06	NS	NS	0.000173
6										Unknown(ApSheep_NorV2_Reversed_1973)
7	7	445	507*	353	412*	386	439*	^ApSheep_NorV2_Reversed_1952	Unknown (ApSheep_NorV2_1926)	ApSheep_NorV2_Reversed_1988	NS	2.12e-06	NS	0.00416	0.00297	4.31e-06	NS	NS	0.019
8	8	1*	188	1*	170	1*	173	ApHZ2_NY_Reversed_1439	ApHZ2_NY_Reversed_1434	ApSheep_NorV2_Reversed_1973	0.000936	2.52e-06	0.000254	0.00123	0.000185	NS	NS	NS	0.000947
8										ApSheep_NorV2_Reversed_1972
9	9	1*	136	1*	133	1*	133	^ApHZ2_NY_Reversed_1428	ApHZ2_NY_Reversed_1411	ApSheep_NorV2_Reversed_1955	NS	3.04e-06	1.15e-06	0.0016	0.0339	6.38e-05	NS	NS	4.81e-05
10	10	1*	126	1*	123	1*	123	^ApHZ2_NY_Reversed_1412	ApSheep_NorV2_Reversed_1959	ApSheep_NorV2_Reversed_1955	NS	4.41e-06	0.00302	0.000642	NS	0.000146	NS	NS	NS
10										ApSheep_NorV2_1934
10										ApSheep_NorV2_Reversed_1953
11	11~	36*	116	36*	113	36*	113	ApSheep_NorV2_1938	ApHZ2_NY_1402	ApSheep_NorV2_Reversed_1953	NS	0.000289	NS	0.000769	0.00139	8.65e-06	NS	NS	0.000792
11										ApSheep_NorV2_Reversed_1972
11										ApSheep_NorV2_Reversed_1973
12	12~	82*	137	82*	137	82*	134	^ApSheep_NorV2_Reversed_1998	Unknown (ApHZ2_NY_1401)	ApHZ2_NY_Reversed_1455	NS	NS	NS	NS	NS	NS	NS	NS	NS
13	13~	1*	120	1*	117	1*	117	ApHZ2_NY_1379	ApHZ2_NY_1404	Unknown (ApSheep_NorV2_Reversed_1972)	NS	NS	NS	NS	NS	NS	NS	NS	NS
13									ApHZ2_NY_Reversed_1447	Unknown(ApSheep_NorV2_Reversed_1973)
13									ApHZ2_NY_Reversed_1433
13									ApSheep_NorV2_Reversed_1957
14	14~	1*	82	1*	82	1*	82	ApSheep_NorV2_Reversed_1995	ApSheep_NorV2_Reversed_1960	ApSheep_NorV2_Reversed_1996	NS	NS	NS	NS	NS	NS	NS	NS	NS
15	15	226	385	202	299	211	332	^ApHZ2_NY_1395	ApSheep_NorV2_Reversed_1962	ApHZ2_NY_Reversed_1426	NS	4.96e-05	NS	NS	0.04	0.0028	NS	NS	0.0159
16	16	1*	139	1*	136	1*	136	^ApHZ2_NY_Reversed_1448	ApHZ2_NY_1386	ApSheep_NorV2_Reversed_1973	NS	5.06e-05	0.000893	0.000223	0.000123	9.14e-06	NS	NS	0.000202
16										ApSheep_NorV2_Reversed_1972
17	17~	60*	138	60*	135	60*	135	^ApHZ2_NY_Reversed_1438	ApHZ2_NY_1392	ApSheep_NorV2_Reversed_1964	NS	NS	NS	NS	NS	NS	NS	NS	NS
17										ApSheep_NorV2_Reversed_1981
18	18~	458	585*	405	480*	393	480*	^ApHZ2_NY_Reversed_1408	ApHZ2_NY_1392	ApHZ2_NY_1380	NS	NS	NS	NS	NS	NS	NS	NS	NS
18										ApHZ2_NY_Reversed_1429
19	19~	1*	92	1*	92	1*	92	^ApHZ2_NY_Reversed_1447	ApHZ2_NY_1404	Unknown (ApSheep_NorV2_Reversed_1988)	NS	NS	NS	NS	NS	NS	NS	NS	NS
20	20~	1*	92	1*	92	1*	92	^ApSheep_NorV2_Reversed_1955	Unknown (ApHZ2_NY_Reversed_1417)	ApHZ2_NY_Reversed_1426	NS	NS	NS	NS	NS	NS	NS	NS	NS
21	21	32*	129	32*	126	32*	126	^ApHZ2_NY_1382	ApHZ2_NY_Reversed_1434	ApSheep_NorV2_Reversed_1973	NS	0.00017	0.00489	0.000218	0.00038	2.11e-06	NS	NS	9.9e-05
21										ApSheep_NorV2_Reversed_1972
22	22	1*	120	1*	117	1*	117	^ApSheep_NorV2_1928	ApSheep_NorV2_1932	ApSheep_NorV2_Reversed_1972	NS	0.000188	NS	0.00122	0.000322	4.45e-05	NS	NS	NS
22										ApSheep_NorV2_Reversed_1973
23	23~	1*	129	1*	126	1*	126	^ApHZ2_NY_Reversed_1458	ApHZ2_NY_1375	Unknown (ApSheep_NorV2_Reversed_1973)	NS	NS	NS	NS	NS	NS	NS	NS	NS
23										Unknown(ApSheep_NorV2_Reversed_1972)
24	24	336	416	268	333	289	357	^ApSheep_NorV2_Reversed_1962	ApSheep_NorV2_Reversed_1967	Unknown (ApHZ2_NY_1400)	NS	0.000215	NS	0.02	NS	5.7e-07	NS	NS	NS
24									ApSheep_NorV2_1939	Unknown(ApHZ2_NY_1391)
24										Unknown(ApHZ2_NY_1394)
25	25~	1*	146	1*	143	1*	143	^ApHZ2_NY_Reversed_1421	ApHZ2_NY_Reversed_1420	Unknown (ApSheep_NorV2_Reversed_1972)	NS	NS	NS	NS	NS	NS	NS	NS	NS
25								ApHZ2_NY_1404	ApHZ2_NY_1404	Unknown(ApSheep_NorV2_Reversed_1973)
26	26~	1*	144	1*	141	1*	141	^ApSheep_NorV2_1926	ApSheep_NorV2_1919	ApSheep_NorV2_Reversed_1972	NS	0.000263	0.00295	NS	0.00509	1.27e-07	NS	NS	0.000115
26									ApHZ2_NY_Reversed_1426	ApSheep_NorV2_Reversed_1973
27	27~	567	628*	425	480*	480	480*	^ApSheep_NorV2_Reversed_1987	Unknown (ApHZ2_NY_Reversed_1436)	ApSheep_NorV2_Reversed_1954	NS	NS	NS	NS	NS	NS	NS	NS	NS
28	28~	464	516*	381	427*	399	448*	^ApHZ2_NY_1398	ApSheep_NorV2_Reversed_1953	ApSheep_NorV2_Reversed_1963	NS	NS	NS	NS	NS	NS	NS	NS	NS
29	29~	1*	96	1*	96	1*	96	^ApSheep_NorV2_Reversed_1952	ApHZ2_NY_Reversed_1459	ApSheep_NorV2_Reversed_1988	NS	NS	NS	NS	NS	NS	NS	NS	NS
29									ApHZ2_NY_Reversed_1416	ApSheep_NorV2_Reversed_1972
30	30	445	507*	341	400*	386	439*	^ApHZ2_NY_1380	Unknown (ApSheep_NorV2_1926)	ApSheep_NorV2_Reversed_1988	NS	0.000508	NS	0.0015	0.0277	1.77e-05	NS	NS	NS
30								ApHZ2_NY_Reversed_1429
30								ApSheep_NorV2_1949
31	31~	1*	92	1*	92	1*	92	^ApHZ2_NY_1389	ApHZ2_NY_Reversed_1425	Unknown (ApSheep_NorV2_Reversed_1972)	NS	NS	NS	NS	NS	NS	NS	NS	NS
31								ApHZ2_NY_Reversed_1437[P]	ApHZ2_NY_1391	Unknown(ApSheep_NorV2_Reversed_1973)
31								ApSheep_NorV2_Reversed_1964	ApHZ2_NY_1394
31								ApSheep_NorV2_Reversed_1958[T]	ApHZ2_NY_1400
31								ApHZ2_NY_1376[T]	ApHZ2_NY_Reversed_1443
31								ApHZ2_NY_Reversed_1410[P]	ApSheep_NorV2_Reversed_1957
31								ApHZ2_NY_1383
31								ApHZ2_NY_1385[P]
31								ApHZ2_NY_1398[T]
31								ApSheep_NorV2_Reversed_1991[P]
31								ApHZ2_NY_Reversed_1417[P]
31								ApHZ2_NY_Reversed_1419[P]
31								ApHZ2_NY_Reversed_1430[P]
31								ApSheep_NorV2_1936[T]
31								ApSheep_NorV2_Reversed_1994
31								ApHZ2_NY_1384[P]
31								ApHZ2_NY_1406[P]
31								ApHZ2_NY_1402
31								ApHZ2_NY_Reversed_1409[T]
31								ApSheep_NorV2_1923
31								ApSheep_NorV2_Reversed_1956[P]
31								ApHZ2_NY_Reversed_1411
31								ApSheep_NorV2_Reversed_1985[P]
31								ApHZ2_NY_1378
31								ApHZ2_NY_1387[T]
31								ApHZ2_NY_Reversed_1442[T]
31								ApHZ2_NY_Reversed_1445
31								ApHZ2_NY_Reversed_1452[P]
31								ApSheep_NorV2_1920[T]
31								ApSheep_NorV2_1935[T]
31								ApSheep_NorV2_Reversed_1999
31								ApSheep_NorV2_1937[P]
31								ApHZ2_NY_1374[P]
31								ApHZ2_NY_Reversed_1418
31								ApHZ2_NY_Reversed_1432[T]
31								ApHZ2_NY_Reversed_1455
31								ApSheep_NorV2_Reversed_1998
31								ApSheep_NorV2_Reversed_1970[T]
31								ApSheep_NorV2_1946
32	32~	469	530*	407	465*	404	462*	^ApSheep_NorV2_Reversed_1997	Unknown (ApHZ2_NY_Reversed_1437)	ApHZ2_NY_Reversed_1423	NS	NS	NS	NS	NS	NS	NS	NS	NS
32								ApSheep_NorV2_Reversed_1963
33	33~	32*	92	32*	92	32*	92	^ApHZ2_NY_Reversed_1453	ApHZ2_NY_Reversed_1456	ApHZ2_NY_1403	NS	NS	NS	NS	NS	NS	NS	NS	NS
34	34~	474	532*	397	455*	406	464*	^ApHZ2_NY_1393	Unknown (ApHZ2_NY_1403)	ApHZ2_NY_Reversed_1433	NS	NS	NS	NS	NS	NS	NS	NS	NS
34								ApHZ2_NY_Reversed_1431	Unknown(ApHZ2_NY_Reversed_1422)
35	35~	488	628*	402	480*	420	480*	^ApSheep_NorV2_1929	ApSheep_NorV2_1924	ApHZ2_NY_Reversed_1452	NS	NS	NS	NS	NS	NS	NS	NS	NS
35								ApSheep_NorV2_Reversed_1958	ApHZ2_NY_Reversed_1452	ApHZ2_NY_Reversed_1434
35								ApHZ2_NY_1376
35								ApHZ2_NY_1378[T]
36	36~	1*	120	1*	117	1*	117	^ApSheep_NorV2_Reversed_1965	ApHZ2_NY_1380	ApHZ2_NY_1403	NS	0.00166	NS	0.018	NS	2.94e-07	NS	NS	NS
36								ApSheep_NorV2_1944[P]	ApHZ2_NY_Reversed_1429	ApHZ2_NY_Reversed_1422
36								ApSheep_NorV2_1945
37	37~	488	628*	432	480*	420	480*	^ApSheep_NorV2_Reversed_1982	ApHZ2_NY_Reversed_1434	ApHZ2_NY_Reversed_1410	NS	NS	NS	NS	NS	NS	NS	NS	NS
37								ApSheep_NorV2_1926
37								ApSheep_NorV2_Reversed_1988[T]
38	38~	34*	90	34*	90	34*	90	^ApHZ2_NY_Reversed_1434	ApHZ2_NY_Reversed_1420	Unknown (ApSheep_NorV2_Reversed_1953)	NS	NS	NS	NS	NS	NS	NS	NS	NS
38										Unknown(ApSheep_NorV2_1934)
39	39~	473	628*	369	480*	405	480*	^ApHZ2_NY_Reversed_1433	ApHZ2_NY_Reversed_1421	ApHZ2_NY_Reversed_1441	NS	NS	NS	NS	NS	NS	NS	NS	NS
39									ApSheep_NorV2_Reversed_1990
40	40~	469	532*	404	464*	404	464*	^ApHZ2_NY_Reversed_1437	ApHZ2_NY_Reversed_1423	ApSheep_NorV2_1946	NS	0.00199	0.00595	0.012	0.00751	0.000628	NS	NS	NS
41	41~	70*	132	70*	129	70*	129	^ApSheep_NorV2_Reversed_1951	Unknown (ApHZ2_NY_Reversed_1459)	ApHZ2_NY_Reversed_1424	NS	NS	NS	NS	NS	NS	NS	NS	NS
41								ApSheep_NorV2_Reversed_1995[T]	Unknown(ApHZ2_NY_Reversed_1416)
41								ApSheep_NorV2_Reversed_1996[T]
42	42~	1*	128	1*	125	1*	125	^ApSheep_NorV2_Reversed_1972	Unknown (ApSheep_NorV2_1919)	ApSheep_NorV2_1933	NS	NS	NS	NS	NS	NS	NS	NS	NS
42								ApSheep_NorV2_Reversed_1973
43	43~	443	520*	375	446*	384	452*	^ApHZ2_NY_1400	ApHZ2_NY_Reversed_1453	ApHZ2_NY_1394	NS	0.0115	NS	5.58e-05	0.000588	1.2e-06	NS	NS	NS
43										ApHZ2_NY_Reversed_1454
44	44	132	400	129	315	129	345	^ApSheep_NorV2_Reversed_1967	ApSheep_NorV2_Reversed_1968	ApHZ2_NY_1401	NS	0.00284	NS	NS	NS	8.04e-05	NS	NS	NS
44								ApSheep_NorV2_1939
45	45~	80	119	80	116	80	116	ApHZ2_NY_1401	ApHZ2_NY_1397	ApHZ2_NY_1403	NS	NS	NS	NS	NS	NS	NS	NS	NS
45								ApHZ2_NY_Reversed_1423		ApHZ2_NY_Reversed_1422
46	46~	34*	98	34*	98	34*	98	^ApSheep_NorV2_Reversed_1969	ApSheep_NorV2_Reversed_1974	Unknown (ApSheep_NorV2_Reversed_1988)	NS	NS	NS	NS	NS	NS	NS	NS	NS
46								ApSheep_NorV2_1940[T]
47	47~	36*	105	36*	103	36*	103	^ApHZ2_NY_1388	ApHZ2_NY_1380	ApHZ2_NY_Reversed_1450	NS	NS	NS	NS	NS	NS	NS	NS	NS
48	48~	95	140	95	137	95	137	^ApSheep_NorV2_1932	ApHZ2_NY_Reversed_1450	ApSheep_NorV2_1947	NS	NS	NS	NS	NS	NS	NS	NS	NS
49	49~	466	530*	401	459*	401	462*	ApSheep_NorV2_Reversed_1976	ApHZ2_NY_1403	ApHZ2_NY_Reversed_1410	NS	NS	NS	NS	NS	NS	NS	NS	NS
49									ApHZ2_NY_Reversed_1422	ApSheep_NorV2_Reversed_1971
50	50~	1*	148	1*	145	1*	145	^ApHZ2_NY_Reversed_1450	Unknown (ApHZ2_NY_Reversed_1431)	ApHZ2_NY_Reversed_1433	NS	NS	NS	NS	NS	NS	NS	NS	NS
50								ApHZ2_NY_Reversed_1426	Unknown(ApHZ2_NY_1393)
51	51~	1*	120	1*	117	1*	117	^ApHZ2_NY_Reversed_1459	ApSheep_NorV2_1941	Unknown (ApSheep_NorV2_Reversed_1953)	NS	0.00921	NS	0.00948	0.000769	1.17e-06	NS	NS	NS
51								ApHZ2_NY_Reversed_1416		Unknown(ApSheep_NorV2_1934)
52	52~	459	518*	397	453*	394	450*	^ApHZ2_NY_Reversed_1454	Unknown (ApSheep_NorV2_Reversed_1950)	ApSheep_NorV2_1932	NS	NS	NS	NS	NS	NS	NS	NS	NS
53	53~	62*	124	62*	121	62*	121	^ApHZ2_NY_Reversed_1441	ApHZ2_NY_1375	ApSheep_NorV2_Reversed_1993	NS	NS	NS	NS	NS	NS	NS	NS	NS
54	54~	473	507*	405	436*	405	439*	ApHZ2_NY_Reversed_1424	ApHZ2_NY_Reversed_1428	ApHZ2_NY_Reversed_1410	NS	NS	NS	NS	NS	NS	NS	NS	NS
55	55~	490	628*	350	480*	422	480*	ApHZ2_NY_Reversed_1434	ApSheep_NorV2_1924	ApHZ2_NY_Reversed_1452	NS	NS	NS	NS	NS	NS	NS	NS	NS
56	56~	448	480	311	340	386	412	^ApSheep_NorV2_Reversed_1954	ApHZ2_NY_Reversed_1418	ApHZ2_NY_Reversed_1436	NS	NS	NS	NS	NS	NS	NS	NS	NS
57	57~	34*	90*	34*	90*	34*	90*	ApSheep_NorV2_1932	ApHZ2_NY_1400	Unknown (ApSheep_NorV2_Reversed_1988)	NS	NS	NS	NS	NS	NS	NS	NS	NS
58	58~	460	518*	380	432*	395	450*	ApHZ2_NY_1399	ApHZ2_NY_1386	ApHZ2_NY_Reversed_1413	NS	NS	NS	NS	NS	NS	NS	NS	NS
59	59~	86	186	86	171	86	171	^ApSheep_NorV2_Reversed_1950	ApHZ2_NY_Reversed_1457	ApHZ2_NY_1405	NS	NS	NS	NS	NS	NS	NS	NS	NS
60	60~	448	520*	377	446*	386	452*	ApSheep_NorV2_1925	ApHZ2_NY_Reversed_1432	Unknown (ApSheep_NorV2_1947)	NS	NS	NS	NS	NS	NS	NS	NS	NS
61	61~	47*	145	47*	142	47*	142	^ApSheep_NorV2_Reversed_1987	ApHZ2_NY_Reversed_1456	Unknown (ApSheep_NorV2_Reversed_1988)	NS	NS	NS	NS	NS	NS	NS	NS	NS
62	62~	70	132	70	132	70	129	ApSheep_NorV2_Reversed_1966	ApSheep_NorV2_Reversed_1988	ApSheep_NorV2_Reversed_1959	NS	NS	NS	NS	NS	NS	NS	NS	NS
63	63~	473	515*	390	429*	405	447*	ApHZ2_NY_1374	ApSheep_NorV2_Reversed_1953	ApSheep_NorV2_Reversed_1971	NS	NS	NS	NS	NS	NS	NS	NS	NS
63									ApSheep_NorV2_1934
64	64~	34*	110	34*	107	34*	107	^ApHZ2_NY_Reversed_1436	ApHZ2_NY_Reversed_1433	Unknown (ApSheep_NorV2_Reversed_1953)	NS	NS	NS	NS	NS	NS	NS	NS	NS
64										Unknown(ApSheep_NorV2_1934)
~ = It is possible that this apparent recombination signal could have been caused by an evolutionary
process other than recombination.
* = The actual breakpoint position is undetermined (it was most likely either overprinted by a subsequent
recombination event or off the edges of the analysed sequence fragments).
$ = This might not be breakpoint - it is likey the edge of a genome segment (possibly exchanged during reassortment)
^ = The recombinant sequence may have been misidentified (one of the identified parents might be the recombinant)
Minor Parent = Parent contributing the smaller fraction of sequence.
Major Parent = Parent contributing the larger fraction of sequence.
Unknown = Only one parent and a recombinant need be in the alignment for a recombination event to be detectable.
The sequence listed as unknown was used to infer the existance of a missing parental sequence.
NS = No significant P-value was recorded for this recombination event using the particular method in question.

## Sheet: Ap_all
Table key:
~ = It is possible that this apparent recombination signal could have been caused by an evolutionary
process other than recombination.
* = The actual breakpoint position is undetermined (it was most likely either overprinted by a subsequent
recombination event or off the edges of the analysed sequence fragments).
$ = This might not be breakpoint - it is likey the edge of a genome segment (possibly exchanged during reassortment)
^ = The recombinant sequence may have been misidentified (one of the identified parents might be the recombinant)
Minor Parent = Parent contributing the smaller fraction of sequence.
Major Parent = Parent contributing the larger fraction of sequence.
Unknown = Only one parent and a recombinant need be in the alignment for a recombination event to be detectable.
The sequence listed as unknown was used to infer the existance of a missing parental sequence.
NS = No significant P-value was recorded for this recombination event using the particular method in question.
			Breakpoint Positions
		In Alignment		In Recombinant Sequence		Relative to ApHorse1_CA_1104								Detection Methods
Recombination Event Number	Number In .RDP File	Begin	End	Begin	End	Begin	End	Recombinant Sequence(s)	Minor Parental Sequence(s)	Major Parental Sequence(s)	RDP	GENECONV	Bootscan	Maxchi	Chimaera	SiSscan	PhylPro	LARD	3Seq
1	1	1*	168	1*	145	1*	146	^ApHorse1_MN_Reversed_1276	Unknown (ApHorse1_MN_Reversed_1303)	ApHorse1_MN_Reversed_1287	NS	NS	NS	NS	NS	NS	NS	NS	NS
2	2	1*	168	1*	146	1*	146	^ApHorse1_MN_Reversed_1287	ApHZ2_NY_Reversed_1454	ApHorse1_MN_1240	NS	7.98176e-24	2.15609e-11	1.10805e-10	6.5932e-10	1.45979e-14	NS	NS	4.78212e-35
2									ApHorse1_MN_Reversed_1303
3	3	1*	380	1*	225	1*	228	ApHorse1_CA_Reversed_1153	ApHorse1_CA_Reversed_1160	Unknown (ApHorse1_MN_1238)	NS	NS	NS	NS	NS	NS	NS	NS	NS
4	4	680	848*	400	480*	381	480*	^ApHorse1_MN_Reversed_1289	Unknown (ApSheep_NorV1_1849)	ApWebster_WI_Reversed_2055	NS	NS	NS	NS	NS	NS	NS	NS	NS
5	5	715	847*	416	480*	411	480*	^ApHorse1_MN_1254	Unknown (ApSheep_NorV1_Reversed_1906)	ApWebster_WI_2031	NS	2.75704e-19	2.98506e-12	1.11188e-07	1.6286e-06	NS	NS	NS	1.26927e-29
5									Unknown(ApHorse1_CA_1104)
5									Unknown(ApHorse1_CA_1132)
5									Unknown(ApHorse1_CA_1135)
5									Unknown(ApHorse1_CA_1136)
5									Unknown(ApHorse1_CA_Reversed_1139)
5									Unknown(ApHorse1_CA_Reversed_1143)
5									Unknown(ApHorse1_CA_Reversed_1147)
5									Unknown(ApHorse1_CA_Reversed_1151)
5									Unknown(ApHorse1_CA_Reversed_1156)
5									Unknown(ApHorse1_CA_Reversed_1157)
5									Unknown(ApHorse1_CA_Reversed_1178)
5									Unknown(ApHorse1_CA_Reversed_1189)
5									Unknown(ApHorse1_MN_1241)
5									Unknown(ApHorse1_MN_1242)
5									Unknown(ApHorse1_MN_1248)
5									Unknown(ApHorse1_MN_Reversed_1265)
5									Unknown(ApHorse1_MN_Reversed_1268)
5									Unknown(ApHorse1_MN_Reversed_1269)
5									Unknown(ApHorse1_MN_Reversed_1306)
5									Unknown(ApHZ2_NY_1386)
5									Unknown(ApHZ2_NY_1388)
5									Unknown(ApHZ2_NY_1399)
5									Unknown(ApHZ2_NY_Reversed_1412)
5									Unknown(ApHZ2_NY_Reversed_1444)
5									Unknown(ApHZ2_NY_Reversed_1454)
5									Unknown(ApSheep_NorV1_1825)
5									Unknown(ApSheep_NorV1_1826)
5									Unknown(ApSheep_NorV1_1854)
5									Unknown(ApSheep_NorV1_1863)
5									Unknown(ApSheep_NorV1_Reversed_1873)
5									Unknown(ApSheep_NorV1_Reversed_1877)
5									Unknown(ApSheep_NorV1_Reversed_1895)
5									Unknown(ApSheep_NorV1_Reversed_1907)
5									Unknown(ApSheep_NorV2_1939)
5									Unknown(ApSheep_NorV2_1940)
5									Unknown(ApSheep_NorV2_1941)
5									Unknown(ApSheep_NorV2_1945)
5									Unknown(ApSheep_NorV2_Reversed_1965)
5									Unknown(ApSheep_NorV2_Reversed_1967)
5									Unknown(ApSheep_NorV2_Reversed_1974)
5									Unknown(ApSheep_NorV2_Reversed_1979)
5									Unknown(ApSheep_NorV2_Reversed_1993)
5									Unknown(ApSheep_NorV2_Reversed_2000)
5									Unknown(ApWebster_WI_2014)
5									Unknown(ApWebster_WI_2026)
5									Unknown(ApWebster_WI_2029)
5									Unknown(ApWebster_WI_Reversed_2059)
5									Unknown(ApWebster_WI_Reversed_2072)
5									Unknown(ApWebster_WI_Reversed_2081)
6	6	153	548*	131	312*	131	316*	^ApHorse1_MN_Reversed_1284	ApWebster_WI_Reversed_2039	Unknown (ApSheep_NorV1_Reversed_1908)	NS	NS	NS	NS	NS	NS	NS	NS	NS
7	7	760	856*	432	480*	445	480*	^ApHorse1_MN_Reversed_1292	Unknown (ApHorse1_CA_1122)	ApWebster_WI_2015	NS	1.17714e-12	NS	0.00441915	0.00428033	2.40987e-06	NS	NS	2.78933e-14
7										ApHorse1_MN_1234
7										ApHorse1_MN_Reversed_1293
8	8	682	835*	407	480*	383	480*	^ApSheep_NorV1_1844	Unknown (ApSheep_NorV1_Reversed_1878)	ApSheep_NorV2_Reversed_1959	NS	NS	NS	NS	NS	NS	NS	NS	NS
9	9	49*	168	49*	145	49*	146	^ApHorse1_MN_Reversed_1303	ApHZ2_NY_Reversed_1454	ApHorse1_MN_Reversed_1294	NS	NS	NS	NS	NS	NS	NS	NS	NS
10	10	642	845*	371	480*	363	480*	^ApSheep_NorV1_Reversed_1878	ApSheep_NorV2_Reversed_1959	ApSheep_NorV2_1942	NS	NS	NS	NS	NS	NS	NS	NS	NS
11	11~	752	853*	433	480*	437	480*	^ApSheep_NorV1_Reversed_1915	ApHorse1_CA_Reversed_1187	ApSheep_NorV1_1842	NS	3.86945e-06	NS	0.0494218	NS	0.0330085	NS	NS	1.6445e-05
11									ApSheep_NorV2_1946
12	12	1*	179	1*	148	1*	148	^ApWebster_WI_2026	ApHZ2_NY_Reversed_1423	ApHZ2_NY_1399	NS	9.39891e-11	8.49253e-05	0.00048163	0.000475375	2.84924e-05	NS	NS	1.09102e-19
12										ApHorse1_CA_Reversed_1139
13	13	1*	153	1*	131	1*	131	^ApHZ2_NY_Reversed_1438	ApWebster_WI_Reversed_2067	ApHZ2_NY_1390	NS	2.10361e-10	5.1049e-09	0.0371055	0.0368819	0.000330096	NS	NS	1.07088e-08
14	14	1*	153	1*	131	1*	131	^ApWebster_WI_Reversed_2067	ApWebster_WI_2017	ApHorse1_MN_Reversed_1288	NS	2.10361e-10	NS	0.0371055	0.0371055	0.000801096	NS	NS	1.07088e-08
15	15	680	846*	391	480*	381	480*	^ApSheep_NorV2_1942	Unknown (ApSheep_NorV1_1841)	ApHorse1_CA_1122	NS	2.43769e-10	4.34914e-13	2.60471e-06	6.4554e-05	2.40527e-13	NS	NS	0.0257251
15									Unknown(ApHorse1_CA_Reversed_1183)	ApHorse1_MN_Reversed_1270
15									Unknown(ApHorse1_MN_Reversed_1297)	ApHZ2_NY_1403
15									Unknown(ApHZ2_NY_Reversed_1448)	ApHZ2_NY_Reversed_1422
15									Unknown(ApWebster_WI_Reversed_2076)	ApHZ2_NY_Reversed_1435
15										ApWebster_WI_2008
16	16	1*	235	1*	169	1*	175	^ApSheep_NorV2_Reversed_1973	Unknown (ApSheep_NorV1_1866)	ApSheep_NorV1_1864	8.39029e-06	2.79956e-10	4.83261e-10	0.000252369	3.6078e-05	1.27698e-07	NS	NS	1.18689e-07
16								ApSheep_NorV2_Reversed_1972[P]
17	17	708	870*	370	480*	404	480*	^ApSheep_NorV1_1869	ApHorse1_CA_Reversed_1159	Unknown (ApHorse1_MN_Reversed_1287)	NS	7.34015e-10	4.33963e-09	4.70518e-06	0.00167861	3.41786e-10	NS	NS	NS
17								ApSheep_NorV1_Reversed_1879	ApHorse1_CA_1111	Unknown(ApHorse1_MN_1240)
17									ApHorse1_CA_1124	Unknown(ApHorse1_MN_Reversed_1276)
17									ApHorse1_CA_1127
17									ApHorse1_CA_1134
17									ApHorse1_CA_Reversed_1171
17									ApHorse1_CA_Reversed_1177
17									ApHorse1_MN_1231
17									ApHorse1_MN_1253
17									ApHorse1_MN_Reversed_1267
17									ApHorse1_MN_Reversed_1299
17									ApHZ2_NY_1378
17									ApHZ2_NY_1404
17									ApHZ2_NY_Reversed_1413
17									ApHZ2_NY_Reversed_1425
17									ApHZ2_NY_Reversed_1450
17									ApSheep_NorV1_1840
17									ApSheep_NorV1_Reversed_1888
17									ApSheep_NorV1_Reversed_1893
17									ApSheep_NorV1_Reversed_1913
17									ApSheep_NorV2_1948
17									ApSheep_NorV2_Reversed_1958
17									ApWebster_WI_2005
17									ApWebster_WI_2013
17									ApWebster_WI_Reversed_2039
17									ApWebster_WI_Reversed_2052
17									ApWebster_WI_Reversed_2061
17									ApWebster_WI_Reversed_2064
17									ApWebster_WI_Reversed_2078
18	18	62*	162	61*	140	61*	140	ApSheep_NorV1_1869	ApSheep_NorV2_Reversed_1984	Unknown (ApHorse1_MN_1240)	NS	NS	NS	NS	NS	NS	NS	NS	NS
19	19	56*	162	56*	140	56*	140	ApWebster_WI_2017	ApWebster_WI_Reversed_2064	ApHorse1_MN_1236	NS	1.23538e-09	NS	NS	NS	0.011008	NS	NS	5.90589e-06
20	20	696	804*	358	446*	393	480*	^ApSheep_NorV1_Reversed_1895	ApWebster_WI_Reversed_2045	Unknown (ApHorse1_MN_Reversed_1287)	NS	2.99105e-09	1.57913e-09	1.33879e-06	0.00267045	2.11738e-10	NS	NS	NS
20								ApSheep_NorV2_1940	ApHorse1_CA_1115	Unknown(ApHorse1_MN_1240)
20									ApHorse1_CA_1120	Unknown(ApHorse1_MN_Reversed_1276)
20									ApHorse1_CA_1129
20									ApHorse1_CA_1135
20									ApHorse1_CA_Reversed_1139
20									ApHorse1_CA_Reversed_1142
20									ApHorse1_CA_Reversed_1148
20									ApHorse1_CA_Reversed_1149
20									ApHorse1_CA_Reversed_1157
20									ApHorse1_CA_Reversed_1164
20									ApHorse1_CA_Reversed_1168
20									ApHorse1_CA_Reversed_1174
20									ApHorse1_CA_Reversed_1176
20									ApHorse1_CA_Reversed_1178
20									ApHorse1_CA_Reversed_1179
20									ApHorse1_CA_Reversed_1191
20									ApHorse1_CA_Reversed_1192
20									ApHorse1_MN_1234
20									ApHorse1_MN_1242
20									ApHorse1_MN_1244
20									ApHorse1_MN_1248
20									ApHorse1_MN_1249
20									ApHorse1_MN_Reversed_1263
20									ApHorse1_MN_Reversed_1265
20									ApHorse1_MN_Reversed_1266
20									ApHorse1_MN_Reversed_1271
20									ApHorse1_MN_Reversed_1293
20									ApHZ2_NY_1375
20									ApHZ2_NY_1382
20									ApHZ2_NY_1387
20									ApHZ2_NY_1390
20									ApHZ2_NY_1399
20									ApHZ2_NY_1401
20									ApHZ2_NY_1402
20									ApHZ2_NY_Reversed_1409
20									ApHZ2_NY_Reversed_1411
20									ApHZ2_NY_Reversed_1418
20									ApHZ2_NY_Reversed_1419
20									ApHZ2_NY_Reversed_1438
20									ApHZ2_NY_Reversed_1442
20									ApHZ2_NY_Reversed_1444
20									ApSheep_NorV1_1827
20									ApSheep_NorV1_1832
20									ApSheep_NorV1_1839
20									ApSheep_NorV1_1845
20									ApSheep_NorV1_1863
20									ApSheep_NorV1_1864
20									ApSheep_NorV1_Reversed_1873
20									ApSheep_NorV1_Reversed_1884
20									ApSheep_NorV1_Reversed_1889
20									ApSheep_NorV1_Reversed_1906
20									ApSheep_NorV1_Reversed_1907
20									ApSheep_NorV2_1923
20									ApSheep_NorV2_1936
20									ApSheep_NorV2_1943
20									ApSheep_NorV2_Reversed_1956
20									ApSheep_NorV2_Reversed_1968
20									ApSheep_NorV2_Reversed_1970
20									ApSheep_NorV2_Reversed_1979
20									ApSheep_NorV2_Reversed_1980
20									ApSheep_NorV2_Reversed_1994
20									ApSheep_NorV2_Reversed_1998
20									ApSheep_NorV2_Reversed_2000
20									ApWebster_WI_2009
20									ApWebster_WI_2015
20									ApWebster_WI_2026
20									ApWebster_WI_2028
20									ApWebster_WI_Reversed_2036
20									ApWebster_WI_Reversed_2038
20									ApWebster_WI_Reversed_2044
20									ApWebster_WI_Reversed_2059
20									ApWebster_WI_Reversed_2070
20									ApWebster_WI_Reversed_2072
21	21	46*	204	46*	156	46*	162	^ApSheep_NorV1_Reversed_1895	ApSheep_NorV1_Reversed_1898	Unknown (ApHorse1_MN_1238)	NS	NS	NS	NS	NS	NS	NS	NS	NS
22	22~	1*	150	1*	128	1*	128	ApSheep_NorV1_1866	ApSheep_NorV1_1864	ApSheep_NorV2_1922	NS	6.11919e-06	6.28988e-09	0.00013237	0.000191642	1.10728e-05	NS	NS	0.0145179
22										ApSheep_NorV1_1843
22										ApSheep_NorV2_Reversed_1953
22										ApSheep_NorV2_Reversed_1955
23	23	1*	160	1*	138	1*	138	^ApHorse1_CA_Reversed_1186	ApWebster_WI_Reversed_2084	ApWebster_WI_Reversed_2079	NS	3.82258e-09	2.31293e-09	0.000354361	0.00342234	0.000477482	NS	NS	6.2468e-09
23										ApHorse1_MN_Reversed_1300
23										ApHZ2_NY_Reversed_1451
24	24	724	864*	389	480*	417	480*	ApSheep_NorV1_1850	Unknown (ApWebster_WI_Reversed_2046)	ApWebster_WI_Reversed_2066	NS	5.48468e-09	NS	0.00016216	8.36704e-06	3.36935e-10	NS	NS	1.07088e-08
24									Unknown(ApHorse1_MN_Reversed_1264)	ApHorse1_CA_Reversed_1166
24									Unknown(ApHZ2_NY_Reversed_1421)	ApHorse1_CA_Reversed_1170
24										ApHorse1_MN_1241
24										ApHorse1_MN_1246
24										ApHZ2_NY_1392
24										ApHZ2_NY_1395
24										ApHZ2_NY_Reversed_1433
24										ApSheep_NorV1_1830
24										ApSheep_NorV1_1849
24										ApSheep_NorV1_1853
24										ApSheep_NorV1_1866
24										ApSheep_NorV2_1922
24										ApWebster_WI_2013
24										ApWebster_WI_2021
24										ApWebster_WI_2024
25	25	1*	155	1*	133	1*	133	^ApHZ2_NY_Reversed_1431	ApWebster_WI_Reversed_2066	ApSheep_NorV1_1843	NS	7.43342e-09	1.2742e-06	2.376e-05	0.00294897	1.89431e-08	NS	NS	NS
25								ApHZ2_NY_1393		ApSheep_NorV2_Reversed_1955
26	26	156	560	134	318	134	328	^ApHorse1_CA_Reversed_1193	ApHZ2_NY_Reversed_1441	ApSheep_NorV1_Reversed_1876	NS	4.02473e-07	NS	6.62811e-13	NS	1.14042e-16	NS	NS	3.5696e-09
26									ApHorse1_CA_Reversed_1143	ApHorse1_CA_1110
26										ApHorse1_CA_1122
26										ApHZ2_NY_Reversed_1426
26										ApWebster_WI_Reversed_2053
27	27	784	870*	398	480*	465	480*	^ApSheep_NorV2_1938	Unknown (ApHorse1_CA_1123)	ApSheep_NorV2_Reversed_1954	NS	1.38905e-08	NS	1.64589e-06	5.73086e-05	2.42134e-16	NS	NS	NS
28	28	40*	192	35*	146	40*	155	^ApHorse1_MN_1238	Unknown (ApSheep_NorV2_Reversed_1959)	ApSheep_NorV1_1844	NS	NS	NS	NS	NS	NS	NS	NS	NS
29	29	695	849*	361	480*	392	480*	^ApWebster_WI_Reversed_2046	ApHorse1_MN_1238	ApHorse1_CA_Reversed_1159	NS	2.7182e-10	1.57745e-11	3.55784e-07	5.01973e-05	1.32877e-09	NS	NS	NS
29								ApHorse1_MN_Reversed_1264		ApHorse1_CA_1126
29								ApHZ2_NY_Reversed_1421		ApHorse1_CA_1127
29								ApSheep_NorV1_1860		ApHorse1_CA_1128
29								ApSheep_NorV1_Reversed_1900		ApHorse1_CA_1134
29										ApHorse1_CA_Reversed_1155
29										ApHorse1_CA_Reversed_1161
29										ApHZ2_NY_Reversed_1413
29										ApWebster_WI_Reversed_2039
30	30	695	849*	361	480*	392	480*	^ApHorse1_CA_Reversed_1147	ApHorse1_CA_Reversed_1178	ApHorse1_MN_1238	NS	NS	NS	NS	NS	NS	NS	NS	NS
31	31	47*	166	47*	144	47*	144	^ApHorse1_CA_Reversed_1147	ApHorse1_CA_Reversed_1164	ApHorse1_MN_Reversed_1294	NS	NS	NS	NS	NS	NS	NS	NS	NS
32	32	695	849*	361	480*	392	480*	^ApWebster_WI_Reversed_2042	Unknown (ApHorse1_CA_Reversed_1178)	ApHorse1_MN_1238	NS	NS	NS	NS	NS	NS	NS	NS	NS
33	33	680	848*	383	480*	381	480*	^ApHorse1_MN_1238	Unknown (ApSheep_NorV2_Reversed_2000)	ApSheep_NorV1_1872	NS	5.80072e-09	NS	2.85736e-08	0.00527976	2.3071e-15	NS	NS	NS
33									Unknown(ApHorse1_CA_1135)	ApHorse1_CA_1105
33									Unknown(ApHorse1_CA_Reversed_1143)	ApHorse1_CA_1107
33									Unknown(ApHorse1_CA_Reversed_1170)	ApHorse1_CA_1108
33									Unknown(ApHorse1_CA_Reversed_1178)	ApHorse1_CA_1124
33									Unknown(ApHorse1_CA_Reversed_1188)	ApHorse1_CA_1131
33									Unknown(ApHorse1_MN_1246)	ApHorse1_CA_1137
33									Unknown(ApHorse1_MN_1248)	ApHorse1_CA_Reversed_1140
33									Unknown(ApHorse1_MN_Reversed_1268)	ApHorse1_CA_Reversed_1141
33									Unknown(ApHorse1_MN_Reversed_1272)	ApHorse1_CA_Reversed_1142
33									Unknown(ApHorse1_MN_Reversed_1275)	ApHorse1_CA_Reversed_1149
33									Unknown(ApHorse1_MN_Reversed_1277)	ApHorse1_CA_Reversed_1158
33									Unknown(ApHZ2_NY_1386)	ApHorse1_CA_Reversed_1160
33									Unknown(ApHZ2_NY_1392)	ApHorse1_CA_Reversed_1164
33									Unknown(ApHZ2_NY_1401)	ApHorse1_CA_Reversed_1167
33									Unknown(ApHZ2_NY_Reversed_1433)	ApHorse1_CA_Reversed_1171
33									Unknown(ApHZ2_NY_Reversed_1444)	ApHorse1_CA_Reversed_1174
33									Unknown(ApSheep_NorV1_1853)	ApHorse1_CA_Reversed_1176
33									Unknown(ApSheep_NorV1_1867)	ApHorse1_CA_Reversed_1177
33									Unknown(ApSheep_NorV1_Reversed_1906)	ApHorse1_CA_Reversed_1179
33									Unknown(ApSheep_NorV1_Reversed_1916)	ApHorse1_CA_Reversed_1185
33									Unknown(ApSheep_NorV2_1922)	ApHorse1_CA_Reversed_1188
33									Unknown(ApSheep_NorV2_1946)	ApHorse1_CA_Reversed_1191
33									Unknown(ApSheep_NorV2_Reversed_1967)	ApHorse1_CA_Reversed_1192
33									Unknown(ApSheep_NorV2_Reversed_1993)	ApHorse1_MN_1228
33									Unknown(ApWebster_WI_2013)	ApHorse1_MN_1229
33									Unknown(ApWebster_WI_2021)	ApHorse1_MN_1231
33									Unknown(ApWebster_WI_2028)	ApHorse1_MN_1252
33									Unknown(ApWebster_WI_Reversed_2066)	ApHorse1_MN_Reversed_1255
33									Unknown(ApWebster_WI_Reversed_2072)	ApHorse1_MN_Reversed_1257
33										ApHorse1_MN_Reversed_1258
33										ApHorse1_MN_Reversed_1262
33										ApHorse1_MN_Reversed_1263
33										ApHorse1_MN_Reversed_1280
33										ApHorse1_MN_Reversed_1281
33										ApHorse1_MN_Reversed_1283
33										ApHZ2_NY_1375
33										ApHZ2_NY_1390
33										ApHZ2_NY_1396
33										ApHZ2_NY_1397
33										ApHZ2_NY_1406
33										ApHZ2_NY_Reversed_1410
33										ApHZ2_NY_Reversed_1417
33										ApHZ2_NY_Reversed_1418
33										ApHZ2_NY_Reversed_1427
33										ApHZ2_NY_Reversed_1430
33										ApHZ2_NY_Reversed_1448
33										ApHZ2_NY_Reversed_1455
33										ApSheep_NorV1_1827
33										ApSheep_NorV1_1829
33										ApSheep_NorV1_1837
33										ApSheep_NorV1_1839
33										ApSheep_NorV1_1846
33										ApSheep_NorV1_1859
33										ApSheep_NorV1_1861
33										ApSheep_NorV1_1864
33										ApSheep_NorV1_1865
33										ApSheep_NorV1_Reversed_1874
33										ApSheep_NorV1_Reversed_1885
33										ApSheep_NorV1_Reversed_1886
33										ApSheep_NorV1_Reversed_1888
33										ApSheep_NorV1_Reversed_1891
33										ApSheep_NorV1_Reversed_1892
33										ApSheep_NorV1_Reversed_1902
33										ApSheep_NorV1_Reversed_1905
33										ApSheep_NorV1_Reversed_1912
33										ApSheep_NorV1_Reversed_1913
33										ApSheep_NorV1_Reversed_1916
33										ApSheep_NorV2_1920
33										ApSheep_NorV2_1923
33										ApSheep_NorV2_1928
33										ApSheep_NorV2_1943
33										ApSheep_NorV2_1946
33										ApSheep_NorV2_Reversed_1956
33										ApSheep_NorV2_Reversed_1959
33										ApSheep_NorV2_Reversed_1970
33										ApSheep_NorV2_Reversed_1977
33										ApSheep_NorV2_Reversed_1980
33										ApSheep_NorV2_Reversed_1985
33										ApSheep_NorV2_Reversed_1994
33										ApSheep_NorV2_Reversed_1998
33										ApWebster_WI_2003
33										ApWebster_WI_2018
33										ApWebster_WI_2025
33										ApWebster_WI_2031
33										ApWebster_WI_2033
33										ApWebster_WI_Reversed_2037
33										ApWebster_WI_Reversed_2043
33										ApWebster_WI_Reversed_2044
33										ApWebster_WI_Reversed_2048
33										ApWebster_WI_Reversed_2049
33										ApWebster_WI_Reversed_2058
33										ApWebster_WI_Reversed_2082
33										ApWebster_WI_Reversed_2086
34	34	700	841*	413	480*	396	480*	ApHorse1_CA_Reversed_1172	Unknown (ApHZ2_NY_Reversed_1448)	ApSheep_NorV1_Reversed_1880	NS	1.90858e-08	0.00294316	0.00186988	0.00254936	0.0167041	NS	NS	0.0284514
34									Unknown(ApHorse1_CA_Reversed_1183)	ApSheep_NorV2_Reversed_1955
34									Unknown(ApHorse1_MN_1237)
34									Unknown(ApHorse1_MN_Reversed_1297)
34									Unknown(ApHZ2_NY_Reversed_1434)
34									Unknown(ApSheep_NorV1_1846)
34									Unknown(ApSheep_NorV1_Reversed_1888)
34									Unknown(ApSheep_NorV2_1933)
34									Unknown(ApWebster_WI_2019)
34									Unknown(ApWebster_WI_2022)
34									Unknown(ApWebster_WI_Reversed_2062)
34									Unknown(ApWebster_WI_Reversed_2076)
35	35	1*	156	1*	134	1*	134	^ApHorse1_CA_Reversed_1149	Unknown (ApHorse1_CA_Reversed_1144)	ApWebster_WI_Reversed_2044	NS	2.49769e-08	0.0227327	NS	NS	0.0185962	NS	NS	5.14023e-07
35										ApHorse1_MN_Reversed_1263
35										ApHZ2_NY_Reversed_1418
36	36	1*	144	1*	122	1*	122	ApHorse1_CA_1117	ApHorse1_CA_1108	ApHZ2_NY_Reversed_1428	NS	4.09012e-08	NS	0.00414151	NS	NS	NS	NS	7.89593e-06
37	37	532	710	321	399	310	406	ApHorse1_CA_1129	ApWebster_WI_2022	ApHZ2_NY_1382	NS	4.53434e-08	0.000811875	1.60733e-05	0.00279395	9.04444e-07	NS	NS	4.00688e-07
37									ApHorse1_MN_Reversed_1273	ApHorse1_MN_Reversed_1271
37									ApHZ2_NY_1384	ApWebster_WI_2009
38	38	1*	152	1*	130	1*	130	^ApHZ2_NY_1390	ApWebster_WI_2034	ApHorse1_CA_Reversed_1164	NS	4.54228e-08	3.49807e-05	0.00813172	0.00793811	0.00196177	NS	NS	1.3386e-08
38									ApHorse1_MN_Reversed_1285
38									ApHZ2_NY_1407
38									ApWebster_WI_Reversed_2063
39	39	1*	156	1*	134	1*	134	^ApHorse1_CA_Reversed_1144	ApWebster_WI_Reversed_2044	ApSheep_NorV1_Reversed_1914	NS	4.72387e-08	NS	0.0118698	0.00405623	NS	NS	NS	5.3544e-09
40	40	1*	165	1*	143	1*	143	^ApHZ2_NY_1384	ApWebster_WI_2033	ApWebster_WI_2022	NS	6.23462e-08	2.44137e-07	0.00737617	0.00737617	0.000331196	NS	NS	1.16012e-08
41	41	496	688*	276	385*	277	389*	^ApSheep_NorV1_1837	Unknown (ApHZ2_NY_Reversed_1448)	ApSheep_NorV1_Reversed_1905	NS	NS	NS	NS	NS	NS	NS	NS	NS
42	42~	46*	164	46*	145	46*	142	^ApHorse1_MN_Reversed_1294	Unknown (ApWebster_WI_Reversed_2042)	ApSheep_NorV1_Reversed_1898	NS	NS	NS	NS	NS	NS	NS	NS	NS
43	43	680	854*	372	480*	381	480*	^ApHorse1_MN_Reversed_1294	Unknown (ApSheep_NorV1_1872)	ApSheep_NorV2_Reversed_2000	NS	NS	NS	NS	NS	NS	NS	NS	NS
44	44	695	838*	391	480*	392	480*	ApWebster_WI_2003	ApSheep_NorV2_Reversed_1976	ApHorse1_CA_1131	NS	9.73471e-08	4.92747e-05	0.000129224	0.0377774	NS	NS	NS	2.34344e-06
44								ApHorse1_MN_1229	ApSheep_NorV1_1855
44								ApHZ2_NY_1376
45	45	696	809*	359	452*	393	480*	^ApHorse1_CA_Reversed_1154	ApHorse1_CA_Reversed_1176	Unknown (ApHorse1_MN_Reversed_1276)	NS	1.49923e-07	NS	7.83087e-05	0.0014057	1.03042e-11	NS	NS	NS
45								ApHorse1_CA_1125	ApHorse1_CA_1108	Unknown(ApHorse1_MN_1240)
45								ApHorse1_CA_Reversed_1156	ApHorse1_CA_1115	Unknown(ApHorse1_MN_Reversed_1287)
45									ApHorse1_CA_1120
45									ApHorse1_CA_1130
45									ApHorse1_CA_1131
45									ApHorse1_CA_Reversed_1139
45									ApHorse1_CA_Reversed_1142
45									ApHorse1_CA_Reversed_1149
45									ApHorse1_CA_Reversed_1174
45									ApHorse1_CA_Reversed_1179
45									ApHorse1_CA_Reversed_1191
45									ApHorse1_CA_Reversed_1192
45									ApHorse1_MN_1234
45									ApHorse1_MN_1242
45									ApHorse1_MN_1244
45									ApHorse1_MN_1249
45									ApHorse1_MN_Reversed_1263
45									ApHorse1_MN_Reversed_1265
45									ApHorse1_MN_Reversed_1266
45									ApHorse1_MN_Reversed_1283
45									ApHorse1_MN_Reversed_1293
45									ApHZ2_NY_1375
45									ApHZ2_NY_1387
45									ApHZ2_NY_1399
45									ApHZ2_NY_1402
45									ApHZ2_NY_Reversed_1409
45									ApHZ2_NY_Reversed_1411
45									ApHZ2_NY_Reversed_1412
45									ApHZ2_NY_Reversed_1418
45									ApHZ2_NY_Reversed_1419
45									ApHZ2_NY_Reversed_1430
45									ApHZ2_NY_Reversed_1432
45									ApHZ2_NY_Reversed_1442
45									ApSheep_NorV1_1827
45									ApSheep_NorV1_1829
45									ApSheep_NorV1_1839
45									ApSheep_NorV1_1863
45									ApSheep_NorV1_1864
45									ApSheep_NorV1_Reversed_1884
45									ApSheep_NorV1_Reversed_1889
45									ApSheep_NorV1_Reversed_1892
45									ApSheep_NorV1_Reversed_1906
45									ApSheep_NorV1_Reversed_1907
45									ApSheep_NorV1_Reversed_1909
45									ApSheep_NorV2_1925
45									ApSheep_NorV2_1936
45									ApSheep_NorV2_1941
45									ApSheep_NorV2_Reversed_1963
45									ApSheep_NorV2_Reversed_1968
45									ApSheep_NorV2_Reversed_1970
45									ApSheep_NorV2_Reversed_1971
45									ApSheep_NorV2_Reversed_1974
45									ApSheep_NorV2_Reversed_1980
45									ApSheep_NorV2_Reversed_1994
45									ApSheep_NorV2_Reversed_1998
45									ApWebster_WI_2015
45									ApWebster_WI_2026
45									ApWebster_WI_Reversed_2038
45									ApWebster_WI_Reversed_2044
45									ApWebster_WI_Reversed_2045
45									ApWebster_WI_Reversed_2058
45									ApWebster_WI_Reversed_2059
45									ApWebster_WI_Reversed_2060
45									ApWebster_WI_Reversed_2070
46	46	38*	162	38*	140	38*	140	^ApHorse1_CA_Reversed_1154	ApHorse1_CA_Reversed_1160	Unknown (ApHorse1_MN_Reversed_1279)	NS	9.55268e-09	NS	1.93042e-08	0.00110302	1.39047e-14	NS	NS	NS
46								ApHorse1_CA_1125	ApHorse1_CA_1131
46									ApHorse1_CA_Reversed_1141
46									ApHorse1_MN_1254
46									ApHorse1_MN_Reversed_1257
46									ApHorse1_MN_Reversed_1274
46									ApHZ2_NY_Reversed_1410
46									ApSheep_NorV2_Reversed_1986
46									ApWebster_WI_2031
46									ApWebster_WI_Reversed_2037
47	47~	52*	160	52*	138	52*	138	^ApHorse1_CA_Reversed_1156	ApSheep_NorV1_Reversed_1910	Unknown (ApHorse1_MN_Reversed_1279)	NS	NS	NS	NS	NS	NS	NS	NS	NS
48	48~	1*	166	1*	131	1*	144	^ApHorse1_MN_1240	Unknown (ApWebster_WI_Reversed_2042)	ApSheep_NorV1_Reversed_1898	NS	NS	NS	NS	NS	NS	NS	NS	NS
49	49	681	870*	363	480*	382	480*	^ApHorse1_CA_Reversed_1179	ApHorse1_CA_Reversed_1178	Unknown (ApHorse1_MN_1240)	NS	5.97949e-08	1.00852e-05	1.49438e-06	0.0017773	3.67373e-15	NS	NS	NS
49								ApSheep_NorV1_1839	ApHorse1_CA_Reversed_1143
49									ApHorse1_MN_1248
49									ApHZ2_NY_Reversed_1444
49									ApSheep_NorV2_1939
49									ApSheep_NorV2_Reversed_1967
49									ApWebster_WI_Reversed_2072
50	50	696	870*	356	480*	393	480*	^ApSheep_NorV2_Reversed_1957	ApSheep_NorV1_1853	Unknown (ApHorse1_MN_1240)	NS	8.89627e-08	NS	9.2583e-07	0.0355573	3.6111e-13	NS	NS	NS
50									ApHorse1_MN_1246
50									ApHorse1_MN_Reversed_1268
50									ApHZ2_NY_1386
50									ApHZ2_NY_1392
50									ApHZ2_NY_Reversed_1433
50									ApSheep_NorV2_1919
50									ApSheep_NorV2_1922
50									ApSheep_NorV2_Reversed_2000
50									ApWebster_WI_2013
50									ApWebster_WI_2021
51	51~	552	870*	299	480*	320	480*	^ApHorse1_MN_1240	Unknown (ApWebster_WI_2007)	ApSheep_NorV1_1853	NS	8.98889e-08	NS	0.000258288	0.0371602	7.76654e-11	NS	NS	NS
51								ApHorse1_MN_Reversed_1276	Unknown(ApHorse1_CA_1112)	ApHorse1_CA_Reversed_1178
51								ApHorse1_MN_Reversed_1287	Unknown(ApHorse1_CA_1123)	ApHorse1_MN_1246
51									Unknown(ApHorse1_MN_1233)	ApHorse1_MN_1248
51									Unknown(ApHZ2_NY_Reversed_1436)	ApHorse1_MN_Reversed_1268
51										ApHorse1_MN_Reversed_1275
51										ApHZ2_NY_1386
51										ApHZ2_NY_1392
51										ApHZ2_NY_1395
51										ApHZ2_NY_Reversed_1444
51										ApSheep_NorV2_1939
51										ApSheep_NorV2_Reversed_1962
51										ApSheep_NorV2_Reversed_1967
51										ApSheep_NorV2_Reversed_2000
51										ApWebster_WI_2021
51										ApWebster_WI_2024
51										ApWebster_WI_Reversed_2072
52	52	1*	145	1*	123	1*	123	^ApHorse1_MN_Reversed_1258	ApWebster_WI_2028	Unknown (ApSheep_NorV2_1934)	NS	2.09714e-07	1.37072e-06	0.000524158	NS	9.64685e-05	NS	NS	NS
52								ApWebster_WI_Reversed_2054	ApSheep_NorV1_1867	Unknown(ApSheep_NorV1_1843)
52										Unknown(ApSheep_NorV2_Reversed_1955)
53	53	816	870*	441	480*	480	480*	^ApHZ2_NY_Reversed_1436	ApSheep_NorV2_Reversed_1954	ApWebster_WI_2007	NS	2.73967e-07	NS	0.0317884	NS	4.00735e-07	NS	NS	1.73865e-05
54	54	1*	156	1*	134	1*	134	^ApHorse1_CA_Reversed_1189	ApHorse1_CA_1116	ApHorse1_CA_Reversed_1172	NS	2.78429e-07	NS	NS	NS	NS	NS	NS	1.239e-05
55	55	680	800*	388	478*	381	480*	^ApHorse1_MN_Reversed_1303	Unknown (ApSheep_NorV1_1872)	ApSheep_NorV2_Reversed_2000	NS	3.18587e-07	NS	7.95606e-06	0.00092851	7.25659e-11	NS	NS	NS
55									Unknown(ApHorse1_CA_Reversed_1141)	ApHorse1_CA_Reversed_1178
55									Unknown(ApHorse1_CA_Reversed_1160)	ApHorse1_MN_1248
55									Unknown(ApHorse1_MN_Reversed_1257)	ApHorse1_MN_Reversed_1268
55									Unknown(ApHorse1_MN_Reversed_1283)	ApHZ2_NY_Reversed_1444
55									Unknown(ApHZ2_NY_Reversed_1410)	ApWebster_WI_Reversed_2072
55									Unknown(ApHZ2_NY_Reversed_1430)
55									Unknown(ApSheep_NorV2_Reversed_1959)
55									Unknown(ApSheep_NorV2_Reversed_1994)
55									Unknown(ApWebster_WI_Reversed_2037)
55									Unknown(ApWebster_WI_Reversed_2058)
56	56	51*	165	51*	139	51*	143	^ApHorse1_MN_Reversed_1279	Unknown (ApHorse1_CA_Reversed_1167)	ApSheep_NorV1_1844	NS	NS	NS	NS	NS	NS	NS	NS	NS
57	57	681	848*	374	480*	382	480*	^ApHorse1_MN_Reversed_1279	Unknown (ApSheep_NorV1_1872)	ApSheep_NorV2_Reversed_2000	NS	1.67771e-07	NS	1.23876e-05	0.0373654	8.24607e-11	NS	NS	NS
57									Unknown(ApHorse1_CA_1104)	ApHorse1_CA_Reversed_1140
57									Unknown(ApHorse1_CA_Reversed_1170)	ApHorse1_CA_Reversed_1141
57									Unknown(ApHorse1_CA_Reversed_1178)	ApHorse1_CA_Reversed_1160
57									Unknown(ApHorse1_MN_1248)	ApHorse1_CA_Reversed_1177
57									Unknown(ApHorse1_MN_Reversed_1268)	ApHorse1_MN_Reversed_1257
57									Unknown(ApHZ2_NY_Reversed_1433)	ApHorse1_MN_Reversed_1283
57									Unknown(ApHZ2_NY_Reversed_1444)	ApHZ2_NY_Reversed_1410
57									Unknown(ApSheep_NorV1_1853)	ApHZ2_NY_Reversed_1430
57									Unknown(ApSheep_NorV1_1854)	ApSheep_NorV1_1872
57									Unknown(ApSheep_NorV2_1922)	ApSheep_NorV1_Reversed_1891
57									Unknown(ApSheep_NorV2_1945)	ApSheep_NorV2_Reversed_1994
57									Unknown(ApSheep_NorV2_Reversed_2000)	ApWebster_WI_Reversed_2037
57									Unknown(ApWebster_WI_Reversed_2066)	ApWebster_WI_Reversed_2058
57									Unknown(ApWebster_WI_Reversed_2072)
58	58~	702	774*	403	461*	398	456*	^ApHorse1_CA_Reversed_1140	ApHZ2_NY_Reversed_1423	ApHorse1_MN_Reversed_1255	NS	1.2913e-06	0.00258832	NS	NS	NS	NS	NS	0.016452
58									ApHorse1_MN_Reversed_1272
59	59	1*	158	1*	136	1*	136	^ApHZ2_NY_Reversed_1447	ApHorse1_MN_Reversed_1274	ApSheep_NorV2_Reversed_1991	NS	4.80112e-07	2.63582e-06	1.1818e-08	7.16674e-05	5.4426e-05	NS	NS	4.42687e-15
59								ApWebster_WI_Reversed_2073
60	60~	744	851*	424	480*	434	480*	^ApHorse1_MN_Reversed_1284	ApHorse1_MN_1239	Unknown (ApHorse1_MN_Reversed_1268)	NS	5.27409e-07	NS	7.02721e-05	0.000193521	0.0106987	NS	NS	0.00211187
60										Unknown(ApHorse1_CA_1136)
60										Unknown(ApHZ2_NY_1386)
60										Unknown(ApSheep_NorV1_1842)
60										Unknown(ApSheep_NorV1_Reversed_1907)
60										Unknown(ApWebster_WI_2013)
61	61	76*	422	75*	239	75*	245	ApHorse1_CA_Reversed_1174	ApHZ2_NY_Reversed_1458	ApHorse1_CA_Reversed_1191	NS	7.76389e-07	5.88114e-06	1.95707e-10	1.00816e-09	NS	NS	NS	7.92057e-19
61								ApHorse1_CA_1120
62	62	1*	155	1*	133	1*	133	^ApHZ2_NY_1401	ApHZ2_NY_Reversed_1423	Unknown (ApSheep_NorV1_1843)	NS	8.87939e-07	7.27468e-06	4.53118e-05	2.5169e-05	1.30846e-05	NS	NS	3.87212e-06
62									ApWebster_WI_Reversed_2047	Unknown(ApSheep_NorV2_Reversed_1955)
63	63~	1*	144	1*	122	1*	122	^ApHZ2_NY_Reversed_1428	Unknown (ApWebster_WI_Reversed_2066)	ApWebster_WI_2014	NS	1.15209e-06	NS	2.92868e-05	NS	NS	NS	NS	1.64049e-05
63									Unknown(ApHZ2_NY_Reversed_1433)	ApHorse1_MN_Reversed_1269
64	64~	1*	130	1*	108	1*	108	^ApHorse1_MN_Reversed_1277	ApWebster_WI_Reversed_2086	ApWebster_WI_Reversed_2078	NS	5.9972e-05	0.0187686	0.00383495	0.0458534	0.00895373	NS	NS	0.0144413
64										ApSheep_NorV2_1934
64										ApSheep_NorV2_Reversed_1953
64										ApSheep_NorV2_Reversed_1960
65	65	798	870*	451	480*	479	480*	^ApWebster_WI_Reversed_2071	Unknown (ApSheep_NorV1_Reversed_1889)	ApHorse1_MN_Reversed_1277	NS	1.66879e-07	NS	0.00176607	NS	0.00982019	NS	NS	5.45166e-06
66	66	38*	167	38*	145	38*	145	^ApHorse1_CA_Reversed_1182	ApHZ2_NY_Reversed_1437	ApSheep_NorV2_Reversed_1991	NS	1.65094e-06	NS	1.29156e-07	0.000810025	0.000455195	NS	NS	2.22208e-07
67	67~	74	220	73	177	73	168	^ApHorse1_MN_1239	ApHorse1_CA_Reversed_1158	ApSheep_NorV1_1844	NS	NS	NS	NS	NS	NS	NS	NS	NS
68	68~	702	806*	389	478*	398	480*	^ApHorse1_MN_1239	Unknown (ApSheep_NorV1_Reversed_1896)	ApSheep_NorV2_Reversed_1969	NS	5.78276e-07	NS	3.05503e-05	0.00775353	3.17248e-10	NS	NS	NS
68									Unknown(ApSheep_NorV1_1832)	ApSheep_NorV1_Reversed_1884
68									Unknown(ApSheep_NorV1_Reversed_1874)	ApSheep_NorV2_1949
68										ApWebster_WI_2007
69	69	1*	155	1*	133	1*	133	^ApHorse1_MN_Reversed_1272	ApSheep_NorV1_Reversed_1909	ApSheep_NorV1_1843	NS	2.3015e-06	NS	0.00192583	0.00149362	0.0298639	NS	NS	8.92401e-10
69										ApSheep_NorV2_Reversed_1955
70	70~	78*	156	77*	134	77*	134	^ApHZ2_NY_Reversed_1441	ApHorse1_CA_Reversed_1157	ApWebster_WI_Reversed_2069	NS	2.50318e-06	0.0256567	NS	NS	NS	NS	NS	0.0275898
70								ApHorse1_MN_Reversed_1291
71	71~	676	750*	373	429*	377	436*	^ApWebster_WI_Reversed_2059	ApSheep_NorV1_1863	ApWebster_WI_Reversed_2039	NS	2.86282e-06	8.19182e-05	2.21054e-09	0.000634366	0.000135273	NS	NS	1.87404e-08
71								ApHorse1_CA_Reversed_1139		ApHZ2_NY_Reversed_1413
71								ApHorse1_MN_1242
71								ApHorse1_MN_Reversed_1265
71								ApHZ2_NY_1399
71								ApWebster_WI_2026
72	72~	54*	158	54*	136	54*	136	^ApHorse1_MN_1233	ApWebster_WI_Reversed_2086	ApWebster_WI_2007	NS	2.96009e-06	NS	NS	NS	NS	NS	NS	0.00536215
72										ApHZ2_NY_Reversed_1436
73	73~	695	738*	370	403*	392	428*	^ApWebster_WI_2013	ApSheep_NorV1_Reversed_1887	ApHorse1_MN_Reversed_1268	NS	2.21886e-05	NS	NS	NS	2.13754e-31	NS	NS	NS
73									ApSheep_NorV1_Reversed_1874	ApHZ2_NY_1386
74	74	32*	170	32*	147	32*	147	^ApSheep_NorV1_1872	Unknown (ApHorse1_CA_Reversed_1190)	ApHorse1_CA_Reversed_1188	NS	3.51963e-06	NS	0.000787283	0.0483329	0.000178689	NS	NS	NS
75	75~	674	836*	396	480*	376	480*	^ApHorse1_MN_Reversed_1288	ApHZ2_NY_Reversed_1439	ApHorse1_CA_Reversed_1167	NS	0.000120115	NS	0.00626543	NS	4.58817e-05	NS	NS	NS
75										ApHorse1_MN_Reversed_1255
76	76~	705	870*	406	480*	401	480*	^ApWebster_WI_2014	ApHorse1_MN_Reversed_1268	ApHorse1_CA_1117	NS	3.92567e-06	3.47965e-06	NS	NS	NS	NS	NS	0.000163381
76								ApHorse1_MN_Reversed_1269
77	77~	55*	170	55*	147	55*	147	^ApHorse1_CA_Reversed_1190	ApHorse1_CA_Reversed_1188	ApHorse1_MN_1225	NS	1.14531e-05	NS	0.000144465	0.00302685	2.68819e-06	NS	NS	0.0420115
77										ApSheep_NorV1_1845
78	78~	62*	156	61*	134	61*	134	^ApSheep_NorV1_Reversed_1890	ApSheep_NorV2_Reversed_1976	ApSheep_NorV1_Reversed_1899	NS	0.000437071	0.0354685	0.03666	NS	0.00037536	NS	NS	0.0312275
78										ApHorse1_CA_1121
78										ApHorse1_CA_Reversed_1173
78										ApHorse1_CA_Reversed_1180
79	79~	674	870*	396	480*	376	480*	^ApWebster_WI_Reversed_2067	ApHZ2_NY_Reversed_1439	Unknown (ApHorse1_MN_Reversed_1255)	NS	8.81692e-06	0.00364202	0.00267756	NS	9.74889e-05	NS	NS	NS
80	80	1*	152	1*	130	1*	130	^ApHZ2_NY_Reversed_1412	ApWebster_WI_Reversed_2038	ApSheep_NorV1_1843	NS	1.03429e-05	2.64166e-07	6.04577e-05	0.000217518	3.59198e-07	NS	NS	NS
80										ApSheep_NorV2_Reversed_1955
81	81~	47*	154	47*	132	47*	132	ApHorse1_CA_1115	ApSheep_NorV1_1859	ApWebster_WI_Reversed_2060	NS	1.41053e-05	0.000785022	0.0498934	NS	NS	NS	NS	0.00201763
81									ApSheep_NorV1_Reversed_1892	ApHorse1_MN_Reversed_1266
81										ApHZ2_NY_Reversed_1432
82	82~	719	841*	429	480*	412	480*	^ApHZ2_NY_Reversed_1439	ApSheep_NorV2_1947	Unknown (ApWebster_WI_Reversed_2062)	NS	1.6057e-05	NS	NS	0.0317752	0.00142975	NS	NS	NS
82									ApHorse1_CA_1128	Unknown(ApHorse1_MN_1237)
82									ApHorse1_CA_Reversed_1161	Unknown(ApHZ2_NY_Reversed_1434)
82									ApSheep_NorV1_1840	Unknown(ApWebster_WI_2019)
83	83~	1*	114	1*	96	1*	96	^ApWebster_WI_Reversed_2056	ApWebster_WI_Reversed_2051	ApWebster_WI_Reversed_2078	NS	0.000147924	NS	NS	NS	0.0023801	NS	NS	NS
83										ApSheep_NorV1_1843
83										ApSheep_NorV2_Reversed_1955
84	84~	34*	136	34*	117	34*	114	^ApSheep_NorV2_Reversed_1988	Unknown (ApSheep_NorV1_Reversed_1875)	ApHorse1_CA_Reversed_1163	NS	1.60775e-05	0.00230592	0.0124566	NS	NS	NS	NS	NS
85	85~	1*	346	1*	218	1*	219	^ApSheep_NorV1_1831	ApSheep_NorV1_1865	ApSheep_NorV1_1870	NS	0.000201795	0.000338256	0.0122539	NS	NS	NS	NS	NS
85										ApSheep_NorV2_1934
85										ApSheep_NorV2_Reversed_1953
86	86~	1*	130	1*	108	1*	108	ApWebster_WI_2028	ApHorse1_MN_1245	ApSheep_NorV2_1934	NS	2.0519e-05	NS	0.00478554	NS	0.000153581	NS	NS	NS
86										ApSheep_NorV2_Reversed_1953
86										ApSheep_NorV2_Reversed_1960
87	87~	561*	679	340*	385	329*	380	^ApSheep_NorV1_1827	ApSheep_NorV2_1920	ApWebster_WI_Reversed_2045	NS	NS	NS	NS	NS	NS	NS	NS	NS
88	88~	1*	136	1*	114	1*	114	^ApHorse1_CA_1135	ApHorse1_CA_Reversed_1173	ApWebster_WI_Reversed_2078	NS	0.00313061	NS	0.00392995	0.0109246	0.000676811	NS	NS	0.00772649
88									ApHorse1_CA_1121	ApSheep_NorV2_1934
88									ApHorse1_CA_Reversed_1158	ApSheep_NorV2_Reversed_1953
89	89~	680	751*	368	420*	381	436*	^ApHorse1_CA_Reversed_1192	ApHorse1_CA_Reversed_1149	ApHZ2_NY_Reversed_1458	NS	0.00045896	NS	NS	NS	NS	NS	NS	NS
89									ApHorse1_MN_1227	ApSheep_NorV1_Reversed_1903
89									ApHZ2_NY_Reversed_1458
89									ApWebster_WI_Reversed_2085
90	90~	54	163	54	141	54	141	^ApHorse1_MN_Reversed_1290	ApHZ2_NY_Reversed_1436	ApSheep_NorV2_Reversed_1998	NS	9.49184e-05	NS	NS	NS	NS	NS	NS	NS
90										ApSheep_NorV2_1925
91	91	524	658*	310	371*	305	372*	^ApSheep_NorV2_1948	ApSheep_NorV1_1851	Unknown (ApSheep_NorV2_1933)	NS	3.02087e-05	NS	0.00155143	NS	2.46153e-06	NS	NS	NS
91								ApHorse1_CA_Reversed_1164[T]
91								ApHZ2_NY_1390[T]
91								ApHZ2_NY_Reversed_1438[T]
92	92~	801	870*	426	480*	480	480*	^ApHorse1_CA_1123	ApSheep_NorV2_Reversed_1954	ApHorse1_CA_1112	NS	3.07825e-05	NS	NS	NS	1.68716e-09	NS	NS	0.0445668
92										ApHorse1_MN_1232
92										ApHZ2_NY_1379
92										ApWebster_WI_2006
93	93~	709	870*	410	480*	405	480*	^ApHorse1_CA_Reversed_1145	Unknown (ApHorse1_CA_Reversed_1144)	ApHorse1_CA_Reversed_1151	NS	0.00409915	NS	NS	NS	NS	NS	NS	NS
93									Unknown(ApSheep_NorV2_Reversed_1991)
94	94~	1*	140	1*	118	1*	118	^ApWebster_WI_Reversed_2042	ApSheep_NorV2_1941	Unknown (ApSheep_NorV2_1934)	NS	3.33178e-05	0.00906658	0.00483118	0.00107102	3.06389e-05	NS	NS	0.00059892
94								ApHorse1_MN_Reversed_1261		Unknown(ApSheep_NorV2_Reversed_1953)
94								ApHZ2_NY_Reversed_1416
94								ApHZ2_NY_Reversed_1459
95	95~	85*	154	84*	132	84*	132	^ApWebster_WI_Reversed_2064	Unknown (ApHZ2_NY_Reversed_1420)	ApHZ2_NY_1404	NS	3.50678e-05	NS	0.0421975	NS	NS	NS	NS	0.00539666
95									Unknown(ApHorse1_CA_1118)
95									Unknown(ApHorse1_CA_Reversed_1165)
96	96~	72*	216	71*	162	71*	168	ApHorse1_CA_Reversed_1175	ApWebster_WI_2027	ApSheep_NorV2_Reversed_1964	NS	0.000521976	NS	NS	NS	0.000662457	NS	NS	NS
96									ApHorse1_MN_1243	ApSheep_NorV1_Reversed_1891
96									ApHZ2_NY_1400
97	97~	64	155	63	133	63	133	ApSheep_NorV1_1830	Unknown (ApSheep_NorV1_1853)	ApWebster_WI_Reversed_2071	NS	3.8508e-05	NS	0.000968285	NS	NS	NS	NS	0.0176906
97									Unknown(ApHorse1_MN_1247)	ApSheep_NorV1_1853
97									Unknown(ApHZ2_NY_Reversed_1443)
97									Unknown(ApWebster_WI_Reversed_2071)
98	98~	686	850*	380	480*	387	480*	^ApWebster_WI_Reversed_2049	ApHorse1_MN_1250	ApSheep_NorV2_Reversed_1963	NS	3.87061e-05	4.296e-06	0.0278356	0.0128685	0.00912774	NS	NS	0.0150156
98								ApHorse1_MN_Reversed_1281
98								ApHZ2_NY_1398
99	99	531	677	314	380	309	378	^ApSheep_NorV1_Reversed_1916	ApWebster_WI_Reversed_2086	ApHorse1_CA_1107	NS	0.0010204	0.017662	0.000203201	0.0347646	9.83006e-08	NS	NS	NS
99									ApHorse1_MN_1228	ApHorse1_CA_1105
99										ApHorse1_MN_Reversed_1304
99										ApHZ2_NY_1374
99										ApWebster_WI_2001
100	100~	1*	140	1*	118	1*	118	^ApSheep_NorV2_1932	ApSheep_NorV2_1928	ApSheep_NorV1_1843	NS	4.46397e-05	0.000470822	0.0091762	NS	NS	NS	NS	NS
100										ApSheep_NorV2_Reversed_1955
101	101	650	751*	345	408*	370	436*	^ApHorse1_CA_1106	Unknown (ApSheep_NorV1_Reversed_1882)	ApSheep_NorV2_Reversed_1994	NS	5.21465e-05	5.8925e-05	2.08561e-05	0.0084335	0.00167187	NS	NS	1.79551e-06
102	102~	1*	128	1*	106	1*	106	ApHorse1_CA_Reversed_1150	ApSheep_NorV1_Reversed_1902	ApSheep_NorV1_1843	NS	6.25127e-05	0.000201699	NS	NS	5.59432e-05	NS	NS	NS
102										ApSheep_NorV2_Reversed_1955
103	103~	54	156	54	134	54	134	^ApHorse1_CA_1104	ApSheep_NorV2_Reversed_1958	ApSheep_NorV2_1945	NS	7.42986e-05	NS	NS	NS	NS	NS	NS	0.00267991
103										ApSheep_NorV1_1854
104	104~	1*	114	1*	96	1*	96	^ApSheep_NorV2_1921	ApSheep_NorV2_1923	ApSheep_NorV1_1843	NS	8.43185e-05	NS	NS	NS	0.0141285	NS	NS	NS
104								ApSheep_NorV1_1828
105	105~	806	821*	464	479*	480	480*	^ApWebster_WI_2008	Unknown (ApWebster_WI_Reversed_2057)	ApHZ2_NY_1381	NS	NS	NS	NS	NS	NS	NS	NS	NS
106	106~	674	833*	372	480*	376	480*	ApSheep_NorV1_1851	ApSheep_NorV1_Reversed_1899	Unknown (ApSheep_NorV2_Reversed_1983)	NS	0.000103635	NS	NS	NS	0.0123069	NS	NS	NS
107	107~	702	847*	403	480*	398	480*	^ApSheep_NorV1_Reversed_1888	ApSheep_NorV1_Reversed_1911	ApWebster_WI_Reversed_2080	NS	0.000131533	NS	0.00518267	NS	0.0165206	NS	NS	NS
107								ApSheep_NorV1_1846[T]		ApHorse1_CA_Reversed_1187
107										ApHorse1_MN_Reversed_1301
107										ApHZ2_NY_Reversed_1452
108	108~	1*	131	1*	109	1*	109	^ApSheep_NorV1_1867	ApHZ2_NY_1402	ApSheep_NorV1_1843	NS	0.000144014	0.00042625	0.0311136	0.00741307	NS	NS	NS	3.10109e-06
109	109~	572	692	354	405	335	391	^ApSheep_NorV1_Reversed_1918	ApSheep_NorV2_Reversed_1991	Unknown (ApHZ2_NY_Reversed_1447)	NS	0.000152969	NS	NS	NS	NS	NS	NS	NS
109										Unknown(ApHorse1_CA_Reversed_1182)
109										Unknown(ApWebster_WI_Reversed_2073)
109										Unknown(ApWebster_WI_Reversed_2075)
110	110~	32*	147	32*	125	32*	125	^ApSheep_NorV1_Reversed_1887	ApSheep_NorV1_1835	ApSheep_NorV2_Reversed_1955	NS	0.000154192	NS	0.00737398	0.0274982	0.0432374	NS	NS	NS
110								ApSheep_NorV1_1857		ApHorse1_MN_Reversed_1299
110										ApHZ2_NY_Reversed_1450
110										ApWebster_WI_Reversed_2078
111	111~	1*	101	1*	94	1*	94	^ApWebster_WI_Reversed_2039	ApWebster_WI_Reversed_2038	ApSheep_NorV1_1843	0.000839594	0.00015458	0.00033702	0.00499648	NS	8.8828e-05	NS	NS	NS
111								ApHorse1_CA_Reversed_1143	ApHZ2_NY_Reversed_1411	ApSheep_NorV2_Reversed_1955
111								ApHorse1_CA_Reversed_1193
112	112~	714	870*	394	480*	410	480*	ApHorse1_CA_Reversed_1143	ApHorse1_CA_Reversed_1178	ApHZ2_NY_Reversed_1441	NS	1.99844e-05	0.000100353	NS	NS	0.000178293	NS	NS	0.00023757
113	113~	1*	83	1*	82	1*	82	^ApSheep_NorV2_Reversed_1996	Unknown (ApSheep_NorV2_Reversed_1960)	ApSheep_NorV2_Reversed_1995	NS	0.000170625	NS	NS	NS	NS	NS	NS	0.00989994
114	114~	53*	164	53*	142	53*	142	^ApWebster_WI_Reversed_2059	Unknown (ApSheep_NorV1_Reversed_1894)	ApHZ2_NY_1399	NS	0.000171249	0.00229021	0.000769792	0.00467858	0.00133822	NS	NS	0.0165636
114								ApHorse1_MN_Reversed_1265		ApHorse1_MN_1242
114								ApSheep_NorV2_Reversed_1987
115	115~	1*	119	1*	98	1*	98	^ApSheep_NorV1_Reversed_1878	ApSheep_NorV1_Reversed_1913	Unknown (ApSheep_NorV1_1843)	NS	0.000174835	0.0248553	NS	NS	NS	NS	NS	NS
115										Unknown(ApSheep_NorV2_Reversed_1955)
116	116~	710	847*	411	480*	406	480*	^ApHZ2_NY_1394	ApHZ2_NY_Reversed_1423	Unknown (ApWebster_WI_2023)	NS	0.000191784	NS	NS	NS	NS	NS	NS	0.0206836
116								ApHZ2_NY_1391	ApSheep_NorV1_Reversed_1885
117	117	300	556*	197	302*	203	324*	ApWebster_WI_2024	ApSheep_NorV2_Reversed_1962	ApWebster_WI_Reversed_2053	NS	0.00019813	NS	NS	0.0134171	NS	NS	NS	0.00116897
117								ApHZ2_NY_1395		ApHorse1_CA_1122
117										ApHZ2_NY_Reversed_1426
118	118~	1*	126	1*	104	1*	104	^ApHZ2_NY_1388	ApWebster_WI_Reversed_2057	ApSheep_NorV2_Reversed_1955	NS	0.00020719	NS	NS	NS	0.0343758	NS	NS	NS
118								ApHorse1_MN_1241	ApHorse1_MN_Reversed_1282	ApSheep_NorV1_1843
118									ApHZ2_NY_1380
118									ApHZ2_NY_Reversed_1429
119	119~	685	781*	403	479*	386	462*	^ApSheep_NorV1_Reversed_1898	ApSheep_NorV1_1831	Unknown (ApHorse1_CA_Reversed_1153)	NS	0.000226621	NS	2.22487e-06	NS	3.60697e-21	NS	NS	NS
119								ApHorse1_CA_1106[P]	ApHorse1_MN_Reversed_1272
119								ApHorse1_CA_Reversed_1139[P]	ApHorse1_MN_Reversed_1277
119								ApHorse1_MN_1251	ApHZ2_NY_Reversed_1423
119								ApHorse1_MN_1252	ApSheep_NorV1_1867
119								ApHorse1_MN_Reversed_1272	ApWebster_WI_Reversed_2071
119								ApHorse1_MN_Reversed_1280
119								ApHZ2_NY_1396
119								ApHZ2_NY_1397
119								ApHZ2_NY_1399[P]
119								ApHZ2_NY_1401
119								ApHZ2_NY_1405
119								ApHZ2_NY_1406
119								ApHZ2_NY_Reversed_1423
119								ApHZ2_NY_Reversed_1427
119								ApHZ2_NY_Reversed_1437
119								ApHZ2_NY_Reversed_1440
119								ApSheep_NorV1_1867
119								ApSheep_NorV1_Reversed_1891
119								ApSheep_NorV2_Reversed_1959
119								ApSheep_NorV2_Reversed_1989
119								ApWebster_WI_2018
119								ApWebster_WI_2025
119								ApWebster_WI_2026[P]
119								ApWebster_WI_2028
119								ApWebster_WI_2032
119								ApWebster_WI_2033
119								ApWebster_WI_Reversed_2047
119								ApWebster_WI_Reversed_2059[P]
119								ApWebster_WI_Reversed_2065
119								ApWebster_WI_Reversed_2068
120	120~	70*	156	69*	134	69*	134	^ApSheep_NorV2_Reversed_1985	ApHorse1_MN_Reversed_1256	ApSheep_NorV2_Reversed_1951	NS	0.000231728	NS	0.049547	0.0232848	0.00933357	NS	NS	NS
120								ApSheep_NorV1_1849
120								ApSheep_NorV1_1852[T]
120								ApSheep_NorV1_1864
120								ApSheep_NorV1_Reversed_1880[T]
121	121~	686	750*	377	423*	387	436*	ApHorse1_CA_Reversed_1163	ApHorse1_CA_Reversed_1180	ApHZ2_NY_Reversed_1442	NS	0.000235389	NS	NS	NS	NS	NS	NS	NS
121										ApHZ2_NY_1387
121										ApWebster_WI_Reversed_2070
122	122~	1*	128	1*	106	1*	106	^ApSheep_NorV2_Reversed_1974	ApSheep_NorV1_Reversed_1881	ApSheep_NorV1_1843	NS	0.000247256	0.00250428	0.0129149	NS	NS	NS	NS	NS
122								ApSheep_NorV1_1854		ApSheep_NorV2_1934
122								ApSheep_NorV2_1945		ApSheep_NorV2_Reversed_1953
122										ApSheep_NorV2_Reversed_1955
123	123	494	680*	277	374*	275	381*	^ApSheep_NorV1_Reversed_1905	ApHZ2_NY_Reversed_1448	ApSheep_NorV1_1846	NS	0.00457144	0.000141591	7.68513e-05	0.0417549	3.20868e-08	NS	NS	NS
123									ApHorse1_CA_Reversed_1183	ApHorse1_CA_Reversed_1187
123									ApHorse1_MN_Reversed_1297	ApHorse1_MN_1235
123									ApWebster_WI_Reversed_2076	ApHorse1_MN_Reversed_1301
123										ApHZ2_NY_Reversed_1452
123										ApWebster_WI_2016
123										ApWebster_WI_Reversed_2080
124	124~	729	870*	403	480*	419	480*	^ApHZ2_NY_Reversed_1458	ApHorse1_MN_Reversed_1277	ApHorse1_CA_Reversed_1153	NS	0.00029098	NS	NS	NS	0.000159229	NS	NS	NS
124								ApHorse1_MN_1227		ApSheep_NorV1_1868
124								ApWebster_WI_Reversed_2085
125	125~	1*	91	1*	90	1*	90	^ApSheep_NorV1_1843	Unknown (ApHorse1_MN_1236)	ApHZ2_NY_1394	NS	0.000297063	NS	0.0110359	0.0276206	0.000118268	NS	NS	NS
125								ApSheep_NorV2_Reversed_1955		ApHZ2_NY_1391
125										ApHZ2_NY_Reversed_1425
126	126~	88	162	87	140	87	140	^ApHorse1_CA_Reversed_1172	ApHZ2_NY_Reversed_1437	Unknown (ApHZ2_NY_Reversed_1448)	NS	0.000314484	NS	NS	0.0244651	NS	NS	NS	NS
126									ApWebster_WI_Reversed_2065	Unknown(ApHorse1_CA_Reversed_1183)
126										Unknown(ApHorse1_MN_Reversed_1297)
126										Unknown(ApWebster_WI_Reversed_2076)
127	127	74*	559	73*	329	73*	327	^ApSheep_NorV1_1859	ApSheep_NorV1_Reversed_1892	Unknown (ApSheep_NorV1_Reversed_1882)	NS	0.0101228	NS	1.30562e-07	NS	1.39999e-23	NS	NS	8.03161e-09
127									ApHorse1_CA_Reversed_1142	Unknown(ApSheep_NorV1_Reversed_1892)
128	128~	695	765*	403	461*	392	450*	^ApHorse1_CA_1116	ApSheep_NorV2_1925	ApHorse1_CA_Reversed_1168	NS	0.000410063	NS	NS	NS	NS	NS	NS	NS
129	129~	1*	120	1*	99	1*	99	ApSheep_NorV1_Reversed_1873	ApSheep_NorV2_Reversed_1968	ApSheep_NorV2_1934	NS	0.000484501	NS	0.00984992	0.0158287	0.0288013	NS	NS	0.00367687
130	130~	85*	144	84*	122	84*	122	^ApWebster_WI_Reversed_2061	ApHorse1_MN_Reversed_1296	ApHZ2_NY_1404	NS	0.000515688	NS	NS	NS	NS	NS	NS	NS
130								ApHorse1_MN_Reversed_1267	ApHZ2_NY_1404	ApHorse1_CA_1118
130										ApHorse1_CA_Reversed_1165
130										ApHZ2_NY_Reversed_1420
131	131	391	710	223	384	229	406	^ApHorse1_CA_1136	ApHorse1_CA_Reversed_1166	ApHorse1_CA_Reversed_1148	NS	0.017773	0.000352991	7.79364e-06	4.64919e-05	NS	NS	NS	4.75202e-06
131										ApHorse1_CA_1132
131										ApHorse1_MN_1241
131										ApHZ2_NY_1388
131										ApWebster_WI_2029
132	132~	706	768*	380	431*	402	453*	^ApSheep_NorV2_1946	Unknown (ApHorse1_CA_1128)	ApHorse1_MN_1231	NS	0.000633856	NS	NS	NS	0.0286647	NS	NS	NS
132									Unknown(ApHorse1_CA_Reversed_1161)	ApHorse1_CA_1111
132										ApHZ2_NY_1378
132										ApSheep_NorV1_Reversed_1876
132										ApWebster_WI_2005
133	133~	1*	152	1*	130	1*	130	^ApHZ2_NY_Reversed_1439	ApWebster_WI_Reversed_2062	ApSheep_NorV2_Reversed_1961	NS	0.000663023	NS	NS	0.0304439	8.08232e-05	NS	NS	0.0209616
133								ApHorse1_CA_1131[T]	ApHorse1_MN_1237
133								ApHorse1_MN_Reversed_1257[T]	ApHZ2_NY_Reversed_1434
133								ApSheep_NorV2_Reversed_1970[T]	ApWebster_WI_2019
133								ApSheep_NorV2_Reversed_1994[T]
134	134~	700	774*	413	470*	396	456*	^ApHorse1_CA_Reversed_1173	ApSheep_NorV1_1840	ApHorse1_MN_Reversed_1257	NS	0.000311496	0.00358968	NS	NS	0.0372447	NS	NS	NS
134								ApHorse1_CA_1121		ApHorse1_CA_1131
134								ApHorse1_CA_1133[T]		ApHorse1_CA_Reversed_1141
134								ApHorse1_CA_Reversed_1158		ApHorse1_CA_Reversed_1160
134								ApHorse1_CA_Reversed_1167		ApHorse1_MN_Reversed_1255
134								ApHorse1_MN_1245		ApHZ2_NY_Reversed_1410
134								ApWebster_WI_2020		ApSheep_NorV2_1935
134										ApSheep_NorV2_Reversed_1970
134										ApSheep_NorV2_Reversed_1994
134										ApWebster_WI_Reversed_2037
135	135~	695	853*	382	480*	392	480*	^ApSheep_NorV1_1838	ApWebster_WI_Reversed_2064	ApWebster_WI_Reversed_2080	NS	0.000826023	NS	NS	NS	7.12303e-05	NS	NS	NS
135								ApHorse1_CA_1105[T]	ApHorse1_MN_Reversed_1267	ApHZ2_NY_1393
135								ApHorse1_CA_1124[T]	ApHZ2_NY_1404	ApHZ2_NY_Reversed_1431
135								ApHorse1_CA_1137[T]	ApWebster_WI_Reversed_2061
135								ApHorse1_CA_Reversed_1146[T]
135								ApHorse1_CA_Reversed_1169
135								ApHorse1_CA_Reversed_1171[T]
135								ApHorse1_CA_Reversed_1177[T]
135								ApHorse1_CA_Reversed_1180[T]
135								ApHorse1_CA_Reversed_1183[T]
135								ApHorse1_CA_Reversed_1193[T]
135								ApHorse1_MN_1237[T]
135								ApHorse1_MN_Reversed_1256[T]
135								ApHorse1_MN_Reversed_1258[T]
135								ApHorse1_MN_Reversed_1273[T]
135								ApHorse1_MN_Reversed_1278[T]
135								ApHorse1_MN_Reversed_1290
135								ApHorse1_MN_Reversed_1297[T]
135								ApHorse1_MN_Reversed_1304[T]
135								ApHZ2_NY_1374[T]
135								ApHZ2_NY_Reversed_1408[T]
135								ApHZ2_NY_Reversed_1424[T]
135								ApHZ2_NY_Reversed_1434[T]
135								ApHZ2_NY_Reversed_1448[T]
135								ApSheep_NorV1_1841
135								ApSheep_NorV1_1848[T]
135								ApSheep_NorV1_1855[T]
135								ApSheep_NorV1_1856[T]
135								ApSheep_NorV1_1861[T]
135								ApSheep_NorV1_1865[T]
135								ApSheep_NorV1_Reversed_1876[T]
135								ApSheep_NorV1_Reversed_1881[T]
135								ApSheep_NorV1_Reversed_1899[T]
135								ApSheep_NorV1_Reversed_1901[T]
135								ApSheep_NorV1_Reversed_1913[T]
135								ApSheep_NorV2_1926[T]
135								ApSheep_NorV2_1933[T]
135								ApSheep_NorV2_1948[T]
135								ApSheep_NorV2_Reversed_1954[T]
135								ApSheep_NorV2_Reversed_1958[T]
135								ApSheep_NorV2_Reversed_1976[T]
135								ApSheep_NorV2_Reversed_1977[T]
135								ApSheep_NorV2_Reversed_1982[T]
135								ApSheep_NorV2_Reversed_1986[T]
135								ApSheep_NorV2_Reversed_1988[T]
135								ApWebster_WI_2001[T]
135								ApWebster_WI_2011[T]
135								ApWebster_WI_2019[T]
135								ApWebster_WI_2022[T]
135								ApWebster_WI_Reversed_2035
135								ApWebster_WI_Reversed_2051[T]
135								ApWebster_WI_Reversed_2054[T]
135								ApWebster_WI_Reversed_2055
135								ApWebster_WI_Reversed_2062
135								ApWebster_WI_Reversed_2076[T]
136	136~	36*	148	36*	126	36*	126	^ApHorse1_CA_1123	ApHZ2_NY_1402	ApHorse1_CA_1124	NS	0.00633599	NS	NS	NS	NS	NS	NS	NS
136										ApSheep_NorV2_1925
137	137~	50*	134	50*	112	50*	112	^ApHorse1_CA_Reversed_1145	ApSheep_NorV1_Reversed_1902	ApWebster_WI_Reversed_2078	0.016209	0.000959299	NS	NS	NS	0.043621	NS	NS	NS
137										ApHorse1_MN_Reversed_1299
137										ApHZ2_NY_Reversed_1450
138	138~	698	870*	391	480*	395	480*	^ApHorse1_CA_Reversed_1153	Unknown (ApSheep_NorV2_1943)	ApSheep_NorV2_Reversed_1969	NS	0.00103635	NS	4.11671e-06	NS	1.653e-11	NS	NS	NS
139	139~	66*	154	65*	132	65*	132	^ApHorse1_CA_Reversed_1191	Unknown (ApHorse1_CA_1112)	ApHorse1_CA_Reversed_1176	NS	0.00105996	NS	NS	NS	NS	NS	NS	0.0110548
139										ApHZ2_NY_Reversed_1432
140	140~	67*	159	66*	137	66*	137	ApSheep_NorV1_1838	ApHorse1_CA_1110	ApHorse1_CA_Reversed_1176	NS	0.0107651	NS	NS	NS	NS	NS	NS	NS
140										ApSheep_NorV2_Reversed_1951
141	141~	712	799*	392	461*	408	480*	ApSheep_NorV1_Reversed_1877	ApSheep_NorV1_1835	ApSheep_NorV1_1868	NS	0.00115292	NS	NS	NS	0.0358498	NS	NS	NS
142	142~	62*	148	61*	129	61*	126	^ApSheep_NorV1_1865	Unknown (ApHorse1_CA_1130)	ApSheep_NorV1_Reversed_1902	NS	0.00118986	NS	NS	NS	0.00119911	NS	NS	0.0211645
143	143~	673	847*	368	480*	375	480*	^ApSheep_NorV2_1929	ApHorse1_MN_1231	ApHorse1_CA_Reversed_1187	NS	0.00130935	NS	0.00550921	0.00753297	2.66333e-06	NS	NS	NS
143										ApHorse1_MN_Reversed_1301
143										ApHZ2_NY_Reversed_1452
143										ApWebster_WI_Reversed_2080
144	144~	712	811*	392	472*	408	480*	ApSheep_NorV2_1939	ApHZ2_NY_1380	ApSheep_NorV1_1868	NS	0.00157245	NS	0.014711	NS	1.86986e-05	NS	NS	NS
144								ApSheep_NorV2_Reversed_1967
145	145	588	771*	326	440*	339	456*	^ApHorse1_CA_1122	ApHorse1_CA_Reversed_1159	Unknown (ApHorse1_CA_1110)	NS	0.00158356	0.00663679	3.55362e-06	0.00336361	0.001155	NS	NS	2.13728e-05
145									ApHorse1_CA_1127
145									ApHorse1_CA_1134
146	146~	779	793*	465	479*	460	474*	^ApHorse1_MN_1235	ApSheep_NorV1_Reversed_1897	ApWebster_WI_Reversed_2080	NS	0.00162745	0.0357498	NS	NS	NS	NS	NS	NS
146								ApWebster_WI_2016	ApHorse1_CA_1110	ApHorse1_MN_Reversed_1301
146									ApHorse1_CA_1114
146									ApHorse1_CA_1122
146									ApHorse1_CA_1127
146									ApHorse1_CA_1128
146									ApHorse1_CA_1132
146									ApHorse1_CA_Reversed_1138
146									ApHorse1_CA_Reversed_1150
146									ApHorse1_CA_Reversed_1161
146									ApHorse1_CA_Reversed_1166
146									ApHorse1_CA_Reversed_1170
146									ApHorse1_MN_1241
146									ApHorse1_MN_1242
146									ApHorse1_MN_1243
146									ApHorse1_MN_1247
146									ApHorse1_MN_1250
146									ApHorse1_MN_1253
146									ApHorse1_MN_Reversed_1259
146									ApHorse1_MN_Reversed_1268
146									ApHorse1_MN_Reversed_1299
146									ApHZ2_NY_1386
146									ApHZ2_NY_1388
146									ApHZ2_NY_1403
146									ApHZ2_NY_1404
146									ApHZ2_NY_1407
146									ApHZ2_NY_Reversed_1414
146									ApHZ2_NY_Reversed_1420
146									ApHZ2_NY_Reversed_1422
146									ApHZ2_NY_Reversed_1425
146									ApHZ2_NY_Reversed_1426
146									ApHZ2_NY_Reversed_1428
146									ApHZ2_NY_Reversed_1431
146									ApHZ2_NY_Reversed_1433
146									ApHZ2_NY_Reversed_1435
146									ApHZ2_NY_Reversed_1441
146									ApSheep_NorV1_1825
146									ApSheep_NorV1_1826
146									ApSheep_NorV1_1828
146									ApSheep_NorV1_1830
146									ApSheep_NorV1_1836
146									ApSheep_NorV1_1842
146									ApSheep_NorV1_1843
146									ApSheep_NorV1_1863
146									ApSheep_NorV1_1866
146									ApSheep_NorV1_Reversed_1873
146									ApSheep_NorV1_Reversed_1875
146									ApSheep_NorV1_Reversed_1893
146									ApSheep_NorV1_Reversed_1906
146									ApSheep_NorV1_Reversed_1907
146									ApSheep_NorV1_Reversed_1908
146									ApSheep_NorV1_Reversed_1911
146									ApSheep_NorV2_1921
146									ApSheep_NorV2_1930
146									ApSheep_NorV2_1941
146									ApSheep_NorV2_1945
146									ApSheep_NorV2_Reversed_1955
146									ApSheep_NorV2_Reversed_1962
146									ApSheep_NorV2_Reversed_1965
146									ApSheep_NorV2_Reversed_1974
146									ApSheep_NorV2_Reversed_1979
146									ApSheep_NorV2_Reversed_1993
146									ApSheep_NorV2_Reversed_2000
146									ApWebster_WI_2008
146									ApWebster_WI_2013
146									ApWebster_WI_2023
146									ApWebster_WI_2027
146									ApWebster_WI_2029
146									ApWebster_WI_2030
146									ApWebster_WI_2034
146									ApWebster_WI_Reversed_2039
146									ApWebster_WI_Reversed_2040
146									ApWebster_WI_Reversed_2052
146									ApWebster_WI_Reversed_2053
146									ApWebster_WI_Reversed_2056
146									ApWebster_WI_Reversed_2061
146									ApWebster_WI_Reversed_2063
146									ApWebster_WI_Reversed_2064
146									ApWebster_WI_Reversed_2066
146									ApWebster_WI_Reversed_2069
146									ApWebster_WI_Reversed_2071
146									ApWebster_WI_Reversed_2078
147	147~	32*	148	32*	126	32*	126	^ApHorse1_CA_1130	ApSheep_NorV1_Reversed_1902	Unknown (ApSheep_NorV2_Reversed_1961)	NS	0.00165354	NS	0.0390822	0.0405661	1.57588e-06	NS	NS	0.0353805
148	148~	62*	147	61*	125	61*	125	^ApHZ2_NY_Reversed_1454	ApHorse1_MN_1225	ApHZ2_NY_Reversed_1422	NS	0.00355694	NS	NS	NS	NS	NS	NS	NS
148									ApWebster_WI_Reversed_2083	ApSheep_NorV1_1829
149	149~	34*	126	34*	104	34*	104	ApHorse1_CA_Reversed_1166	ApHorse1_MN_Reversed_1274	ApSheep_NorV2_1934	NS	0.00232364	0.00692289	0.0102945	NS	NS	NS	NS	NS
149								ApHorse1_CA_1132[T]		ApSheep_NorV2_Reversed_1953
149								ApHorse1_CA_Reversed_1170[T]
149								ApHorse1_CA_Reversed_1178[T]
149								ApHorse1_MN_1248[T]
149								ApHZ2_NY_Reversed_1444[T]
149								ApWebster_WI_2029[T]
149								ApWebster_WI_Reversed_2072[T]
150	150~	695	870*	382	480*	392	480*	^ApSheep_NorV1_1868	Unknown (ApWebster_WI_2007)	ApHZ2_NY_1380	NS	0.00239466	NS	0.0281693	NS	4.04761e-06	NS	NS	NS
150									Unknown(ApHZ2_NY_1380)	ApWebster_WI_2007
151	151~	593	677*	352	386*	341	378*	^ApWebster_WI_Reversed_2086	ApSheep_NorV1_Reversed_1898	Unknown (ApSheep_NorV1_Reversed_1885)	NS	NS	NS	NS	NS	NS	NS	NS	NS
152	152~	706	870*	407	480*	402	480*	ApHorse1_CA_Reversed_1151	ApHorse1_CA_Reversed_1144	ApSheep_NorV1_Reversed_1887	NS	0.00254945	NS	NS	NS	NS	NS	NS	NS
152										ApSheep_NorV1_1857
153	153~	81*	150	80*	128	80*	128	^ApHorse1_MN_Reversed_1296	Unknown (ApHorse1_MN_1225)	ApHorse1_CA_1116	NS	0.00308889	NS	NS	NS	NS	NS	NS	NS
153									Unknown(ApHZ2_NY_Reversed_1456)	ApHorse1_CA_Reversed_1168
153									Unknown(ApWebster_WI_Reversed_2083)
154	154~	686	870*	395	480*	387	480*	ApWebster_WI_2012	ApWebster_WI_Reversed_2056	ApSheep_NorV2_Reversed_1983	NS	0.00329615	0.00940675	NS	NS	7.12823e-06	NS	NS	NS
154								ApHorse1_MN_Reversed_1274
154								ApHZ2_NY_1385
155	155~	130	260	108	187	108	190	ApSheep_NorV2_1942	ApSheep_NorV1_Reversed_1891	Unknown (ApSheep_NorV2_Reversed_1979)	NS	NS	NS	NS	NS	NS	NS	NS	NS
156	156~	724	847*	416	480*	417	480*	ApHorse1_MN_1231	ApWebster_WI_2023	ApWebster_WI_Reversed_2080	NS	0.00374991	NS	NS	0.019111	0.0067121	NS	NS	NS
156								ApHorse1_CA_1111	ApHorse1_MN_1253	ApHorse1_CA_Reversed_1187
156								ApHZ2_NY_1378		ApHorse1_MN_Reversed_1301
156								ApWebster_WI_2005		ApHZ2_NY_Reversed_1452
157	157~	1*	148	1*	126	1*	126	^ApSheep_NorV1_1835	ApSheep_NorV1_Reversed_1889	Unknown (ApSheep_NorV2_Reversed_1961)	NS	0.00386507	NS	0.0133662	NS	3.25986e-05	NS	NS	NS
157								ApSheep_NorV2_1947
158	158~	80	203*	79	161*	79	161*	^ApSheep_NorV2_1944	ApSheep_NorV2_Reversed_1965	Unknown (ApSheep_NorV2_Reversed_1951)	NS	0.00399529	NS	NS	NS	1.69837e-06	NS	NS	NS
159	159~	557	673*	327	356*	325	375*	^ApHorse1_CA_Reversed_1179	ApHorse1_CA_Reversed_1163	ApSheep_NorV2_Reversed_1998	NS	0.00417157	NS	NS	NS	0.0335643	NS	NS	0.000657815
160	160~	34*	126	34*	104	34*	104	ApHorse1_CA_1112	ApHorse1_CA_1113	ApSheep_NorV2_1934	NS	0.0042368	NS	NS	NS	0.00266359	NS	NS	NS
160										ApSheep_NorV2_Reversed_1953
161	161~	34*	136	34*	114	34*	114	^ApSheep_NorV2_1938	ApHZ2_NY_1402	Unknown (ApSheep_NorV2_Reversed_1961)	NS	0.00545064	NS	NS	NS	NS	NS	NS	NS
162	162~	1*	104	1*	94	1*	94	^ApSheep_NorV2_1934	Unknown (ApHorse1_CA_Reversed_1159)	ApHorse1_CA_Reversed_1167	NS	0.00605948	NS	NS	NS	NS	NS	NS	NS
162								ApSheep_NorV2_Reversed_1953	Unknown(ApHorse1_CA_1127)
162								ApSheep_NorV2_Reversed_1960[T]
163	163~	55*	164	55*	142	55*	142	^ApHZ2_NY_1399	ApSheep_NorV1_Reversed_1894	ApHorse1_CA_Reversed_1139	NS	0.00644752	NS	NS	NS	NS	NS	NS	0.000292243
163								ApHorse1_MN_1242
164	164~	810*	868*	453*	480*	480*	480*	^ApHorse1_CA_Reversed_1154	ApSheep_NorV1_Reversed_1884	Unknown (ApSheep_NorV2_Reversed_1987)	NS	0.0071214	0.00321327	NS	NS	2.42209e-07	NS	NS	NS
165	165~	62*	140	61*	121	61*	118	^ApSheep_NorV2_Reversed_1995	Unknown (ApSheep_NorV2_Reversed_1969)	ApSheep_NorV2_1923	NS	0.00824418	NS	NS	NS	NS	NS	NS	NS
165								ApSheep_NorV2_Reversed_1950[T]	Unknown(ApSheep_NorV2_1940)
165								ApSheep_NorV2_Reversed_1961[T]
166	166~	704	870*	405	480*	400	480*	^ApWebster_WI_Reversed_2080	Unknown (ApHZ2_NY_1388)	ApWebster_WI_Reversed_2038	NS	0.00830476	NS	NS	NS	0.00126032	NS	NS	NS
166								ApHorse1_CA_Reversed_1187	Unknown(ApHorse1_MN_1241)	ApHZ2_NY_Reversed_1411
166								ApHorse1_MN_Reversed_1260[T]
166								ApHorse1_MN_Reversed_1301
166								ApHZ2_NY_Reversed_1415[T]
166								ApHZ2_NY_Reversed_1452
166								ApWebster_WI_Reversed_2041[T]
167	167~	47*	129	47*	107	47*	107	ApHorse1_MN_1229	ApHorse1_CA_1128	ApHorse1_CA_1108	NS	0.009968	NS	NS	NS	NS	NS	NS	NS
167									ApHorse1_CA_Reversed_1162
167									ApHorse1_MN_1247
167									ApHZ2_NY_Reversed_1443
168	168~	646	764*	375	454*	367	449*	^ApWebster_WI_2027	ApHZ2_NY_Reversed_1453	Unknown (ApSheep_NorV1_Reversed_1907)	NS	0.0132806	NS	0.0463018	NS	0.00156549	NS	NS	NS
168									ApHorse1_MN_Reversed_1302
168									ApWebster_WI_Reversed_2050
169	169~	700	870*	422	480*	396	480*	ApHorse1_CA_1113	ApHorse1_CA_1117	ApSheep_NorV2_Reversed_1983	NS	0.013379	NS	NS	NS	NS	NS	NS	NS
169									ApHZ2_NY_Reversed_1428
170	170~	44*	122	44*	100	44*	100	^ApHorse1_CA_1114	ApWebster_WI_2003	ApWebster_WI_Reversed_2078	0.0327832	0.0182432	NS	NS	NS	NS	NS	NS	NS
170										ApHorse1_MN_Reversed_1299
170										ApHZ2_NY_Reversed_1450
171	171~	512	676	298	373	293	377	^ApHZ2_NY_1375	ApSheep_NorV1_1847	Unknown (ApSheep_NorV2_Reversed_1975)	NS	0.0216117	NS	0.00368474	NS	5.63264e-09	NS	NS	NS
171								ApHorse1_MN_Reversed_1305
171								ApWebster_WI_2002
172	172	494	619*	286	345*	275	349*	^ApSheep_NorV1_1838	ApWebster_WI_Reversed_2043	Unknown (ApSheep_NorV1_Reversed_1878)	NS	NS	NS	NS	NS	NS	NS	NS	NS
173	173~	35*	150	35*	128	35*	128	^ApHorse1_CA_Reversed_1165	ApHZ2_NY_Reversed_1422	ApSheep_NorV1_1870	NS	0.0302413	NS	NS	NS	NS	NS	NS	NS
173								ApHorse1_CA_1118[T]
174	174~	362	546	217	306	223	316	^ApSheep_NorV1_1868	ApHorse1_CA_Reversed_1162	Unknown (ApHorse1_CA_1110)	NS	0.0320171	NS	NS	NS	NS	NS	NS	NS
175	175~	78*	206	77*	149	77*	164	^ApSheep_NorV1_Reversed_1884	ApSheep_NorV1_1847	ApSheep_NorV2_Reversed_1998	NS	0.0344292	NS	NS	0.0153754	NS	NS	NS	NS
175								ApHorse1_MN_1232[T]		ApHorse1_CA_Reversed_1179
175								ApHZ2_NY_1379[T]
175								ApSheep_NorV1_Reversed_1908[T]
175								ApSheep_NorV1_Reversed_1911[T]
175								ApWebster_WI_2006[T]
176	176	273	604	194	327	197	345	^ApSheep_NorV2_Reversed_1962	ApSheep_NorV2_Reversed_1967	ApSheep_NorV2_1921	NS	0.0390395	NS	NS	NS	1.74763e-05	NS	NS	NS
176										ApSheep_NorV1_1828
177	177~	508	557	312	351	289	325	^ApSheep_NorV2_Reversed_1995	ApHorse1_CA_1131	Unknown (ApSheep_NorV2_Reversed_1975)	NS	0.0496757	NS	NS	NS	NS	NS	NS	NS
178	178~	689	773*	389	452*	390	456*	^ApWebster_WI_Reversed_2052	ApWebster_WI_2023	ApHorse1_CA_Reversed_1150	NS	3.56826e-05	0.000167123	NS	NS	0.0379363	NS	NS	1.08381e-05
178								ApHZ2_NY_Reversed_1425
179	179~	682	785*	388	468*	383	466*	ApHZ2_NY_Reversed_1412	ApWebster_WI_Reversed_2038	ApSheep_NorV1_Reversed_1887	NS	0.000231608	NS	NS	NS	0.0266284	NS	NS	NS
179										ApSheep_NorV1_1857
180	180	410	677*	246	383*	240	378*	^ApHorse1_CA_Reversed_1138	ApSheep_NorV2_1930	Unknown (ApWebster_WI_2014)	NS	0.000322397	NS	1.12456e-06	NS	NS	NS	NS	5.18394e-06
180								ApSheep_NorV2_Reversed_2000[T]		Unknown(ApHorse1_MN_Reversed_1269)
181	181~	698	831*	400	480*	395	480*	^ApHorse1_MN_Reversed_1296	ApWebster_WI_2031	ApHorse1_CA_Reversed_1168	NS	0.000331438	NS	NS	NS	NS	NS	NS	0.00147508
182	182~	55*	162	55*	140	55*	140	^ApHZ2_NY_Reversed_1420	ApHZ2_NY_1404	ApHZ2_NY_Reversed_1423	NS	0.000966511	NS	NS	NS	NS	NS	NS	NS
182								ApHorse1_MN_1250		ApWebster_WI_Reversed_2047
182								ApSheep_NorV1_1842[T]
183	183~	1*	97	1*	94	1*	94	^ApHorse1_MN_1244	ApWebster_WI_Reversed_2051	ApHZ2_NY_1402	NS	0.00633701	NS	NS	NS	NS	NS	NS	NS
183									ApHZ2_NY_1402	ApHZ2_NY_1403
184	184~	67*	140	66*	118	66*	118	ApSheep_NorV2_Reversed_1969	ApSheep_NorV2_1923	ApWebster_WI_Reversed_2046	NS	0.00212108	NS	NS	NS	NS	NS	NS	NS
184								ApSheep_NorV2_1940		ApHorse1_MN_Reversed_1264
185	185~	686	850*	389	480*	387	480*	^ApHZ2_NY_Reversed_1420	ApWebster_WI_2034	ApHorse1_CA_Reversed_1165	NS	0.00237671	NS	NS	NS	NS	NS	NS	NS
185										ApHorse1_CA_1118
186	186~	50*	134	50*	112	50*	112	^ApHorse1_CA_Reversed_1151	ApSheep_NorV1_Reversed_1902	ApWebster_WI_Reversed_2078	NS	0.00318512	NS	NS	NS	NS	NS	NS	NS
186										ApHorse1_MN_Reversed_1299
186										ApHZ2_NY_Reversed_1450
187	187~	78	162	77	140	77	140	^ApSheep_NorV2_Reversed_1975	ApSheep_NorV1_Reversed_1875	ApSheep_NorV1_Reversed_1898	NS	0.00327441	NS	NS	NS	NS	NS	NS	NS
188	188~	44*	132	44*	110	44*	110	^ApSheep_NorV2_1943	ApSheep_NorV1_Reversed_1894	ApSheep_NorV2_Reversed_1951	NS	0.00386174	NS	NS	NS	NS	NS	NS	NS
189	189~	678	768*	360	431*	379	453*	^ApSheep_NorV1_Reversed_1873	Unknown (ApHorse1_CA_Reversed_1159)	ApSheep_NorV2_1932	NS	0.00475994	NS	NS	NS	0.000537193	NS	NS	NS
189								ApHorse1_CA_1132[T]	Unknown(ApHorse1_CA_1127)
189								ApHorse1_CA_1135	Unknown(ApHorse1_CA_1134)
189								ApHZ2_NY_1388[T]
189								ApSheep_NorV1_1835
190	190~	672	870*	349	480*	374	480*	^ApHZ2_NY_1384	ApHorse1_CA_Reversed_1175	ApWebster_WI_Reversed_2082	NS	0.0187122	4.59122e-05	NS	NS	6.35265e-05	NS	NS	NS
190										ApSheep_NorV2_1949
191	191~	82	156	81	135	81	134	ApSheep_NorV1_Reversed_1910	ApWebster_WI_Reversed_2044	ApHZ2_NY_Reversed_1422	NS	0.00688719	NS	NS	NS	NS	NS	NS	NS
191									ApHorse1_MN_Reversed_1263	ApHZ2_NY_1403
191									ApHZ2_NY_Reversed_1418	ApWebster_WI_2030
192	192~	41*	88	41*	87	41*	87	^ApHorse1_MN_Reversed_1281	Unknown (ApWebster_WI_2013)	ApWebster_WI_Reversed_2049	NS	0.00852449	NS	NS	NS	NS	NS	NS	NS
192										ApHZ2_NY_1398
193	193~	83*	156	82*	137	82*	134	^ApSheep_NorV2_Reversed_1998	Unknown (ApHZ2_NY_Reversed_1423)	ApWebster_WI_Reversed_2082	NS	0.00869723	NS	NS	NS	NS	NS	NS	0.000499248
193								ApHorse1_CA_Reversed_1179[T]	Unknown(ApWebster_WI_Reversed_2047)	ApHZ2_NY_Reversed_1455
194	194~	113	172	95	147	95	147	^ApSheep_NorV2_Reversed_1989	ApSheep_NorV1_1851	ApHorse1_CA_Reversed_1158	NS	0.00944057	NS	NS	NS	NS	NS	NS	NS
194										ApHorse1_CA_Reversed_1167
195	195~	36*	152	36*	130	36*	130	^ApWebster_WI_Reversed_2066	ApHZ2_NY_Reversed_1436	ApWebster_WI_Reversed_2078	NS	0.00628502	NS	NS	NS	NS	NS	NS	NS
195								ApHZ2_NY_Reversed_1433		ApHorse1_MN_Reversed_1299
195										ApHZ2_NY_Reversed_1450
196	196~	32*	136	32*	114	32*	114	ApSheep_NorV1_Reversed_1875	ApHorse1_CA_Reversed_1163	ApHZ2_NY_1403	NS	0.0120003	NS	NS	NS	NS	NS	NS	NS
197	197~	600	678*	321	354*	345	379*	^ApSheep_NorV1_Reversed_1907	ApSheep_NorV1_1863	ApSheep_NorV2_1939	NS	0.0139304	NS	NS	NS	NS	NS	NS	NS
197										ApHorse1_MN_1247
197										ApHZ2_NY_Reversed_1443
197										ApWebster_WI_Reversed_2071
198	198~	84*	158	83*	136	83*	136	^ApHZ2_NY_Reversed_1448	ApHorse1_MN_Reversed_1268	ApSheep_NorV1_Reversed_1886	NS	0.0114639	NS	NS	NS	NS	NS	NS	NS
198								ApHorse1_CA_Reversed_1183	ApWebster_WI_2013
198								ApHorse1_MN_Reversed_1297
198								ApWebster_WI_Reversed_2076
199	199	484	570	264	329	268	333	^ApSheep_NorV1_1836	ApSheep_NorV1_Reversed_1893	ApSheep_NorV1_Reversed_1878	NS	NS	NS	NS	NS	NS	NS	NS	NS
200	200~	32*	140	32*	118	32*	118	^ApSheep_NorV2_Reversed_1965	ApWebster_WI_Reversed_2057	ApHZ2_NY_1403	NS	0.0183685	NS	NS	NS	NS	NS	NS	NS
200									ApHorse1_MN_Reversed_1282
200									ApHZ2_NY_1380
200									ApHZ2_NY_Reversed_1429
201	201~	712	751*	419	444*	408	436*	ApWebster_WI_Reversed_2073	ApWebster_WI_Reversed_2056	ApHZ2_NY_Reversed_1447	NS	0.0190913	NS	NS	NS	NS	NS	NS	NS
201									ApHorse1_MN_Reversed_1286
202	202~	573	681*	367	408*	336	382*	^ApSheep_NorV2_Reversed_1991	Unknown (ApSheep_NorV2_Reversed_1985)	ApWebster_WI_Reversed_2073	NS	0.00644752	NS	NS	NS	1.24593e-27	NS	NS	NS
202										ApHorse1_CA_Reversed_1182
202										ApHZ2_NY_Reversed_1447
203	203~	504	571	284	335	285	334	^ApSheep_NorV1_Reversed_1886	ApSheep_NorV2_Reversed_1985	Unknown (ApSheep_NorV1_Reversed_1878)	NS	NS	NS	NS	NS	NS	NS	NS	NS
204	204~	62*	126	61*	104	61*	104	ApSheep_NorV2_Reversed_1979	ApHorse1_MN_1245	ApSheep_NorV1_1853	NS	0.0236848	NS	NS	NS	NS	NS	NS	NS
205	205~	682	766*	367	432*	383	451*	^ApWebster_WI_Reversed_2069	Unknown (ApHorse1_CA_Reversed_1159)	ApSheep_NorV2_1932	NS	0.0243209	NS	NS	NS	NS	NS	NS	NS
205								ApHorse1_MN_1241[T]	Unknown(ApHorse1_CA_1127)
205								ApHorse1_MN_Reversed_1291	Unknown(ApHorse1_CA_1134)
205								ApHZ2_NY_Reversed_1441
205								ApSheep_NorV1_1863[T]
205								ApSheep_NorV2_Reversed_1974[T]
205								ApSheep_NorV2_Reversed_1993[T]
206	206~	802*	829*	428*	455*	480*	480*	^ApSheep_NorV2_Reversed_1987	Unknown (ApHorse1_CA_1132)	ApWebster_WI_Reversed_2062	NS	0.0268782	NS	NS	NS	NS	NS	NS	NS
206										ApHorse1_MN_1237
206										ApHZ2_NY_Reversed_1434
206										ApWebster_WI_2019
207	207~	682	768*	394	461*	383	453*	^ApSheep_NorV2_1932	ApHorse1_CA_Reversed_1159	Unknown (ApSheep_NorV1_1826)	NS	0.0272395	0.0170452	NS	NS	NS	NS	NS	NS
207									ApHorse1_CA_1127
207									ApHorse1_CA_1134
208	208~	1*	144	1*	122	1*	122	^ApHorse1_MN_Reversed_1255	ApHZ2_NY_1405	ApSheep_NorV2_Reversed_1951	NS	0.0280606	NS	NS	NS	0.00240327	NS	NS	NS
209	209~	557	697*	345	408*	325	394*	^ApSheep_NorV1_Reversed_1890	Unknown (ApHorse1_CA_Reversed_1167)	ApHorse1_CA_Reversed_1173	NS	0.0312405	NS	NS	NS	0.0149114	NS	NS	NS
209										ApHorse1_CA_1121
210	210~	48*	130	48*	108	48*	108	^ApWebster_WI_2008	ApSheep_NorV2_1937	ApWebster_WI_Reversed_2078	NS	0.0348242	NS	NS	NS	0.0012162	NS	NS	NS
210								ApHorse1_MN_Reversed_1270		ApHorse1_MN_Reversed_1299
210								ApHZ2_NY_1381[T]		ApHZ2_NY_Reversed_1450
211	211~	681*	773*	357*	431*	382*	456*	^ApSheep_NorV1_Reversed_1907	Unknown (ApHZ2_NY_Reversed_1422)	ApSheep_NorV2_1922	0.00130219	0.035675	NS	NS	NS	0.000235951	NS	NS	NS
211								ApSheep_NorV1_Reversed_1906
212	212~	70*	155	69*	133	69*	133	^ApHorse1_CA_Reversed_1157	ApHorse1_MN_1231	Unknown (ApSheep_NorV2_Reversed_1951)	NS	0.0381157	NS	NS	NS	0.00381458	NS	NS	NS
212								ApHorse1_MN_Reversed_1269[T]	ApWebster_WI_2005
212								ApWebster_WI_2014[T]
213	213~	32*	101	32*	94	32*	94	ApHZ2_NY_Reversed_1453	ApHorse1_MN_1225	ApHZ2_NY_1403	NS	0.040316	0.0278847	NS	NS	NS	NS	NS	NS
213								ApHorse1_MN_Reversed_1302	ApHZ2_NY_Reversed_1456
213								ApWebster_WI_Reversed_2050[T]	ApWebster_WI_Reversed_2083
214	214~	56*	138	56*	116	56*	116	ApHorse1_MN_Reversed_1286	ApWebster_WI_Reversed_2079	ApSheep_NorV1_1853	NS	0.0416244	NS	NS	NS	0.0314365	NS	NS	NS
214									ApHorse1_MN_Reversed_1300
214									ApHZ2_NY_Reversed_1451
215	215~	498	570	290	346	279	333	^ApSheep_NorV1_Reversed_1878	Unknown (ApHorse1_CA_1128)	ApSheep_NorV2_Reversed_1955	NS	NS	NS	NS	NS	NS	NS	NS	NS
216	216~	678	751*	312	366*	379	436*	ApHorse1_CA_1130	ApSheep_NorV1_1845	Unknown (ApSheep_NorV2_1947)	NS	0.0445469	NS	NS	NS	0.00279904	NS	NS	NS
~ = It is possible that this apparent recombination signal could have been caused by an evolutionary
process other than recombination.
* = The actual breakpoint position is undetermined (it was most likely either overprinted by a subsequent
recombination event or off the edges of the analysed sequence fragments).
$ = This might not be breakpoint - it is likey the edge of a genome segment (possibly exchanged during reassortment)
^ = The recombinant sequence may have been misidentified (one of the identified parents might be the recombinant)
Minor Parent = Parent contributing the smaller fraction of sequence.
Major Parent = Parent contributing the larger fraction of sequence.
Unknown = Only one parent and a recombinant need be in the alignment for a recombination event to be detectable.
The sequence listed as unknown was used to infer the existance of a missing parental sequence.
NS = No significant P-value was recorded for this recombination event using the particular method in question.
